# Supplementary material for: Neonatal Brain Injury Triggers Niche-Specific Changes to Cellular Biogeography
Source: eNeuro. 2024 Dec 19;11(12):ENEURO.0224-24.2024. doi: 10.1523/ENEURO.0224-24.2024 (PMC11680506; doi:10.1523/ENEURO.0224-24.2024)
Supplement: Table 5-1 — Differential gene expression analysis within and between regions. This table is available at available at https://figshare.com/s/f096946cf6543f034528. Differential gene expression analysis for several comparisons: HX versus NX differences within each Cell Type in each region, HX versus NX differences within each Cell Subtype in each region, region versus region comparisons within each Cell Type and within either HX or NX, region versus region comparisons of gene expression within each Cell Subtype (for regions that had corresponding cell subtypes) and within either HX or NX. Statistically significance (“sig” column in all tables) was defined as |log2(FC) | > 0.25 and FDR < 0.05. Download Table 5-1, XLS file. [file eneuro-11-ENEURO.0224-24.2024-s007.xls]

## Sheet: CellSubTyping Within Region DGE
p_val	avg_log2FC	pct.1	pct.2	p_val_adj	comparison	region	gene	FDR	sig	celltype	exp.1	exp.2	cell typing
0.154392	0.0520385	0.099	0.043	1	HX_vs_NX	CC	Abcc9	0.563959	FALSE	Endothelial 2	0.303617	0.351498	CellSubType
0.169054	0.42303	0.083	0	1	HX_vs_NX	CC	Abcc9	0.552556	FALSE	Fibroblast	0	0.34074	CellSubType
0.417007	-0.0146177	0.328	0.425	1	HX_vs_NX	CC	Abcc9	0.899366	FALSE	Pericyte	3.24404	3.20125	CellSubType
0.400388	0.353556	0.079	0.031	1	HX_vs_NX	Cortex	Abcc9	0.832653	FALSE	Endothelial_3	0.216555	0.554399	CellSubType
0.0719903	0.0669711	0.397	0.358	1	HX_vs_NX	Cortex	Abcc9	0.120907	FALSE	Pericyte	3.17789	3.37641	CellSubType
0.00130935	0.704558	0.117	0.036	0.654677	HX_vs_NX	SVZ	Abcc9	0.00459009	TRUE	Vascular	0.140083	0.85793	CellSubType
0.898653	-0.149568	0.042	0.05	1	HX_vs_NX	CC	Acan	0.938535	FALSE	Fibroblast	0.604021	0.446058	CellSubType
0.166514	-0.28582	0.01	0.051	1	HX_vs_NX	CC	Acan	0.84952	FALSE	Microglia inflammatory	0.247552	0.0233359	CellSubType
0.322064	0.195239	0.074	0.066	1	HX_vs_NX	CC	Acan	0.600202	FALSE	OPC	0.264783	0.448067	CellSubType
2.47e-07	0.326842	0.316	0.262	0.000123693	HX_vs_NX	Cortex	Acan	7.95e-07	TRUE	Int_1	1.85559	2.58167	CellSubType
0.827676	0.0366475	0.052	0.046	1	HX_vs_NX	Cortex	Acan	0.860007	FALSE	Newly_formed_OL_1	0.172268	0.202428	CellSubType
0.334987	-0.0178576	0.088	0.079	1	HX_vs_NX	Cortex	Acan	0.376861	FALSE	Newly_formed_OL_2	0.501095	0.482629	CellSubType
0.00058054	0.200399	0.223	0.182	0.29027	HX_vs_NX	Cortex	Acan	0.00142716	FALSE	OPC	1.02129	1.3225	CellSubType
0.000171813	0.199592	0.052	0.025	0.0859064	HX_vs_NX	Cortex	Acan	0.000522673	FALSE	Piri_1	0.116277	0.281903	CellSubType
0.129673	0.44093	0.1	0.047	1	HX_vs_NX	SVZ	Acan	0.168359	FALSE	OPC	0.179657	0.601359	CellSubType
0.329618	-0.24189	0.025	0.071	1	HX_vs_NX	CC	Agt	0.688013	FALSE	Endothelial 2	0.249648	0.0567482	CellSubType
0.601595	0.274801	0.083	0.1	1	HX_vs_NX	CC	Agt	0.810546	FALSE	Fibroblast	0.269284	0.535613	CellSubType
0.22074	-0.251598	0.06	0.089	1	HX_vs_NX	CC	Agt	0.380008	FALSE	Homeostatic astrocytes 1	0.63669	0.374763	CellSubType
0.474848	0.0556128	0.057	0.061	1	HX_vs_NX	CC	Agt	0.610518	FALSE	Homeostatic astrocytes 2	0.429781	0.485972	CellSubType
0.588239	-0.27937	0.053	0.081	1	HX_vs_NX	CC	Agt	0.749125	FALSE	Homeostatic astrocytes 3	0.565133	0.289593	CellSubType
0.237137	-0.0580567	0.05	0.037	1	HX_vs_NX	CC	Agt	0.453448	FALSE	Immature OL 1	0.213609	0.16574	CellSubType
0.29285	0.159397	0.082	0.049	1	HX_vs_NX	CC	Agt	0.43031	FALSE	Immature OL 2	0.198233	0.338211	CellSubType
0.913503	-0.0164546	0.067	0.071	1	HX_vs_NX	CC	Agt	0.932456	FALSE	Mature OL	0.339993	0.324796	CellSubType
0.000111652	-0.537601	0.127	0.211	0.0558262	HX_vs_NX	CC	Agt	0.00083199	TRUE	Reactive astrocytes	1.51117	0.729984	CellSubType
0.737785	-0.0208231	0.061	0.067	1	HX_vs_NX	Cortex	Agt	0.801547	FALSE	Endothelial_1	0.272269	0.254037	CellSubType
0.756744	-0.155049	0.044	0.062	1	HX_vs_NX	Cortex	Agt	0.954487	FALSE	Endothelial_3	0.312865	0.179086	CellSubType
0.00926231	0.0530043	0.131	0.117	1	HX_vs_NX	Cortex	Agt	0.0123951	FALSE	Exc_2_3	0.608491	0.550468	CellSubType
0.00606916	0.079441	0.063	0.052	1	HX_vs_NX	Cortex	Agt	0.00711776	FALSE	Exc_2_3_4	0.257627	0.328819	CellSubType
0.000129769	0.148085	0.113	0.098	0.0648847	HX_vs_NX	Cortex	Agt	0.000209921	FALSE	Exc_5	0.43094	0.585621	CellSubType
0.0524437	0.0618455	0.055	0.047	1	HX_vs_NX	Cortex	Agt	0.060793	FALSE	Exc_5_6	0.202579	0.255253	CellSubType
0.000155351	0.3988	0.196	0.139	0.0776753	HX_vs_NX	Cortex	Agt	0.000433428	TRUE	Fibroblast_1	0.823296	1.40385	CellSubType
0.0259212	0.269068	0.107	0.063	1	HX_vs_NX	Cortex	Agt	0.0602557	FALSE	Fibroblast_2	0.250635	0.507053	CellSubType
0.0989325	0.204834	0.112	0.078	1	HX_vs_NX	Cortex	Agt	0.217805	FALSE	Fibroblast_3	0.289756	0.486513	CellSubType
0.855879	0.0326895	0.065	0.057	1	HX_vs_NX	Cortex	Agt	0.913389	FALSE	Fibroblast_4	0.260914	0.289811	CellSubType
3.4e-07	-0.0201517	0.076	0.091	0.000170208	HX_vs_NX	Cortex	Agt	3.91e-07	FALSE	Homeostatic_astrocytes_1	0.567824	0.546077	CellSubType
1.9e-14	0.0456915	0.044	0.057	9.52e-12	HX_vs_NX	Cortex	Agt	2.15e-14	FALSE	Homeostatic_astrocytes_2	0.422129	0.46789	CellSubType
0.661839	0.029742	0.09	0.083	1	HX_vs_NX	Cortex	Agt	0.661839	FALSE	Homeostatic_astrocytes_3	0.562218	0.594758	CellSubType
0.274212	0.0294445	0.13	0.118	1	HX_vs_NX	Cortex	Agt	0.318029	FALSE	Int_1	0.62074	0.654159	CellSubType
0.00982798	0.183286	0.118	0.095	1	HX_vs_NX	Cortex	Agt	0.0189225	FALSE	Int_2	0.590502	0.400746	CellSubType
0.00020114	0.184525	0.131	0.086	0.10057	HX_vs_NX	Cortex	Agt	0.000829516	FALSE	Int_3	0.412937	0.605722	CellSubType
0.175073	-0.00228769	0.069	0.097	1	HX_vs_NX	Cortex	Agt	0.484818	FALSE	Microglia_inflammatory_2	0.288361	0.28632	CellSubType
0.0408204	-0.109254	0.048	0.066	1	HX_vs_NX	Cortex	Agt	0.0716086	FALSE	Myelinating_OL	0.328878	0.23196	CellSubType
0.0997058	0.0832816	0.078	0.052	1	HX_vs_NX	Cortex	Agt	0.16271	FALSE	Newly_formed_OL_1	0.189758	0.26046	CellSubType
0.0270223	0.171386	0.057	0.036	1	HX_vs_NX	Cortex	Agt	0.0402539	FALSE	Newly_formed_OL_2	0.154966	0.300653	CellSubType
0.0919376	0.116012	0.062	0.05	1	HX_vs_NX	Cortex	Agt	0.146876	FALSE	Pericyte	0.193634	0.293582	CellSubType
0.278494	0.0789982	0.08	0.067	1	HX_vs_NX	Cortex	Agt	0.346917	FALSE	Piri_1	0.27773	0.349646	CellSubType
0.0565735	0.0743589	0.215	0.213	1	HX_vs_NX	Cortex	Agt	0.0585761	FALSE	Reactive_astrocytes_1	1.26727	1.38719	CellSubType
0.00585199	0.132099	0.105	0.064	1	HX_vs_NX	Cortex	Agt	0.0162202	FALSE	SP	0.341283	0.469894	CellSubType
0.141609	0.167435	0.216	0.184	1	HX_vs_NX	SVZ	Agt	0.15695	FALSE	Ependymal	0.915508	1.15123	CellSubType
0.168223	1.24904	0.059	0.023	1	HX_vs_NX	SVZ	Agt	0.207289	FALSE	Immune	0.0920307	1.59557	CellSubType
0.0103093	-0.271035	0.028	0.07	1	HX_vs_NX	SVZ	Agt	0.022381	TRUE	NSC - dorsal	0.347492	0.1167	CellSubType
3.75e-05	-0.0991778	0.191	0.353	0.0187536	HX_vs_NX	SVZ	Agt	0.000228703	FALSE	NSC - septal	4.57094	4.20084	CellSubType
0.0511745	-0.24895	0.05	0.084	1	HX_vs_NX	SVZ	Agt	0.0698087	FALSE	NSC - ventral	0.443236	0.214496	CellSubType
0.325556	0.756198	0.054	0.054	1	HX_vs_NX	SVZ	Agt	0.37874	FALSE	OPC	0.318957	1.22776	CellSubType
0.612861	0.280476	0.061	0.05	1	HX_vs_NX	SVZ	Agt	0.661635	FALSE	Vascular	0.225216	0.488142	CellSubType
0.302277	-0.26181	0	0.05	1	HX_vs_NX	CC	Aif1	0.59611	FALSE	Fibroblast	0.198982	0	CellSubType
0.541726	0.0505586	0.092	0.067	1	HX_vs_NX	CC	Aif1	0.735582	FALSE	Homeostatic astrocytes 3	0.397616	0.447463	CellSubType
0.798011	0.132856	0.102	0.092	1	HX_vs_NX	CC	Aif1	0.900725	FALSE	Microglia	0.673299	0.834709	CellSubType
0.846689	-0.0605758	0.269	0.303	1	HX_vs_NX	CC	Aif1	0.965275	FALSE	Microglia inflammatory	1.30224	1.20758	CellSubType
0.114281	3.68e-05	0.182	0.154	1	HX_vs_NX	Cortex	Aif1	0.259348	FALSE	Microglia	1.05244	1.0525	CellSubType
0.435068	0.160081	0.3	0.275	1	HX_vs_NX	Cortex	Aif1	0.685146	FALSE	Microglia_inflammatory_1	1.57309	1.87504	CellSubType
0.895656	0.0620799	0.309	0.29	1	HX_vs_NX	Cortex	Aif1	0.943619	FALSE	Microglia_inflammatory_2	1.20482	1.30177	CellSubType
0.153951	0.259927	0.113	0.057	1	HX_vs_NX	SVZ	Aif1	0.193939	FALSE	Immune	0.281659	0.534681	CellSubType
0.132037	0.0821915	0.058	0.039	1	HX_vs_NX	CC	Aim2	0.198055	FALSE	Mature OL	0.173046	0.241815	CellSubType
0.0520104	-0.550416	0.314	0.5	1	HX_vs_NX	CC	Aldoc	0.526284	FALSE	Endothelial 1	5.61124	3.51431	CellSubType
0.270853	0.528663	0.58	0.543	1	HX_vs_NX	CC	Aldoc	0.659442	FALSE	Endothelial 2	4.75629	7.30398	CellSubType
0.972484	0.114971	0.333	0.3	1	HX_vs_NX	CC	Aldoc	0.98363	FALSE	Fibroblast	3.3239	3.68258	CellSubType
1.77e-05	0.31065	0.9	0.911	0.00884404	HX_vs_NX	CC	Aldoc	0.000601395	TRUE	Homeostatic astrocytes 1	17.7694	22.2791	CellSubType
0.000146817	0.223446	0.717	0.803	0.0734087	HX_vs_NX	CC	Aldoc	0.00220226	FALSE	Homeostatic astrocytes 2	13.6175	16.0662	CellSubType
0.488097	0.177626	0.882	0.837	1	HX_vs_NX	CC	Aldoc	0.729808	FALSE	Homeostatic astrocytes 3	13.6185	15.5339	CellSubType
0.172742	0.340384	0.698	0.728	1	HX_vs_NX	CC	Aldoc	0.3953	FALSE	Immature OL 1	7.10473	9.26135	CellSubType
0.0773738	0.37412	0.509	0.447	1	HX_vs_NX	CC	Aldoc	0.175924	FALSE	Immature OL 2	3.60461	4.96779	CellSubType
0.000113878	0.352346	0.486	0.415	0.0569392	HX_vs_NX	CC	Aldoc	0.000466901	TRUE	Mature OL	2.95648	4.05098	CellSubType
0.687458	-0.126648	0.344	0.391	1	HX_vs_NX	CC	Aldoc	0.880564	FALSE	Microglia	3.97835	3.55996	CellSubType
0.821352	0.12442	0.558	0.515	1	HX_vs_NX	CC	Aldoc	0.965275	FALSE	Microglia inflammatory	4.84601	5.37255	CellSubType
0.0439414	0.304186	0.314	0.288	1	HX_vs_NX	CC	Aldoc	0.0796437	FALSE	Newly formed OL	2.73924	3.61692	CellSubType
0.485158	0.200399	0.478	0.459	1	HX_vs_NX	CC	Aldoc	0.721091	FALSE	OPC	3.9297	4.66431	CellSubType
0.0475545	0.814483	0.547	0.5	1	HX_vs_NX	CC	Aldoc	0.785938	FALSE	Pericyte	3.41457	6.76377	CellSubType
3.94e-09	0.390755	0.877	0.881	1.97e-06	HX_vs_NX	CC	Aldoc	1.01e-07	TRUE	Reactive astrocytes	14.8599	19.7936	CellSubType
0.000180191	0.125442	0.74	0.76	0.0900956	HX_vs_NX	Cortex	Aldoc	0.0011251	FALSE	Endothelial_1	11.1902	12.2975	CellSubType
1.49e-10	0.156022	0.599	0.661	7.46e-08	HX_vs_NX	Cortex	Aldoc	6.72e-09	FALSE	Endothelial_2	9.56685	10.7737	CellSubType
0.408767	-0.156496	0.746	0.831	1	HX_vs_NX	Cortex	Aldoc	0.832653	FALSE	Endothelial_3	11.7983	10.4827	CellSubType
3.91e-08	0.189412	0.931	0.953	1.96e-05	HX_vs_NX	Cortex	Aldoc	4.35e-07	FALSE	Exc_1_2_3	18.3711	21.0889	CellSubType
8e-23	-0.0408696	0.647	0.706	4e-20	HX_vs_NX	Cortex	Aldoc	4.2e-22	FALSE	Exc_2_3	7.72876	7.97957	CellSubType
2.15e-49	-0.0815791	0.755	0.847	1.07e-46	HX_vs_NX	Cortex	Aldoc	1.15e-48	FALSE	Exc_2_3_4	14.1074	13.2769	CellSubType
1.28e-41	-0.241161	0.348	0.49	6.41e-39	HX_vs_NX	Cortex	Aldoc	2.61e-40	FALSE	Exc_2_3_4_Piri1	6.09548	5.00323	CellSubType
1.18e-15	0.188324	0.644	0.651	5.9e-13	HX_vs_NX	Cortex	Aldoc	3.96e-15	FALSE	Exc_5	6.81437	7.90399	CellSubType
2.93e-13	-0.0937419	0.684	0.746	1.47e-10	HX_vs_NX	Cortex	Aldoc	7.05e-13	FALSE	Exc_5_6	10.0883	9.39075	CellSubType
3.21e-69	0.114146	0.538	0.636	1.6e-66	HX_vs_NX	Cortex	Aldoc	1.18e-67	FALSE	Exc_6b_Piri2_3	7.99434	8.73488	CellSubType
0.146398	0.152238	0.5	0.481	1	HX_vs_NX	Cortex	Aldoc	0.214897	FALSE	Exc_6b_SP	4.43362	5.03834	CellSubType
0.00693242	0.246976	0.415	0.396	1	HX_vs_NX	Cortex	Aldoc	0.0123194	FALSE	Fibroblast_1	3.62764	4.4917	CellSubType
0.000308399	0.494082	0.566	0.464	0.1542	HX_vs_NX	Cortex	Aldoc	0.00257934	TRUE	Fibroblast_2	5.66292	8.38423	CellSubType
0.0825128	0.303482	0.387	0.365	1	HX_vs_NX	Cortex	Aldoc	0.19859	FALSE	Fibroblast_3	3.38809	4.41543	CellSubType
0.196017	0.237896	0.408	0.386	1	HX_vs_NX	Cortex	Aldoc	0.420403	FALSE	Fibroblast_4	3.76672	4.62125	CellSubType
1.66e-72	0.233589	0.927	0.955	8.3e-70	HX_vs_NX	Cortex	Aldoc	4.85e-71	FALSE	Homeostatic_astrocytes_1	25.0581	29.638	CellSubType
1.59e-135	0.462623	0.936	0.952	7.93e-133	HX_vs_NX	Cortex	Aldoc	1.51e-133	TRUE	Homeostatic_astrocytes_2	22.2867	31.0901	CellSubType
1.44e-40	0.404494	0.932	0.946	7.19e-38	HX_vs_NX	Cortex	Aldoc	2.2e-38	TRUE	Homeostatic_astrocytes_3	23.0307	30.8077	CellSubType
0.000943639	0.0339173	0.694	0.725	0.47182	HX_vs_NX	Cortex	Aldoc	0.00172617	FALSE	Int_1	10.4208	10.6925	CellSubType
0.000828021	0.114118	0.626	0.651	0.41401	HX_vs_NX	Cortex	Aldoc	0.00257385	FALSE	Int_2	8.82919	8.08165	CellSubType
0.00778082	-0.0780204	0.67	0.721	1	HX_vs_NX	Cortex	Aldoc	0.0173622	FALSE	Int_3	9.59742	9.03954	CellSubType
0.00484029	0.191874	0.7	0.728	1	HX_vs_NX	Cortex	Aldoc	0.0311161	FALSE	Microglia	9.92351	11.4773	CellSubType
0.00633854	0.270023	0.567	0.563	1	HX_vs_NX	Cortex	Aldoc	0.0792317	FALSE	Microglia_inflammatory_1	5.65099	7.01994	CellSubType
0.0160424	0.304901	0.825	0.832	1	HX_vs_NX	Cortex	Aldoc	0.158563	FALSE	Microglia_inflammatory_2	9.29861	11.7222	CellSubType
3.7e-05	0.0168278	0.512	0.562	0.0185173	HX_vs_NX	Cortex	Aldoc	0.000232309	FALSE	Myelinating_OL	5.8815	5.96223	CellSubType
0.726558	0.0327272	0.644	0.65	1	HX_vs_NX	Cortex	Aldoc	0.773058	FALSE	Newly_formed_OL_1	7.4399	7.63354	CellSubType
0.014392	0.204296	0.639	0.597	1	HX_vs_NX	Cortex	Aldoc	0.0235867	FALSE	Newly_formed_OL_2	7.54192	8.84135	CellSubType
0.0059636	0.122765	0.678	0.676	1	HX_vs_NX	Cortex	Aldoc	0.0101986	FALSE	OPC	9.13557	10.0358	CellSubType
0.00473593	0.0841536	0.701	0.731	1	HX_vs_NX	Cortex	Aldoc	0.0129735	FALSE	Pericyte	9.72874	10.3732	CellSubType
0.000472811	0.160386	0.509	0.524	0.236406	HX_vs_NX	Cortex	Aldoc	0.00131387	FALSE	Piri_1	4.53818	5.18939	CellSubType
1.22e-38	0.100726	0.707	0.774	6.12e-36	HX_vs_NX	Cortex	Aldoc	1.71e-37	FALSE	Pre_OL	13.2968	14.3307	CellSubType
3.59e-94	0.410955	0.898	0.897	1.8e-91	HX_vs_NX	Cortex	Aldoc	2.1e-92	TRUE	Reactive_astrocytes_1	18.1992	24.5265	CellSubType
1.17e-65	0.525343	0.879	0.901	5.84e-63	HX_vs_NX	Cortex	Aldoc	1.55e-63	TRUE	Reactive_astrocytes_2	18.9633	27.7327	CellSubType
0.405578	0.0469934	0.562	0.577	1	HX_vs_NX	Cortex	Aldoc	0.474415	FALSE	SP	5.54759	5.76438	CellSubType
2.19e-10	0.512194	0.399	0.268	1.09e-07	HX_vs_NX	SVZ	Aldoc	1.29e-09	TRUE	Ependymal	1.75047	2.92277	CellSubType
0.000183006	0.747448	0.581	0.375	0.0915031	HX_vs_NX	SVZ	Aldoc	0.000710173	TRUE	Immune	3.92715	7.2718	CellSubType
0.00014915	0.632698	0.113	0.049	0.0745749	HX_vs_NX	SVZ	Aldoc	0.000178633	TRUE	Neuroblast	0.686121	1.61427	CellSubType
3.24e-05	0.429614	0.37	0.308	0.0161864	HX_vs_NX	SVZ	Aldoc	7.59e-05	TRUE	Neuroblast - OB	2.00757	3.05082	CellSubType
3.83e-11	0.646325	0.86	0.749	1.92e-08	HX_vs_NX	SVZ	Aldoc	8.11e-10	TRUE	NSC - dorsal	9.06307	14.7505	CellSubType
0.00133799	0.578999	0.785	0.72	0.668993	HX_vs_NX	SVZ	Aldoc	0.00393525	TRUE	NSC - septal	9.31907	14.4148	CellSubType
8.77e-05	0.401375	0.703	0.599	0.0438269	HX_vs_NX	SVZ	Aldoc	0.000220011	TRUE	NSC - ventral	6.67092	9.13149	CellSubType
0.00157843	0.67542	0.554	0.345	0.789213	HX_vs_NX	SVZ	Aldoc	0.00570661	TRUE	OPC	3.46708	6.13421	CellSubType
7.55e-05	0.50306	0.511	0.387	0.0377526	HX_vs_NX	SVZ	Aldoc	0.000234569	TRUE	TAP	3.43225	5.28145	CellSubType
1.99e-07	1.03342	0.571	0.318	9.96e-05	HX_vs_NX	SVZ	Aldoc	3.45e-06	TRUE	Vascular	2.90186	6.98663	CellSubType
0.129319	-0.379879	0.037	0.1	1	HX_vs_NX	CC	Anpep	0.523246	FALSE	Endothelial 2	0.410597	0.0840471	CellSubType
0.847966	-0.15173	0.292	0.3	1	HX_vs_NX	CC	Anpep	0.938535	FALSE	Fibroblast	1.16643	0.950159	CellSubType
0.0164105	1.05939	0.625	0.5	1	HX_vs_NX	CC	Anpep	0.785938	FALSE	Pericyte	2.90683	7.14205	CellSubType
0.0251155	0.108084	0.05	0.033	1	HX_vs_NX	Cortex	Anpep	0.06489	FALSE	Endothelial_1	0.14695	0.236178	CellSubType
0.0011513	0.102572	0.055	0.043	0.575649	HX_vs_NX	Cortex	Anpep	0.00167517	FALSE	Exc_5	0.176516	0.263209	CellSubType
1.33e-21	0.625803	0.655	0.549	6.66e-19	HX_vs_NX	Cortex	Anpep	7.43e-20	TRUE	Fibroblast_1	3.97076	6.67022	CellSubType
0.0100322	0.34104	0.256	0.181	1	HX_vs_NX	Cortex	Anpep	0.0317126	TRUE	Fibroblast_2	0.935227	1.45129	CellSubType
0.000128804	0.499148	0.318	0.251	0.0644018	HX_vs_NX	Cortex	Anpep	0.00332547	TRUE	Fibroblast_3	1.11651	1.99142	CellSubType
0.000237469	0.492428	0.176	0.11	0.118734	HX_vs_NX	Cortex	Anpep	0.00675563	TRUE	Fibroblast_4	0.476561	1.07724	CellSubType
6.75e-08	0.35421	0.557	0.479	3.38e-05	HX_vs_NX	Cortex	Anpep	1.36e-06	TRUE	Pericyte	3.3881	4.60924	CellSubType
0.589391	0.0411038	0.179	0.15	1	HX_vs_NX	SVZ	Anpep	0.638507	FALSE	Vascular	1.26623	1.33173	CellSubType
0.447711	0.330024	0.558	0.487	1	HX_vs_NX	CC	Apc	0.882953	FALSE	Endothelial 1	4.78201	6.26818	CellSubType
0.00252656	0.943037	0.642	0.4	1	HX_vs_NX	CC	Apc	0.067685	FALSE	Endothelial 2	2.45737	5.64705	CellSubType
0.183807	1.5372	0.458	0.3	1	HX_vs_NX	CC	Apc	0.579321	FALSE	Fibroblast	0.979153	4.74413	CellSubType
1.27e-08	0.621778	0.696	0.555	6.35e-06	HX_vs_NX	CC	Apc	8.63e-07	TRUE	Homeostatic astrocytes 1	6.27629	10.1965	CellSubType
1.8e-06	0.834279	0.434	0.323	0.000899651	HX_vs_NX	CC	Apc	0.000161937	TRUE	Homeostatic astrocytes 2	3.34185	6.74137	CellSubType
4.71e-06	0.932725	0.737	0.545	0.00235631	HX_vs_NX	CC	Apc	0.00035109	TRUE	Homeostatic astrocytes 3	5.71501	11.8181	CellSubType
0.00686819	0.835412	0.655	0.494	1	HX_vs_NX	CC	Apc	0.073515	FALSE	Immature OL 1	3.05093	6.22835	CellSubType
0.822707	0.0652467	0.477	0.477	1	HX_vs_NX	CC	Apc	0.866853	FALSE	Immature OL 2	4.07379	4.30852	CellSubType
1.36e-05	0.282097	0.643	0.616	0.00677618	HX_vs_NX	CC	Apc	6.95e-05	TRUE	Mature OL	5.48381	6.88407	CellSubType
2.74e-06	0.888517	0.617	0.505	0.00136768	HX_vs_NX	CC	Apc	0.000311831	TRUE	Microglia	5.12352	10.3363	CellSubType
0.195091	0.296123	0.644	0.646	1	HX_vs_NX	CC	Apc	0.84952	FALSE	Microglia inflammatory	5.11861	6.51268	CellSubType
8.72e-10	0.7185	0.505	0.375	4.36e-07	HX_vs_NX	CC	Apc	3.37e-08	TRUE	Newly formed OL	3.86905	7.01188	CellSubType
0.00560089	0.422881	0.699	0.607	1	HX_vs_NX	CC	Apc	0.0934918	FALSE	OPC	6.18876	8.63727	CellSubType
0.712273	0.267722	0.5	0.475	1	HX_vs_NX	CC	Apc	0.990479	FALSE	Pericyte	2.99452	3.80903	CellSubType
7.5e-12	0.688369	0.674	0.506	3.75e-09	HX_vs_NX	CC	Apc	2.89e-10	TRUE	Reactive astrocytes	4.03777	7.11817	CellSubType
1.41e-12	0.331417	0.702	0.665	7.04e-10	HX_vs_NX	Cortex	Apc	7.21e-11	TRUE	Endothelial_1	6.414	8.32866	CellSubType
1.15e-13	0.487723	0.51	0.462	5.77e-11	HX_vs_NX	Cortex	Apc	2.08e-11	TRUE	Endothelial_2	5.28129	7.80781	CellSubType
0.00789933	0.651231	0.772	0.585	1	HX_vs_NX	Cortex	Apc	0.424524	FALSE	Endothelial_3	6.07215	10.1069	CellSubType
3.27e-32	0.486398	0.941	0.902	1.63e-29	HX_vs_NX	Cortex	Apc	2.73e-30	TRUE	Exc_1_2_3	14.4545	20.6509	CellSubType
2.77e-44	0.188524	0.862	0.856	1.39e-41	HX_vs_NX	Cortex	Apc	3.03e-43	FALSE	Exc_2_3	14.3439	12.4643	CellSubType
1.29e-85	0.311624	0.914	0.889	6.47e-83	HX_vs_NX	Cortex	Apc	1.26e-84	TRUE	Exc_2_3_4	15.3823	19.3321	CellSubType
2.09e-26	0.253371	0.618	0.629	1.05e-23	HX_vs_NX	Cortex	Apc	1.22e-25	TRUE	Exc_2_3_4_Piri1	9.34475	11.3308	CellSubType
3.31e-100	0.406675	0.895	0.872	1.65e-97	HX_vs_NX	Cortex	Apc	7.58e-99	TRUE	Exc_5	12.9096	17.4389	CellSubType
1.17e-72	0.326689	0.912	0.876	5.84e-70	HX_vs_NX	Cortex	Apc	1.3e-71	TRUE	Exc_5_6	13.3011	16.9354	CellSubType
6.42e-127	0.488418	0.804	0.787	3.21e-124	HX_vs_NX	Cortex	Apc	7.07e-125	TRUE	Exc_6b_Piri2_3	12.4363	17.8498	CellSubType
4.13e-29	0.530431	0.821	0.782	2.07e-26	HX_vs_NX	Cortex	Apc	4.69e-27	TRUE	Exc_6b_SP	9.52383	14.2002	CellSubType
2.43e-07	0.413645	0.343	0.263	0.000121609	HX_vs_NX	Cortex	Apc	1.58e-06	TRUE	Fibroblast_1	1.22073	1.95812	CellSubType
0.000302084	0.469288	0.371	0.288	0.151042	HX_vs_NX	Cortex	Apc	0.00257934	TRUE	Fibroblast_2	1.4462	2.38658	CellSubType
0.0211197	0.189921	0.363	0.283	1	HX_vs_NX	Cortex	Apc	0.0821641	FALSE	Fibroblast_3	1.51977	1.87431	CellSubType
0.119261	0.138976	0.349	0.357	1	HX_vs_NX	Cortex	Apc	0.30667	FALSE	Fibroblast_4	1.96029	2.25965	CellSubType
9.21e-162	0.552324	0.799	0.746	4.6e-159	HX_vs_NX	Cortex	Apc	1.34e-159	TRUE	Homeostatic_astrocytes_1	10.0701	15.2337	CellSubType
3.49e-91	0.703731	0.366	0.312	1.75e-88	HX_vs_NX	Cortex	Apc	8.29e-90	TRUE	Homeostatic_astrocytes_2	3.06823	5.62597	CellSubType
4.3e-34	0.574733	0.669	0.607	2.15e-31	HX_vs_NX	Cortex	Apc	2.19e-32	TRUE	Homeostatic_astrocytes_3	7.35995	11.4513	CellSubType
1.24e-59	0.490006	0.9	0.83	6.21e-57	HX_vs_NX	Cortex	Apc	5.59e-58	TRUE	Int_1	14.9775	21.4396	CellSubType
2.56e-27	0.426896	0.868	0.834	1.28e-24	HX_vs_NX	Cortex	Apc	9.42e-26	TRUE	Int_2	18.7414	13.6849	CellSubType
2.08e-13	0.324017	0.841	0.759	1.04e-10	HX_vs_NX	Cortex	Apc	3.75e-12	TRUE	Int_3	10.6983	13.644	CellSubType
1.93e-09	0.594111	0.707	0.608	9.65e-07	HX_vs_NX	Cortex	Apc	1.16e-07	TRUE	Microglia	8.04085	12.6475	CellSubType
0.000336702	0.414042	0.618	0.543	0.168351	HX_vs_NX	Cortex	Apc	0.00841755	TRUE	Microglia_inflammatory_1	5.03945	7.04705	CellSubType
0.000821862	0.439634	0.76	0.739	0.410931	HX_vs_NX	Cortex	Apc	0.0197247	TRUE	Microglia_inflammatory_2	6.7956	9.57285	CellSubType
2.51e-30	0.483273	0.74	0.673	1.26e-27	HX_vs_NX	Cortex	Apc	2.6e-28	TRUE	Myelinating_OL	8.28906	11.9853	CellSubType
2.01e-06	0.26347	0.858	0.839	0.00100331	HX_vs_NX	Cortex	Apc	1.62e-05	TRUE	Newly_formed_OL_1	12.2659	14.9238	CellSubType
4.77e-11	0.466459	0.675	0.596	2.39e-08	HX_vs_NX	Cortex	Apc	2.06e-09	TRUE	Newly_formed_OL_2	7.38925	10.5915	CellSubType
1.72e-27	0.439379	0.757	0.694	8.62e-25	HX_vs_NX	Cortex	Apc	1.02e-25	TRUE	OPC	8.82776	12.3266	CellSubType
3.69e-20	0.52353	0.701	0.619	1.84e-17	HX_vs_NX	Cortex	Apc	9.66e-18	TRUE	Pericyte	5.9474	8.98667	CellSubType
1.91e-21	0.373076	0.872	0.832	9.55e-19	HX_vs_NX	Cortex	Apc	3.25e-20	TRUE	Piri_1	10.8851	14.3925	CellSubType
1.36e-116	0.578987	0.713	0.657	6.8e-114	HX_vs_NX	Cortex	Apc	1.52e-114	TRUE	Pre_OL	9.50023	14.6853	CellSubType
5.86e-83	0.511392	0.689	0.599	2.93e-80	HX_vs_NX	Cortex	Apc	2.29e-81	TRUE	Reactive_astrocytes_1	5.58973	8.39317	CellSubType
5e-22	0.55652	0.514	0.427	2.5e-19	HX_vs_NX	Cortex	Apc	6.05e-21	TRUE	Reactive_astrocytes_2	3.66827	5.86571	CellSubType
6.92e-16	0.451946	0.865	0.809	3.46e-13	HX_vs_NX	Cortex	Apc	1.26e-14	TRUE	SP	11.4941	16.0905	CellSubType
8.05e-17	0.517555	0.619	0.449	4.02e-14	HX_vs_NX	SVZ	Apc	1.43e-15	TRUE	Ependymal	2.60983	4.16757	CellSubType
6.79e-05	0.783362	0.457	0.244	0.0339483	HX_vs_NX	SVZ	Apc	0.000304364	TRUE	Immune	1.63211	3.53022	CellSubType
7.1e-26	1.59485	0.273	0.056	3.55e-23	HX_vs_NX	SVZ	Apc	5.63e-25	TRUE	Neuroblast	0.664234	4.02703	CellSubType
2.16e-22	0.641822	0.64	0.478	1.08e-19	HX_vs_NX	SVZ	Apc	2.94e-21	TRUE	Neuroblast - OB	3.01686	5.26749	CellSubType
1.46e-10	0.716381	0.557	0.354	7.32e-08	HX_vs_NX	SVZ	Apc	2.32e-09	TRUE	NSC - dorsal	1.93386	3.82049	CellSubType
0.00147334	0.549322	0.516	0.384	0.736672	HX_vs_NX	SVZ	Apc	0.00423375	TRUE	NSC - septal	2.19181	3.67089	CellSubType
2.28e-12	0.745654	0.558	0.366	1.14e-09	HX_vs_NX	SVZ	Apc	2.04e-11	TRUE	NSC - ventral	2.11662	4.22575	CellSubType
0.010427	0.642196	0.477	0.311	1	HX_vs_NX	SVZ	Apc	0.0237898	TRUE	OPC	2.26962	4.1029	CellSubType
1.85e-09	0.66922	0.565	0.392	9.24e-07	HX_vs_NX	SVZ	Apc	1.44e-08	TRUE	TAP	2.56402	4.66755	CellSubType
1.2e-09	0.91693	0.566	0.264	6.01e-07	HX_vs_NX	SVZ	Apc	5.05e-08	TRUE	Vascular	1.6383	3.98135	CellSubType
0.661843	0.0121663	0.593	0.641	1	HX_vs_NX	CC	Apoe	0.945057	FALSE	Endothelial 1	6.96005	7.02746	CellSubType
0.880037	0.0510592	0.704	0.729	1	HX_vs_NX	CC	Apoe	0.940853	FALSE	Endothelial 2	7.7927	8.10946	CellSubType
0.0425468	-0.812773	0.5	0.85	1	HX_vs_NX	CC	Apoe	0.484485	FALSE	Fibroblast	12.9559	6.94491	CellSubType
0.0209113	0.225647	0.839	0.807	1	HX_vs_NX	CC	Apoe	0.109784	FALSE	Homeostatic astrocytes 1	11.6804	13.8272	CellSubType
0.0597966	0.175955	0.774	0.801	1	HX_vs_NX	CC	Apoe	0.168178	FALSE	Homeostatic astrocytes 2	13.6601	15.5617	CellSubType
0.706391	0.132097	0.75	0.732	1	HX_vs_NX	CC	Apoe	0.835335	FALSE	Homeostatic astrocytes 3	9.13706	10.1091	CellSubType
0.513721	0.242089	0.612	0.593	1	HX_vs_NX	CC	Apoe	0.671788	FALSE	Immature OL 1	4.77114	5.82555	CellSubType
0.0587819	-0.148847	0.211	0.288	1	HX_vs_NX	CC	Apoe	0.145941	FALSE	Immature OL 2	1.79357	1.51972	CellSubType
0.00188609	-0.289586	0.265	0.305	0.943047	HX_vs_NX	CC	Apoe	0.00559011	TRUE	Mature OL	1.85206	1.33337	CellSubType
0.0109534	-0.269234	0.352	0.511	1	HX_vs_NX	CC	Apoe	0.178384	FALSE	Microglia	4.8932	3.88994	CellSubType
0.187656	-0.409797	0.615	0.687	1	HX_vs_NX	CC	Apoe	0.84952	FALSE	Microglia inflammatory	7.3544	5.2886	CellSubType
0.114633	0.230395	0.277	0.253	1	HX_vs_NX	CC	Apoe	0.168323	FALSE	Newly formed OL	2.06109	2.59114	CellSubType
0.334157	0.0654088	0.404	0.436	1	HX_vs_NX	CC	Apoe	0.605319	FALSE	OPC	3.2341	3.43048	CellSubType
0.245475	-0.177083	0.688	0.6	1	HX_vs_NX	CC	Apoe	0.863707	FALSE	Pericyte	8.09008	7.04008	CellSubType
0.212548	0.111718	0.87	0.869	1	HX_vs_NX	CC	Apoe	0.329521	FALSE	Reactive astrocytes	14.7683	16.0379	CellSubType
0.000123465	0.0706127	0.819	0.85	0.0617326	HX_vs_NX	Cortex	Apoe	0.000854246	FALSE	Endothelial_1	13.6914	14.4283	CellSubType
5.05e-06	0.0774329	0.745	0.794	0.00252666	HX_vs_NX	Cortex	Apoe	3.03e-05	FALSE	Endothelial_2	14.9027	15.7795	CellSubType
0.0289204	0.145508	0.754	0.862	1	HX_vs_NX	Cortex	Apoe	0.424524	FALSE	Endothelial_3	9.66507	10.7968	CellSubType
1.7e-05	0.196	0.897	0.894	0.00850471	HX_vs_NX	Cortex	Apoe	9.8e-05	FALSE	Exc_1_2_3	11.8661	13.7383	CellSubType
9.18e-11	-0.0221934	0.554	0.593	4.59e-08	HX_vs_NX	Cortex	Apoe	2.58e-10	FALSE	Exc_2_3	4.98952	5.08237	CellSubType
3.54e-25	-0.109316	0.641	0.719	1.77e-22	HX_vs_NX	Cortex	Apoe	1e-24	FALSE	Exc_2_3_4	8.16639	7.4975	CellSubType
2.84e-32	-0.0969288	0.3	0.399	1.42e-29	HX_vs_NX	Cortex	Apoe	2.73e-31	FALSE	Exc_2_3_4_Piri1	3.90579	3.58702	CellSubType
3.31e-09	0.165995	0.522	0.513	1.66e-06	HX_vs_NX	Cortex	Apoe	7.59e-09	FALSE	Exc_5	3.90588	4.50409	CellSubType
9.32e-10	-0.0650822	0.586	0.641	4.66e-07	HX_vs_NX	Cortex	Apoe	1.86e-09	FALSE	Exc_5_6	5.92342	5.61803	CellSubType
1.13e-46	0.0349098	0.49	0.575	5.65e-44	HX_vs_NX	Cortex	Apoe	2.07e-45	FALSE	Exc_6b_Piri2_3	6.02256	6.19456	CellSubType
0.152617	0.130049	0.469	0.432	1	HX_vs_NX	Cortex	Apoe	0.219389	FALSE	Exc_6b_SP	3.27856	3.68216	CellSubType
0.966468	-0.0118834	0.801	0.805	1	HX_vs_NX	Cortex	Apoe	0.966468	FALSE	Fibroblast_1	15.1288	14.9965	CellSubType
0.0552752	0.192405	0.78	0.766	1	HX_vs_NX	Cortex	Apoe	0.112176	FALSE	Fibroblast_2	13.3447	15.3913	CellSubType
0.013779	0.319229	0.646	0.596	1	HX_vs_NX	Cortex	Apoe	0.0631167	FALSE	Fibroblast_3	7.26468	9.31153	CellSubType
0.0686731	-0.122096	0.531	0.603	1	HX_vs_NX	Cortex	Apoe	0.217491	FALSE	Fibroblast_4	8.62467	7.84364	CellSubType
2.28e-61	0.246583	0.845	0.864	1.14e-58	HX_vs_NX	Cortex	Apoe	4.76e-60	FALSE	Homeostatic_astrocytes_1	14.7561	17.693	CellSubType
1.64e-91	0.339709	0.918	0.934	8.2e-89	HX_vs_NX	Cortex	Apoe	5.19e-90	TRUE	Homeostatic_astrocytes_2	19.0536	24.3778	CellSubType
1.77e-21	0.304391	0.89	0.883	8.85e-19	HX_vs_NX	Cortex	Apoe	3.79e-20	TRUE	Homeostatic_astrocytes_3	15.9847	19.9743	CellSubType
0.0120626	0.0839158	0.585	0.594	1	HX_vs_NX	Cortex	Apoe	0.0170698	FALSE	Int_1	6.0764	6.50021	CellSubType
0.0151668	0.00240107	0.54	0.578	1	HX_vs_NX	Cortex	Apoe	0.0283552	FALSE	Int_2	5.44494	5.43422	CellSubType
0.0148831	-0.0444289	0.59	0.637	1	HX_vs_NX	Cortex	Apoe	0.0289096	FALSE	Int_3	6.42914	6.20384	CellSubType
0.668239	0.0798034	0.661	0.66	1	HX_vs_NX	Cortex	Apoe	0.757106	FALSE	Microglia	8.64425	9.19276	CellSubType
0.193322	0.130481	0.547	0.548	1	HX_vs_NX	Cortex	Apoe	0.502136	FALSE	Microglia_inflammatory_1	4.85155	5.40545	CellSubType
0.0840747	-0.0371526	0.833	0.899	1	HX_vs_NX	Cortex	Apoe	0.366871	FALSE	Microglia_inflammatory_2	10.7848	10.4852	CellSubType
0.00365197	0.0101636	0.425	0.458	1	HX_vs_NX	Cortex	Apoe	0.0099468	FALSE	Myelinating_OL	4.01218	4.04762	CellSubType
0.302122	0.0739418	0.53	0.537	1	HX_vs_NX	Cortex	Apoe	0.393944	FALSE	Newly_formed_OL_1	4.64362	4.94041	CellSubType
0.635268	-0.0404252	0.491	0.511	1	HX_vs_NX	Cortex	Apoe	0.679297	FALSE	Newly_formed_OL_2	5.30692	5.13264	CellSubType
6.4e-05	0.146627	0.679	0.678	0.0320168	HX_vs_NX	Cortex	Apoe	0.000212844	FALSE	OPC	7.48039	8.38761	CellSubType
0.0207926	0.125846	0.799	0.798	1	HX_vs_NX	Cortex	Apoe	0.04223	FALSE	Pericyte	11.6595	12.8133	CellSubType
0.0883993	0.0899765	0.45	0.452	1	HX_vs_NX	Cortex	Apoe	0.135171	FALSE	Piri_1	3.18839	3.45792	CellSubType
1.12e-35	0.0528017	0.635	0.707	5.59e-33	HX_vs_NX	Cortex	Apoe	1.39e-34	FALSE	Pre_OL	9.49	9.88104	CellSubType
5.74e-27	0.225265	0.883	0.873	2.87e-24	HX_vs_NX	Cortex	Apoe	3.63e-26	FALSE	Reactive_astrocytes_1	15.0954	17.8154	CellSubType
4.36e-26	0.308461	0.883	0.887	2.18e-23	HX_vs_NX	Cortex	Apoe	8.28e-25	TRUE	Reactive_astrocytes_2	15.0553	18.8827	CellSubType
0.00261571	-0.122763	0.439	0.518	1	HX_vs_NX	Cortex	Apoe	0.00803623	FALSE	SP	4.05241	3.64027	CellSubType
1.47e-10	0.200875	0.932	0.844	7.34e-08	HX_vs_NX	SVZ	Apoe	8.87e-10	FALSE	Ependymal	18.8888	21.8601	CellSubType
0.232041	0.271851	0.688	0.608	1	HX_vs_NX	SVZ	Apoe	0.269333	FALSE	Immune	9.90083	12.1612	CellSubType
5.75e-05	0.805315	0.137	0.072	0.02873	HX_vs_NX	SVZ	Apoe	7.05e-05	TRUE	Neuroblast	0.809379	2.16194	CellSubType
0.915812	0.0122283	0.432	0.436	1	HX_vs_NX	SVZ	Apoe	0.938822	FALSE	Neuroblast - OB	3.54163	3.58029	CellSubType
0.000918595	-0.190849	0.835	0.796	0.459298	HX_vs_NX	SVZ	Apoe	0.00295346	FALSE	NSC - dorsal	13.7994	11.9656	CellSubType
0.0210485	0.235317	0.938	0.879	1	HX_vs_NX	SVZ	Apoe	0.041763	FALSE	NSC - septal	19.1688	22.742	CellSubType
0.0305201	0.193574	0.863	0.832	1	HX_vs_NX	SVZ	Apoe	0.0437745	FALSE	NSC - ventral	17.1712	19.7804	CellSubType
0.0341996	0.531131	0.538	0.392	1	HX_vs_NX	SVZ	Apoe	0.0613504	FALSE	OPC	3.92781	6.12098	CellSubType
8.26e-05	0.37925	0.649	0.519	0.0413097	HX_vs_NX	SVZ	Apoe	0.000246799	TRUE	TAP	5.80372	7.84936	CellSubType
0.000196663	0.275624	0.76	0.573	0.0983316	HX_vs_NX	SVZ	Apoe	0.00105791	TRUE	Vascular	8.36932	10.3417	CellSubType
0.432526	0.380279	0.14	0.077	1	HX_vs_NX	CC	Aqp4	0.873971	FALSE	Endothelial 1	0.630332	1.12203	CellSubType
0.290849	0.429027	0.272	0.214	1	HX_vs_NX	CC	Aqp4	0.66516	FALSE	Endothelial 2	0.827447	1.46034	CellSubType
0.221383	-0.657115	0.167	0.4	1	HX_vs_NX	CC	Aqp4	0.59611	FALSE	Fibroblast	1.91135	0.846222	CellSubType
0.00502859	0.340681	0.656	0.576	1	HX_vs_NX	CC	Aqp4	0.048049	TRUE	Homeostatic astrocytes 1	5.99419	7.85712	CellSubType
0.00212663	0.358828	0.409	0.439	1	HX_vs_NX	CC	Aqp4	0.0183983	TRUE	Homeostatic astrocytes 2	4.81494	6.45699	CellSubType
0.382917	0.209455	0.513	0.421	1	HX_vs_NX	CC	Aqp4	0.6558	FALSE	Homeostatic astrocytes 3	4.02222	4.80695	CellSubType
0.831464	-0.124845	0.223	0.259	1	HX_vs_NX	CC	Aqp4	0.891713	FALSE	Immature OL 1	1.4903	1.28386	CellSubType
0.857839	-0.0331578	0.129	0.121	1	HX_vs_NX	CC	Aqp4	0.88657	FALSE	Immature OL 2	0.6584	0.620719	CellSubType
0.509691	0.0682432	0.148	0.152	1	HX_vs_NX	CC	Aqp4	0.585906	FALSE	Mature OL	0.731289	0.815151	CellSubType
0.107836	0.179764	0.109	0.141	1	HX_vs_NX	CC	Aqp4	0.382258	FALSE	Microglia	0.972396	1.23413	CellSubType
0.703828	0.217473	0.25	0.202	1	HX_vs_NX	CC	Aqp4	0.942343	FALSE	Microglia inflammatory	1.1976	1.55514	CellSubType
0.663273	-0.104631	0.079	0.088	1	HX_vs_NX	CC	Aqp4	0.705869	FALSE	Newly formed OL	0.66449	0.548047	CellSubType
0.378889	-0.161012	0.154	0.16	1	HX_vs_NX	CC	Aqp4	0.62287	FALSE	OPC	0.950534	0.744553	CellSubType
0.123554	0.201407	0.234	0.275	1	HX_vs_NX	CC	Aqp4	0.863707	FALSE	Pericyte	0.840987	1.1168	CellSubType
0.0080485	0.223555	0.836	0.774	1	HX_vs_NX	CC	Aqp4	0.02656	FALSE	Reactive astrocytes	12.0248	14.2079	CellSubType
0.102274	0.132928	0.236	0.214	1	HX_vs_NX	Cortex	Aqp4	0.181604	FALSE	Endothelial_1	1.13403	1.34	CellSubType
0.00413879	0.0250335	0.101	0.119	1	HX_vs_NX	Cortex	Aqp4	0.00866258	FALSE	Endothelial_2	0.826671	0.858644	CellSubType
0.695887	0.282422	0.167	0.138	1	HX_vs_NX	Cortex	Aqp4	0.929642	FALSE	Endothelial_3	0.908192	1.32081	CellSubType
0.373463	-0.0761969	0.217	0.242	1	HX_vs_NX	Cortex	Aqp4	0.461607	FALSE	Exc_1_2_3	1.34636	1.22565	CellSubType
0.000278772	-0.0885442	0.106	0.121	0.139386	HX_vs_NX	Cortex	Aqp4	0.000453004	FALSE	Exc_2_3	0.430612	0.521165	CellSubType
0.00393059	-0.0969569	0.125	0.143	1	HX_vs_NX	Cortex	Aqp4	0.00468326	FALSE	Exc_2_3_4	0.79131	0.67488	CellSubType
1.28e-05	-0.0669058	0.047	0.067	0.00641068	HX_vs_NX	Cortex	Aqp4	1.4e-05	FALSE	Exc_2_3_4_Piri1	0.41633	0.352146	CellSubType
0.667124	0.00703263	0.108	0.104	1	HX_vs_NX	Cortex	Aqp4	0.674482	FALSE	Exc_5	0.455076	0.462186	CellSubType
0.00108293	-0.120195	0.148	0.165	0.541467	HX_vs_NX	Cortex	Aqp4	0.00145013	FALSE	Exc_5_6	0.845574	0.698044	CellSubType
2.3e-10	-0.0155446	0.078	0.098	1.15e-07	HX_vs_NX	Cortex	Aqp4	2.81e-10	FALSE	Exc_6b_Piri2_3	0.623572	0.606172	CellSubType
0.13446	0.136106	0.124	0.112	1	HX_vs_NX	Cortex	Aqp4	0.200805	FALSE	Exc_6b_SP	0.518635	0.668881	CellSubType
0.000622442	0.340918	0.273	0.217	0.311221	HX_vs_NX	Cortex	Aqp4	0.00143028	TRUE	Fibroblast_1	1.27002	1.87512	CellSubType
1.41e-06	0.63686	0.361	0.221	0.000703756	HX_vs_NX	Cortex	Aqp4	3.53e-05	TRUE	Fibroblast_2	1.41378	2.75329	CellSubType
0.832287	0.0711276	0.202	0.201	1	HX_vs_NX	Cortex	Aqp4	0.896706	FALSE	Fibroblast_3	1.22743	1.33999	CellSubType
0.516076	-0.0562577	0.156	0.18	1	HX_vs_NX	Cortex	Aqp4	0.692367	FALSE	Fibroblast_4	0.983087	0.907245	CellSubType
6.5e-30	0.231727	0.367	0.366	3.25e-27	HX_vs_NX	Cortex	Aqp4	3.06e-29	FALSE	Homeostatic_astrocytes_1	2.71232	3.35915	CellSubType
9.82e-36	0.183735	0.306	0.336	4.91e-33	HX_vs_NX	Cortex	Aqp4	2.74e-35	FALSE	Homeostatic_astrocytes_2	3.05988	3.61129	CellSubType
1.2e-08	0.302669	0.382	0.352	6.01e-06	HX_vs_NX	Cortex	Aqp4	4.97e-08	TRUE	Homeostatic_astrocytes_3	2.69014	3.5515	CellSubType
0.00198225	-0.117715	0.097	0.127	0.991127	HX_vs_NX	Cortex	Aqp4	0.00340463	FALSE	Int_1	0.671596	0.540621	CellSubType
0.239181	0.0193935	0.123	0.108	1	HX_vs_NX	Cortex	Aqp4	0.298516	FALSE	Int_2	0.615339	0.59377	CellSubType
0.567125	-0.0249316	0.135	0.131	1	HX_vs_NX	Cortex	Aqp4	0.614955	FALSE	Int_3	0.618404	0.590676	CellSubType
0.52713	0.128002	0.169	0.149	1	HX_vs_NX	Cortex	Aqp4	0.669474	FALSE	Microglia	0.84377	1.01483	CellSubType
0.776135	-0.0138855	0.092	0.087	1	HX_vs_NX	Cortex	Aqp4	0.897496	FALSE	Microglia_inflammatory_1	0.393757	0.380406	CellSubType
0.0555181	0.479828	0.272	0.21	1	HX_vs_NX	Cortex	Aqp4	0.301582	FALSE	Microglia_inflammatory_2	0.899897	1.64955	CellSubType
0.125916	0.0999663	0.107	0.101	1	HX_vs_NX	Cortex	Aqp4	0.170356	FALSE	Myelinating_OL	0.540994	0.651558	CellSubType
0.338664	0.0851698	0.117	0.095	1	HX_vs_NX	Cortex	Aqp4	0.430517	FALSE	Newly_formed_OL_1	0.420438	0.506819	CellSubType
0.135153	0.159814	0.131	0.103	1	HX_vs_NX	Cortex	Aqp4	0.168745	FALSE	Newly_formed_OL_2	0.612445	0.801332	CellSubType
0.112997	0.11054	0.162	0.142	1	HX_vs_NX	Cortex	Aqp4	0.141848	FALSE	OPC	0.765333	0.90591	CellSubType
0.00651071	0.169174	0.197	0.152	1	HX_vs_NX	Cortex	Aqp4	0.0170581	FALSE	Pericyte	0.814105	1.03981	CellSubType
0.0321007	0.0808393	0.105	0.106	1	HX_vs_NX	Cortex	Aqp4	0.054894	FALSE	Piri_1	0.43662	0.519417	CellSubType
2.34e-10	0.0441276	0.099	0.114	1.17e-07	HX_vs_NX	Cortex	Aqp4	3.63e-10	FALSE	Pre_OL	0.762058	0.816787	CellSubType
4.88e-48	0.473661	0.66	0.573	2.44e-45	HX_vs_NX	Cortex	Aqp4	7.13e-47	TRUE	Reactive_astrocytes_1	5.18142	7.5837	CellSubType
1.87e-14	0.39584	0.412	0.366	9.35e-12	HX_vs_NX	Cortex	Aqp4	1.13e-13	TRUE	Reactive_astrocytes_2	2.44024	3.52635	CellSubType
0.319336	0.0874512	0.11	0.107	1	HX_vs_NX	Cortex	Aqp4	0.38962	FALSE	SP	0.458562	0.549709	CellSubType
3.45e-22	0.563852	0.802	0.668	1.72e-19	HX_vs_NX	SVZ	Aqp4	1.53e-20	TRUE	Ependymal	6.48987	10.0716	CellSubType
0.164373	0.580345	0.167	0.131	1	HX_vs_NX	SVZ	Aqp4	0.203509	FALSE	Immune	0.747563	1.61297	CellSubType
0.170459	-0.0780084	0.049	0.066	1	HX_vs_NX	SVZ	Aqp4	0.214652	FALSE	Neuroblast - OB	0.292157	0.224144	CellSubType
0.352075	0.164472	0.238	0.199	1	HX_vs_NX	SVZ	Aqp4	0.417883	FALSE	NSC - dorsal	1.10314	1.3571	CellSubType
0.00540076	-0.608023	0.43	0.422	1	HX_vs_NX	SVZ	Aqp4	0.0128987	TRUE	NSC - septal	5.7814	3.44925	CellSubType
0.000209475	0.480047	0.271	0.17	0.104737	HX_vs_NX	SVZ	Aqp4	0.000482368	TRUE	NSC - ventral	0.817528	1.53507	CellSubType
0.331991	0.309215	0.177	0.115	1	HX_vs_NX	SVZ	Aqp4	0.384324	FALSE	OPC	0.638704	1.03041	CellSubType
0.596249	0.11424	0.091	0.075	1	HX_vs_NX	SVZ	Aqp4	0.637275	FALSE	TAP	0.350002	0.461248	CellSubType
0.521038	-0.00302087	0.153	0.132	1	HX_vs_NX	SVZ	Aqp4	0.572408	FALSE	Vascular	0.875042	0.87112	CellSubType
0.0170563	0.963943	0.337	0.167	1	HX_vs_NX	CC	Arf1	0.417879	FALSE	Endothelial 1	0.944343	2.7927	CellSubType
0.0335741	0.56989	0.531	0.329	1	HX_vs_NX	CC	Arf1	0.339615	FALSE	Endothelial 2	1.46683	2.66179	CellSubType
0.838858	0.245615	0.375	0.3	1	HX_vs_NX	CC	Arf1	0.938535	FALSE	Fibroblast	1.13471	1.53091	CellSubType
0.583423	0.0904334	0.144	0.14	1	HX_vs_NX	CC	Arf1	0.720359	FALSE	Homeostatic astrocytes 1	0.847333	0.966837	CellSubType
0.661288	0.177129	0.082	0.066	1	HX_vs_NX	CC	Arf1	0.763025	FALSE	Homeostatic astrocytes 2	0.588619	0.796143	CellSubType
0.267403	0.431296	0.171	0.1	1	HX_vs_NX	CC	Arf1	0.585926	FALSE	Homeostatic astrocytes 3	0.650783	1.22599	CellSubType
0.0821611	0.632735	0.331	0.222	1	HX_vs_NX	CC	Arf1	0.260929	FALSE	Immature OL 1	0.931328	1.99453	CellSubType
0.0756764	0.346901	0.287	0.212	1	HX_vs_NX	CC	Arf1	0.173895	FALSE	Immature OL 2	1.05391	1.61222	CellSubType
1.31e-05	0.38315	0.239	0.164	0.00657408	HX_vs_NX	CC	Arf1	6.88e-05	TRUE	Mature OL	0.739054	1.26805	CellSubType
0.676402	0.190037	0.133	0.109	1	HX_vs_NX	CC	Arf1	0.876248	FALSE	Microglia	0.592992	0.817273	CellSubType
0.207533	0.407565	0.346	0.242	1	HX_vs_NX	CC	Arf1	0.84952	FALSE	Microglia inflammatory	1.11652	1.80744	CellSubType
0.0188241	0.311893	0.177	0.12	1	HX_vs_NX	CC	Arf1	0.0397016	TRUE	Newly formed OL	0.897197	1.35506	CellSubType
0.520524	0.155777	0.266	0.226	1	HX_vs_NX	CC	Arf1	0.73509	FALSE	OPC	1.09042	1.32878	CellSubType
0.620188	0.250581	0.312	0.225	1	HX_vs_NX	CC	Arf1	0.958754	FALSE	Pericyte	1.01414	1.3962	CellSubType
0.10676	0.216532	0.2	0.178	1	HX_vs_NX	CC	Arf1	0.191176	FALSE	Reactive astrocytes	0.800855	1.09248	CellSubType
1.43e-05	0.259781	0.452	0.402	0.00716929	HX_vs_NX	Cortex	Arf1	0.000126575	TRUE	Endothelial_1	2.28734	2.93592	CellSubType
1.07e-05	0.276758	0.28	0.263	0.00535271	HX_vs_NX	Cortex	Arf1	5.51e-05	TRUE	Endothelial_2	2.09549	2.75009	CellSubType
0.116755	0.243784	0.57	0.415	1	HX_vs_NX	Cortex	Arf1	0.734011	FALSE	Endothelial_3	3.81177	4.69759	CellSubType
0.000115149	0.267254	0.421	0.389	0.0575744	HX_vs_NX	Cortex	Arf1	0.000469021	TRUE	Exc_1_2_3	2.39211	3.08246	CellSubType
4.13e-33	0.107069	0.683	0.716	2.06e-30	HX_vs_NX	Cortex	Arf1	3.22e-32	FALSE	Exc_2_3	7.77864	7.15072	CellSubType
4.1e-83	0.406582	0.657	0.624	2.05e-80	HX_vs_NX	Cortex	Arf1	3.67e-82	TRUE	Exc_2_3_4	6.0335	8.32319	CellSubType
5.43e-43	-0.174526	0.34	0.472	2.71e-40	HX_vs_NX	Cortex	Arf1	1.47e-41	FALSE	Exc_2_3_4_Piri1	5.26466	4.55085	CellSubType
1.58e-72	0.464988	0.789	0.727	7.9e-70	HX_vs_NX	Cortex	Arf1	2.29e-71	TRUE	Exc_5	7.44643	10.6587	CellSubType
2.25e-53	0.385975	0.686	0.632	1.13e-50	HX_vs_NX	Cortex	Arf1	1.54e-52	TRUE	Exc_5_6	5.40632	7.37141	CellSubType
4.96e-39	0.295477	0.28	0.277	2.48e-36	HX_vs_NX	Cortex	Arf1	4.19e-38	TRUE	Exc_6b_Piri2_3	2.01174	2.69628	CellSubType
1.09e-16	0.493791	0.616	0.572	5.47e-14	HX_vs_NX	Cortex	Arf1	3.1e-15	TRUE	Exc_6b_SP	4.70189	7.02905	CellSubType
5.33e-08	0.431323	0.319	0.224	2.66e-05	HX_vs_NX	Cortex	Arf1	3.91e-07	TRUE	Fibroblast_1	1.07829	1.80251	CellSubType
0.516877	0.0922484	0.34	0.306	1	HX_vs_NX	Cortex	Arf1	0.596895	FALSE	Fibroblast_2	1.85712	2.04578	CellSubType
0.648903	0.102214	0.385	0.363	1	HX_vs_NX	Cortex	Arf1	0.777589	FALSE	Fibroblast_3	1.86093	2.07098	CellSubType
0.0161932	0.30482	0.388	0.346	1	HX_vs_NX	Cortex	Arf1	0.0874432	FALSE	Fibroblast_4	1.81511	2.47741	CellSubType
2.19e-33	0.312256	0.28	0.253	1.09e-30	HX_vs_NX	Cortex	Arf1	1.06e-32	TRUE	Homeostatic_astrocytes_1	1.66193	2.30518	CellSubType
9.03e-37	0.379509	0.119	0.099	4.52e-34	HX_vs_NX	Cortex	Arf1	2.68e-36	TRUE	Homeostatic_astrocytes_2	0.728158	1.24816	CellSubType
7.11e-10	0.352481	0.22	0.174	3.56e-07	HX_vs_NX	Cortex	Arf1	4.19e-09	TRUE	Homeostatic_astrocytes_3	1.06423	1.63552	CellSubType
1.23e-20	0.392664	0.6	0.538	6.13e-18	HX_vs_NX	Cortex	Arf1	1.02e-19	TRUE	Int_1	4.89445	6.73832	CellSubType
7.99e-12	0.394101	0.564	0.501	4e-09	HX_vs_NX	Cortex	Arf1	7.93e-11	TRUE	Int_2	5.63327	4.04768	CellSubType
1.4e-05	0.203497	0.56	0.55	0.00699812	HX_vs_NX	Cortex	Arf1	7.71e-05	FALSE	Int_3	4.51513	5.3506	CellSubType
0.00161949	0.419979	0.293	0.216	0.809745	HX_vs_NX	Cortex	Arf1	0.0138813	TRUE	Microglia	1.32983	2.11709	CellSubType
0.116935	0.253956	0.31	0.256	1	HX_vs_NX	Cortex	Arf1	0.380699	FALSE	Microglia_inflammatory_1	1.47894	1.95607	CellSubType
0.171039	0.181807	0.419	0.336	1	HX_vs_NX	Cortex	Arf1	0.482934	FALSE	Microglia_inflammatory_2	1.40885	1.73236	CellSubType
0.0683077	0.104962	0.239	0.231	1	HX_vs_NX	Cortex	Arf1	0.103209	FALSE	Myelinating_OL	1.28637	1.45892	CellSubType
1.03e-08	0.475997	0.623	0.532	5.14e-06	HX_vs_NX	Cortex	Arf1	1.22e-07	TRUE	Newly_formed_OL_1	4.19108	6.22017	CellSubType
3.14e-06	0.427159	0.306	0.228	0.00157219	HX_vs_NX	Cortex	Arf1	2e-05	TRUE	Newly_formed_OL_2	1.39446	2.21955	CellSubType
4.29e-07	0.264667	0.36	0.294	0.000214636	HX_vs_NX	Cortex	Arf1	2.3e-06	TRUE	OPC	1.81648	2.3836	CellSubType
1.64e-07	0.363179	0.422	0.354	8.21e-05	HX_vs_NX	Cortex	Arf1	3.07e-06	TRUE	Pericyte	1.99483	2.85212	CellSubType
4.75e-25	0.473631	0.733	0.698	2.38e-22	HX_vs_NX	Cortex	Arf1	9.16e-24	TRUE	Piri_1	6.60778	9.56417	CellSubType
2.5e-27	0.309668	0.209	0.188	1.25e-24	HX_vs_NX	Cortex	Arf1	1.75e-26	TRUE	Pre_OL	1.33885	1.89882	CellSubType
1.93e-24	0.322738	0.315	0.248	9.65e-22	HX_vs_NX	Cortex	Arf1	1.08e-23	TRUE	Reactive_astrocytes_1	1.22528	1.78317	CellSubType
1.81e-09	0.324276	0.188	0.156	9.05e-07	HX_vs_NX	Cortex	Arf1	6.51e-09	TRUE	Reactive_astrocytes_2	0.858351	1.32672	CellSubType
1.96e-08	0.37688	0.717	0.679	9.8e-06	HX_vs_NX	Cortex	Arf1	1.72e-07	TRUE	SP	6.67976	8.97241	CellSubType
3.2e-14	0.555733	0.409	0.258	1.6e-11	HX_vs_NX	SVZ	Arf1	3.55e-13	TRUE	Ependymal	1.17104	2.19125	CellSubType
7.02e-07	1.00675	0.323	0.108	0.000350758	HX_vs_NX	SVZ	Arf1	5.7e-06	TRUE	Immune	0.4201	1.85352	CellSubType
2.26e-10	0.951318	0.121	0.028	1.13e-07	HX_vs_NX	SVZ	Arf1	5.69e-10	TRUE	Neuroblast	0.254096	1.42497	CellSubType
2.7e-28	0.765799	0.404	0.197	1.35e-25	HX_vs_NX	SVZ	Arf1	6.89e-27	TRUE	Neuroblast - OB	0.958192	2.32954	CellSubType
8.16e-07	0.561367	0.309	0.163	0.000408168	HX_vs_NX	SVZ	Arf1	5.6e-06	TRUE	NSC - dorsal	0.746485	1.57723	CellSubType
7.16e-06	0.691696	0.285	0.112	0.00358157	HX_vs_NX	SVZ	Arf1	6.08e-05	TRUE	NSC - septal	0.499527	1.42201	CellSubType
1.99e-14	0.83347	0.335	0.138	9.96e-12	HX_vs_NX	SVZ	Arf1	2.38e-13	TRUE	NSC - ventral	0.566497	1.79144	CellSubType
0.0051215	0.359432	0.338	0.182	1	HX_vs_NX	SVZ	Arf1	0.0141595	TRUE	OPC	1.23847	1.87178	CellSubType
9.55e-11	0.794024	0.338	0.162	4.77e-08	HX_vs_NX	SVZ	Arf1	1.11e-09	TRUE	TAP	0.772831	2.07392	CellSubType
6.68e-07	0.800508	0.393	0.164	0.000333782	HX_vs_NX	SVZ	Arf1	9.92e-06	TRUE	Vascular	0.799598	2.13439	CellSubType
0.52888	-0.325738	0.062	0.1	1	HX_vs_NX	CC	Arx	0.785233	FALSE	Endothelial 2	0.579518	0.260281	CellSubType
0.424036	-0.108724	0.033	0.051	1	HX_vs_NX	CC	Arx	0.576689	FALSE	Homeostatic astrocytes 1	0.360558	0.261792	CellSubType
0.42593	0.421986	0.439	0.395	1	HX_vs_NX	CC	Arx	0.612407	FALSE	Immature OL 1	3.13284	4.53706	CellSubType
0.606229	-0.030145	0.042	0.054	1	HX_vs_NX	CC	Arx	0.79248	FALSE	OPC	0.234001	0.208484	CellSubType
0.997329	0.00585266	0.078	0.075	1	HX_vs_NX	CC	Arx	0.998503	FALSE	Pericyte	0.315783	0.321132	CellSubType
0.566032	0.106039	0.173	0.15	1	HX_vs_NX	CC	Arx	0.650515	FALSE	Reactive astrocytes	0.737242	0.869739	CellSubType
0.591586	0.0400216	0.05	0.044	1	HX_vs_NX	Cortex	Arx	0.685276	FALSE	Endothelial_1	0.16951	0.202408	CellSubType
0.00024088	0.0556127	0.073	0.059	0.12044	HX_vs_NX	Cortex	Arx	0.000393774	FALSE	Exc_2_3	0.284651	0.236073	CellSubType
0.0244551	0.0454946	0.054	0.045	1	HX_vs_NX	Cortex	Arx	0.0275273	FALSE	Exc_2_3_4	0.215238	0.254171	CellSubType
0.0168107	0.0634244	0.068	0.055	1	HX_vs_NX	Cortex	Arx	0.0207307	FALSE	Exc_5	0.217971	0.27271	CellSubType
0.00266495	0.0687604	0.077	0.061	1	HX_vs_NX	Cortex	Arx	0.00346891	FALSE	Exc_5_6	0.275115	0.33736	CellSubType
0.165501	0.0915831	0.052	0.041	1	HX_vs_NX	Cortex	Arx	0.236282	FALSE	Exc_6b_SP	0.144258	0.219251	CellSubType
2.32e-08	0.0124268	0.045	0.054	1.16e-05	HX_vs_NX	Cortex	Arx	2.87e-08	FALSE	Homeostatic_astrocytes_1	0.302486	0.313754	CellSubType
1.43e-21	0.371586	0.59	0.566	7.15e-19	HX_vs_NX	Cortex	Arx	1.46e-20	TRUE	Int_1	5.72699	7.7032	CellSubType
1.97e-11	0.29891	0.622	0.625	9.85e-09	HX_vs_NX	Cortex	Arx	1.88e-10	TRUE	Int_2	8.29017	6.55167	CellSubType
1.72e-05	0.302832	0.458	0.408	0.00858801	HX_vs_NX	Cortex	Arx	9.28e-05	TRUE	Int_3	3.06357	4.01267	CellSubType
0.87029	-0.00501466	0.069	0.076	1	HX_vs_NX	Cortex	Arx	0.941433	FALSE	Microglia_inflammatory_2	0.22579	0.221537	CellSubType
0.170647	0.0744682	0.068	0.047	1	HX_vs_NX	Cortex	Arx	0.252179	FALSE	Newly_formed_OL_1	0.176878	0.239221	CellSubType
0.00295799	0.0923019	0.074	0.052	1	HX_vs_NX	Cortex	Arx	0.00586626	FALSE	OPC	0.255963	0.338944	CellSubType
0.0704386	0.0633676	0.067	0.049	1	HX_vs_NX	Cortex	Arx	0.111239	FALSE	Piri_1	0.214176	0.268695	CellSubType
0.000772777	0.112897	0.189	0.166	0.386389	HX_vs_NX	Cortex	Arx	0.000882097	FALSE	Reactive_astrocytes_1	0.794047	0.940078	CellSubType
1.4e-08	0.403046	0.267	0.162	6.98e-06	HX_vs_NX	SVZ	Arx	6.01e-08	TRUE	Ependymal	0.886695	1.49477	CellSubType
5.96e-08	1.59278	0.366	0.125	2.98e-05	HX_vs_NX	SVZ	Arx	8.61e-07	TRUE	Immune	0.856349	4.5993	CellSubType
7.02e-19	1.42367	0.327	0.145	3.51e-16	HX_vs_NX	SVZ	Arx	2.89e-18	TRUE	Neuroblast	1.51782	5.75447	CellSubType
0.012875	0.0782608	0.75	0.697	1	HX_vs_NX	SVZ	Arx	0.0198978	FALSE	Neuroblast - OB	9.88347	10.4902	CellSubType
0.00170913	0.40885	0.507	0.398	0.854564	HX_vs_NX	SVZ	Arx	0.00481529	TRUE	NSC - dorsal	2.94166	4.23305	CellSubType
0.00029025	0.615559	0.215	0.086	0.145125	HX_vs_NX	SVZ	Arx	0.00131932	TRUE	NSC - septal	0.450077	1.22174	CellSubType
0.0353719	0.106038	0.293	0.231	1	HX_vs_NX	SVZ	Arx	0.0495997	FALSE	NSC - ventral	1.88217	2.10199	CellSubType
0.000137868	1.10199	0.246	0.068	0.0689339	HX_vs_NX	SVZ	Arx	0.000852603	TRUE	OPC	0.679008	2.60401	CellSubType
0.00421845	0.241336	0.453	0.352	1	HX_vs_NX	SVZ	Arx	0.00819082	FALSE	TAP	3.9361	4.8349	CellSubType
0.000166485	0.786758	0.281	0.123	0.0832424	HX_vs_NX	SVZ	Arx	0.000939682	TRUE	Vascular	0.703588	1.93902	CellSubType
0.898653	-0.103343	0.042	0.05	1	HX_vs_NX	CC	Ascl1	0.938535	FALSE	Fibroblast	0.170466	0.0895554	CellSubType
0.00976722	0.961242	0.309	0.136	1	HX_vs_NX	CC	Ascl1	0.0841353	FALSE	Immature OL 1	0.953663	2.80375	CellSubType
0.0489014	0.310875	0.077	0.01	1	HX_vs_NX	CC	Ascl1	0.803988	FALSE	Microglia inflammatory	0.0430027	0.293803	CellSubType
0.800333	0.0115191	0.343	0.358	1	HX_vs_NX	CC	Ascl1	0.896892	FALSE	OPC	2.7704	2.80063	CellSubType
0.801069	0.20846	0.062	0.075	1	HX_vs_NX	CC	Ascl1	0.998503	FALSE	Pericyte	0.764593	1.03891	CellSubType
0.475309	0.0951331	0.102	0.081	1	HX_vs_NX	CC	Ascl1	0.56596	FALSE	Reactive astrocytes	0.559303	0.665591	CellSubType
0.70243	0.0166121	0.064	0.061	1	HX_vs_NX	Cortex	Ascl1	0.726377	FALSE	Exc_2_3	0.27699	0.26237	CellSubType
0.220928	0.00945833	0.047	0.05	1	HX_vs_NX	Cortex	Ascl1	0.235486	FALSE	Exc_5	0.244515	0.252701	CellSubType
0.925758	-0.0200829	0.056	0.06	1	HX_vs_NX	Cortex	Ascl1	0.936649	FALSE	Int_2	0.286258	0.304288	CellSubType
0.246231	0.0873668	0.083	0.067	1	HX_vs_NX	Cortex	Ascl1	0.302193	FALSE	Int_3	0.328084	0.410995	CellSubType
0.517917	0.06895	0.059	0.046	1	HX_vs_NX	Cortex	Ascl1	0.586238	FALSE	Newly_formed_OL_1	0.188011	0.246167	CellSubType
0.266397	-0.0722642	0.094	0.108	1	HX_vs_NX	Cortex	Ascl1	0.307728	FALSE	OPC	0.585745	0.508272	CellSubType
3.23e-05	0.308783	0.168	0.117	0.0161537	HX_vs_NX	Cortex	Ascl1	0.000111153	TRUE	Piri_1	0.633128	1.02289	CellSubType
8.91e-06	0.368984	0.132	0.07	0.00445737	HX_vs_NX	SVZ	Ascl1	2.22e-05	TRUE	Ependymal	0.371679	0.771445	CellSubType
0.00984348	0.758397	0.237	0.119	1	HX_vs_NX	SVZ	Ascl1	0.020152	TRUE	Immune	0.894996	2.2056	CellSubType
3.04e-07	0.708161	0.057	0.008	0.000151947	HX_vs_NX	SVZ	Ascl1	4.6e-07	TRUE	Neuroblast	0.0534597	0.721059	CellSubType
0.00117304	0.434832	0.208	0.163	0.586522	HX_vs_NX	SVZ	Ascl1	0.00213661	TRUE	Neuroblast - OB	1.00416	1.70913	CellSubType
0.0222045	0.385161	0.348	0.279	1	HX_vs_NX	SVZ	Ascl1	0.0454833	TRUE	NSC - dorsal	1.77094	2.61887	CellSubType
9.3e-06	0.885682	0.23	0.078	0.00465191	HX_vs_NX	SVZ	Ascl1	7.05e-05	TRUE	NSC - septal	0.502891	1.7768	CellSubType
0.00387051	0.357835	0.381	0.287	1	HX_vs_NX	SVZ	Ascl1	0.00693928	TRUE	NSC - ventral	2.13747	3.02068	CellSubType
0.000364541	1.16648	0.362	0.169	0.18227	HX_vs_NX	SVZ	Ascl1	0.00186817	TRUE	OPC	1.3866	4.35705	CellSubType
1.19e-11	0.756017	0.764	0.651	5.93e-09	HX_vs_NX	SVZ	Ascl1	1.84e-10	TRUE	TAP	8.72117	15.4173	CellSubType
0.000213961	0.849069	0.291	0.132	0.10698	HX_vs_NX	SVZ	Ascl1	0.0011126	TRUE	Vascular	0.967079	2.54337	CellSubType
0.169054	0.602191	0.083	0	1	HX_vs_NX	CC	Aspa	0.552556	FALSE	Fibroblast	0	0.518021	CellSubType
0.929043	0.053007	0.058	0.049	1	HX_vs_NX	CC	Aspa	0.945399	FALSE	Immature OL 1	0.14729	0.190227	CellSubType
4.45e-05	0.365904	0.249	0.172	0.0222278	HX_vs_NX	CC	Aspa	0.000210309	TRUE	Mature OL	0.908307	1.45921	CellSubType
3.75e-05	0.289527	0.081	0.041	0.0187438	HX_vs_NX	Cortex	Aspa	0.000124512	TRUE	Fibroblast_1	0.157922	0.415258	CellSubType
0.00354613	0.176855	0.122	0.105	1	HX_vs_NX	Cortex	Aspa	0.00978731	FALSE	Myelinating_OL	0.528112	0.727405	CellSubType
0.575555	0.416281	0.105	0.09	1	HX_vs_NX	CC	Atp13a5	0.912585	FALSE	Endothelial 1	0.460974	0.949645	CellSubType
0.390493	0.643346	0.16	0.114	1	HX_vs_NX	CC	Atp13a5	0.724858	FALSE	Endothelial 2	0.694638	1.64693	CellSubType
0.252726	1.45593	0.125	0.1	1	HX_vs_NX	CC	Atp13a5	0.59611	FALSE	Fibroblast	0.271214	2.48736	CellSubType
0.415948	0.109897	0.125	0.107	1	HX_vs_NX	CC	Atp13a5	0.503638	FALSE	Mature OL	0.585221	0.710693	CellSubType
0.128088	0.741765	0.828	0.825	1	HX_vs_NX	CC	Atp13a5	0.863707	FALSE	Pericyte	15.9921	27.4145	CellSubType
0.0211506	0.161681	0.109	0.085	1	HX_vs_NX	Cortex	Atp13a5	0.0558202	FALSE	Endothelial_1	0.421295	0.589846	CellSubType
0.753322	0.0600955	0.059	0.054	1	HX_vs_NX	Cortex	Atp13a5	0.766091	FALSE	Endothelial_2	0.416768	0.47703	CellSubType
0.748678	-0.0174344	0.044	0.062	1	HX_vs_NX	Cortex	Atp13a5	0.951547	FALSE	Endothelial_3	0.192894	0.178565	CellSubType
0.0939085	0.265877	0.272	0.239	1	HX_vs_NX	Cortex	Atp13a5	0.122432	FALSE	Fibroblast_1	2.61568	3.34738	CellSubType
0.00610411	0.290003	0.13	0.071	1	HX_vs_NX	Cortex	Atp13a5	0.0230298	TRUE	Fibroblast_2	0.385286	0.69371	CellSubType
0.391677	0.0548268	0.11	0.129	1	HX_vs_NX	Cortex	Atp13a5	0.545275	FALSE	Fibroblast_3	1.0047	1.08235	CellSubType
0.170381	-0.0544053	0.1	0.083	1	HX_vs_NX	Cortex	Atp13a5	0.384369	FALSE	Fibroblast_4	0.544751	0.487582	CellSubType
0.184758	0.140159	0.053	0.025	1	HX_vs_NX	Cortex	Atp13a5	0.495342	FALSE	Microglia_inflammatory_2	0.0538976	0.161423	CellSubType
0.199229	-0.086115	0.055	0.068	1	HX_vs_NX	Cortex	Atp13a5	0.245479	FALSE	Myelinating_OL	0.403155	0.32185	CellSubType
1.37e-10	0.422079	0.796	0.756	6.83e-08	HX_vs_NX	Cortex	Atp13a5	8.95e-09	TRUE	Pericyte	12.9624	17.7076	CellSubType
3.08e-05	0.135499	0.099	0.081	0.015401	HX_vs_NX	Cortex	Atp13a5	3.9e-05	FALSE	Reactive_astrocytes_1	0.352993	0.486226	CellSubType
4.66e-06	1.36763	0.296	0.109	0.00233045	HX_vs_NX	SVZ	Atp13a5	4.85e-05	TRUE	Vascular	1.36053	5.09129	CellSubType
0.683358	0.295677	0.125	0.05	1	HX_vs_NX	CC	Axin1	0.834278	FALSE	Fibroblast	0.198982	0.471703	CellSubType
0.0929906	0.0493627	0.094	0.049	1	HX_vs_NX	CC	Axin1	0.271968	FALSE	Immature OL 1	0.252877	0.296486	CellSubType
0.795118	-0.0716714	0.058	0.081	1	HX_vs_NX	CC	Axin1	0.955708	FALSE	Microglia inflammatory	0.318747	0.254833	CellSubType
0.341894	0.0368324	0.08	0.058	1	HX_vs_NX	CC	Axin1	0.605319	FALSE	OPC	0.304053	0.337775	CellSubType
0.364754	-0.0800293	0.031	0.075	1	HX_vs_NX	CC	Axin1	0.871289	FALSE	Pericyte	0.22704	0.160827	CellSubType
0.368235	0.0430133	0.05	0.041	1	HX_vs_NX	Cortex	Axin1	0.469218	FALSE	Endothelial_1	0.165233	0.200497	CellSubType
0.0261472	0.0505742	0.072	0.063	1	HX_vs_NX	Cortex	Axin1	0.0330472	FALSE	Exc_2_3	0.297699	0.252996	CellSubType
0.00487092	0.098742	0.074	0.06	1	HX_vs_NX	Cortex	Axin1	0.00659853	FALSE	Exc_5	0.249588	0.338108	CellSubType
0.0737467	0.0579238	0.075	0.054	1	HX_vs_NX	Cortex	Axin1	0.100859	FALSE	Fibroblast_1	0.21119	0.260808	CellSubType
0.844396	-0.0480484	0.059	0.067	1	HX_vs_NX	Cortex	Axin1	0.879447	FALSE	Fibroblast_2	0.2728	0.231108	CellSubType
0.0998082	0.169603	0.088	0.054	1	HX_vs_NX	Cortex	Axin1	0.218043	FALSE	Fibroblast_3	0.210773	0.361816	CellSubType
0.526463	0.0150215	0.054	0.062	1	HX_vs_NX	Cortex	Axin1	0.69363	FALSE	Fibroblast_4	0.246109	0.259152	CellSubType
0.612091	0.0453643	0.056	0.05	1	HX_vs_NX	Cortex	Axin1	0.658424	FALSE	Int_3	0.194636	0.232797	CellSubType
0.333914	0.164962	0.102	0.075	1	HX_vs_NX	Cortex	Axin1	0.633968	FALSE	Microglia_inflammatory_1	0.409235	0.579945	CellSubType
0.728948	-0.0204969	0.134	0.151	1	HX_vs_NX	Cortex	Axin1	0.865126	FALSE	Microglia_inflammatory_2	0.477778	0.456931	CellSubType
0.633058	0.069587	0.055	0.046	1	HX_vs_NX	Cortex	Axin1	0.690137	FALSE	Newly_formed_OL_1	0.197946	0.257144	CellSubType
0.514882	-0.000899713	0.107	0.102	1	HX_vs_NX	Cortex	Axin1	0.547352	FALSE	OPC	0.531145	0.53019	CellSubType
0.0151452	0.0965712	0.077	0.076	1	HX_vs_NX	Cortex	Axin1	0.0293757	FALSE	Piri_1	0.271442	0.359463	CellSubType
0.932336	0.0130334	0.078	0.079	1	HX_vs_NX	Cortex	Axin1	0.947194	FALSE	SP	0.321535	0.333528	CellSubType
0.00320038	0.00608547	0.116	0.088	1	HX_vs_NX	SVZ	Axin1	0.00470332	FALSE	Ependymal	0.358277	0.364019	CellSubType
0.122031	0.188579	0.097	0.045	1	HX_vs_NX	SVZ	Axin1	0.161878	FALSE	Immune	0.315809	0.49955	CellSubType
0.127228	0.0971403	0.069	0.06	1	HX_vs_NX	SVZ	Axin1	0.166376	FALSE	Neuroblast - OB	0.191727	0.274732	CellSubType
0.0553342	0.0600523	0.083	0.052	1	HX_vs_NX	SVZ	Axin1	0.088955	FALSE	NSC - dorsal	0.214056	0.265658	CellSubType
0.255886	0.19823	0.094	0.056	1	HX_vs_NX	SVZ	Axin1	0.314632	FALSE	NSC - septal	0.195131	0.371162	CellSubType
0.136236	0.105945	0.1	0.068	1	HX_vs_NX	SVZ	Axin1	0.166806	FALSE	NSC - ventral	0.324093	0.424988	CellSubType
0.940607	-0.050542	0.054	0.061	1	HX_vs_NX	SVZ	Axin1	0.944627	FALSE	OPC	0.248566	0.205583	CellSubType
0.162095	0.200968	0.09	0.065	1	HX_vs_NX	SVZ	Axin1	0.206384	FALSE	TAP	0.228624	0.412265	CellSubType
0.143785	0.148992	0.066	0.027	1	HX_vs_NX	SVZ	Axin1	0.197687	FALSE	Vascular	0.111595	0.23253	CellSubType
0.564481	-0.140028	0.372	0.449	1	HX_vs_NX	CC	Axin2	0.912118	FALSE	Endothelial 1	3.42414	3.01492	CellSubType
0.740282	-0.128818	0.58	0.571	1	HX_vs_NX	CC	Axin2	0.897208	FALSE	Endothelial 2	4.80335	4.30764	CellSubType
0.714308	0.256034	0.625	0.65	1	HX_vs_NX	CC	Axin2	0.860583	FALSE	Fibroblast	4.62168	5.71336	CellSubType
0.0335793	0.24267	0.104	0.096	1	HX_vs_NX	CC	Axin2	0.123426	FALSE	Homeostatic astrocytes 1	0.506287	0.782209	CellSubType
0.863743	0.115718	0.057	0.048	1	HX_vs_NX	CC	Axin2	0.895807	FALSE	Homeostatic astrocytes 2	0.418364	0.536818	CellSubType
0.149087	-0.390459	0.013	0.062	1	HX_vs_NX	CC	Axin2	0.541367	FALSE	Homeostatic astrocytes 3	0.381729	0.0541026	CellSubType
0.0422857	0.672445	0.381	0.259	1	HX_vs_NX	CC	Axin2	0.173101	FALSE	Immature OL 1	1.12797	2.39149	CellSubType
0.516404	0.166588	0.125	0.095	1	HX_vs_NX	CC	Axin2	0.648507	FALSE	Immature OL 2	0.540227	0.728752	CellSubType
0.972661	-0.0142771	0.085	0.088	1	HX_vs_NX	CC	Axin2	0.972661	FALSE	Mature OL	0.375405	0.361861	CellSubType
0.654968	0.197234	0.115	0.091	1	HX_vs_NX	CC	Axin2	0.942343	FALSE	Microglia inflammatory	0.324507	0.518545	CellSubType
0.0460419	0.268873	0.093	0.058	1	HX_vs_NX	CC	Axin2	0.0800712	FALSE	Newly formed OL	0.36727	0.647377	CellSubType
0.110197	0.362255	0.269	0.202	1	HX_vs_NX	CC	Axin2	0.351657	FALSE	OPC	1.1633	1.78078	CellSubType
0.83919	-0.0615177	0.672	0.725	1	HX_vs_NX	CC	Axin2	0.998503	FALSE	Pericyte	6.65877	6.33906	CellSubType
0.000255692	0.39872	0.415	0.304	0.127846	HX_vs_NX	CC	Axin2	0.00178985	TRUE	Reactive astrocytes	1.88081	2.79789	CellSubType
0.366634	-0.015522	0.472	0.491	1	HX_vs_NX	Cortex	Axin2	0.469218	FALSE	Endothelial_1	3.35225	3.30567	CellSubType
0.00177333	0.0461652	0.226	0.252	0.886665	HX_vs_NX	Cortex	Axin2	0.00425599	FALSE	Endothelial_2	2.13882	2.24089	CellSubType
0.339245	0.0584296	0.351	0.277	1	HX_vs_NX	Cortex	Axin2	0.797756	FALSE	Endothelial_3	2.24451	2.37862	CellSubType
0.563071	0.029095	0.095	0.096	1	HX_vs_NX	Cortex	Axin2	0.63968	FALSE	Exc_1_2_3	0.481671	0.511855	CellSubType
1.45e-14	0.175966	0.393	0.371	7.26e-12	HX_vs_NX	Cortex	Axin2	5.29e-14	FALSE	Exc_2_3	2.56929	2.15945	CellSubType
7.34e-11	0.206786	0.187	0.148	3.67e-08	HX_vs_NX	Cortex	Axin2	1.3e-10	FALSE	Exc_2_3_4	0.823158	1.10413	CellSubType
7.71e-25	-0.179331	0.095	0.16	3.86e-22	HX_vs_NX	Cortex	Axin2	4.06e-24	FALSE	Exc_2_3_4_Piri1	1.12837	0.879587	CellSubType
2.67e-13	0.247636	0.345	0.319	1.34e-10	HX_vs_NX	Cortex	Axin2	7.96e-13	FALSE	Exc_5	1.73724	2.24982	CellSubType
9.58e-08	0.184301	0.236	0.212	4.79e-05	HX_vs_NX	Cortex	Axin2	1.7e-07	FALSE	Exc_5_6	1.07296	1.35544	CellSubType
2.39e-06	0.0218582	0.046	0.053	0.00119337	HX_vs_NX	Cortex	Axin2	2.48e-06	FALSE	Exc_6b_Piri2_3	0.322087	0.34227	CellSubType
0.063678	0.0219327	0.234	0.256	1	HX_vs_NX	Cortex	Axin2	0.107073	FALSE	Exc_6b_SP	1.35299	1.38903	CellSubType
0.00215638	0.226367	0.535	0.51	1	HX_vs_NX	Cortex	Axin2	0.00435963	FALSE	Fibroblast_1	3.79571	4.61043	CellSubType
0.0106856	0.24234	0.501	0.408	1	HX_vs_NX	Cortex	Axin2	0.032409	FALSE	Fibroblast_2	2.80929	3.50605	CellSubType
0.0774209	0.266478	0.436	0.382	1	HX_vs_NX	Cortex	Axin2	0.189563	FALSE	Fibroblast_3	2.33787	3.01502	CellSubType
0.0369321	0.283303	0.36	0.329	1	HX_vs_NX	Cortex	Axin2	0.142452	FALSE	Fibroblast_4	2.00041	2.65143	CellSubType
6.96e-08	0.0854453	0.08	0.081	3.48e-05	HX_vs_NX	Cortex	Axin2	8.2e-08	FALSE	Homeostatic_astrocytes_1	0.480239	0.570556	CellSubType
2.31e-11	0.0199504	0.049	0.062	1.15e-08	HX_vs_NX	Cortex	Axin2	2.44e-11	FALSE	Homeostatic_astrocytes_2	0.461779	0.482134	CellSubType
0.0018527	0.129232	0.091	0.088	0.92635	HX_vs_NX	Cortex	Axin2	0.0029223	FALSE	Homeostatic_astrocytes_3	0.485785	0.62502	CellSubType
0.00064057	0.206323	0.211	0.174	0.320285	HX_vs_NX	Cortex	Axin2	0.00121116	FALSE	Int_1	0.918101	1.213	CellSubType
0.00156925	0.242346	0.247	0.211	0.784625	HX_vs_NX	Cortex	Axin2	0.00440072	FALSE	Int_2	1.55216	1.15752	CellSubType
0.000210952	0.268745	0.31	0.255	0.105476	HX_vs_NX	Cortex	Axin2	0.000837602	TRUE	Int_3	1.39433	1.88459	CellSubType
0.262195	0.137546	0.068	0.046	1	HX_vs_NX	Cortex	Axin2	0.417656	FALSE	Microglia	0.294555	0.424053	CellSubType
0.15502	0.233808	0.167	0.126	1	HX_vs_NX	Cortex	Axin2	0.466085	FALSE	Microglia_inflammatory_2	0.41428	0.663101	CellSubType
0.18667	-0.027161	0.052	0.062	1	HX_vs_NX	Cortex	Axin2	0.234186	FALSE	Myelinating_OL	0.297838	0.273633	CellSubType
0.00676843	0.287792	0.244	0.196	1	HX_vs_NX	Cortex	Axin2	0.0178258	TRUE	Newly_formed_OL_1	0.907518	1.32864	CellSubType
0.0737317	0.151359	0.169	0.133	1	HX_vs_NX	Cortex	Axin2	0.100164	FALSE	Newly_formed_OL_2	0.82882	1.03112	CellSubType
0.0109833	0.134822	0.269	0.233	1	HX_vs_NX	Cortex	Axin2	0.0177538	FALSE	OPC	1.29935	1.52459	CellSubType
0.192348	0.055222	0.497	0.465	1	HX_vs_NX	Cortex	Axin2	0.254521	FALSE	Pericyte	3.58352	3.76237	CellSubType
0.0518908	0.159257	0.301	0.271	1	HX_vs_NX	Cortex	Axin2	0.085694	FALSE	Piri_1	1.51738	1.81119	CellSubType
0.000357974	-0.0145378	0.044	0.053	0.178987	HX_vs_NX	Cortex	Axin2	0.000381839	FALSE	Pre_OL	0.35119	0.337643	CellSubType
3.73e-16	0.258867	0.368	0.31	1.86e-13	HX_vs_NX	Cortex	Axin2	1.19e-15	TRUE	Reactive_astrocytes_1	1.74489	2.28437	CellSubType
0.00668792	-0.0309679	0.087	0.105	1	HX_vs_NX	Cortex	Axin2	0.0080863	FALSE	Reactive_astrocytes_2	0.575001	0.541553	CellSubType
0.00180356	0.295993	0.342	0.267	0.901781	HX_vs_NX	Cortex	Axin2	0.00589626	TRUE	SP	1.57992	2.16744	CellSubType
8.34e-08	0.315291	0.475	0.354	4.17e-05	HX_vs_NX	SVZ	Axin2	2.96e-07	TRUE	Ependymal	1.82803	2.51882	CellSubType
0.000562653	0.810945	0.269	0.114	0.281326	HX_vs_NX	SVZ	Axin2	0.00187551	TRUE	Immune	0.675033	1.93861	CellSubType
5.42e-05	0.621872	0.094	0.055	0.0270812	HX_vs_NX	SVZ	Axin2	6.72e-05	TRUE	Neuroblast	0.475091	1.26997	CellSubType
7.33e-05	0.331235	0.32	0.249	0.0366386	HX_vs_NX	SVZ	Axin2	0.000159027	TRUE	Neuroblast - OB	1.23541	1.81235	CellSubType
3.35e-05	0.449249	0.638	0.519	0.0167685	HX_vs_NX	SVZ	Axin2	0.000149446	TRUE	NSC - dorsal	3.30023	4.87123	CellSubType
0.402917	0.23952	0.406	0.366	1	HX_vs_NX	SVZ	Axin2	0.466339	FALSE	NSC - septal	2.63134	3.28716	CellSubType
7.23e-05	0.412184	0.638	0.536	0.0361709	HX_vs_NX	SVZ	Axin2	0.000187194	TRUE	NSC - ventral	4.53859	6.37019	CellSubType
0.000195625	1.02012	0.331	0.149	0.0978124	HX_vs_NX	SVZ	Axin2	0.00117877	TRUE	OPC	0.782269	2.6146	CellSubType
0.000157232	0.490146	0.525	0.426	0.0786161	HX_vs_NX	SVZ	Axin2	0.000424264	TRUE	TAP	3.38521	5.1594	CellSubType
5.93e-06	0.527192	0.607	0.368	0.00296338	HX_vs_NX	SVZ	Axin2	5.96e-05	TRUE	Vascular	3.10317	4.91316	CellSubType
0.494997	0.144648	0.105	0.128	1	HX_vs_NX	CC	Axl	0.882953	FALSE	Endothelial 1	0.616177	0.786621	CellSubType
0.406493	0.514043	0.148	0.086	1	HX_vs_NX	CC	Axl	0.727263	FALSE	Endothelial 2	0.406452	1.00848	CellSubType
0.559537	0.430285	0.458	0.3	1	HX_vs_NX	CC	Axl	0.783796	FALSE	Fibroblast	1.96669	2.99762	CellSubType
0.593237	0.160594	0.127	0.108	1	HX_vs_NX	CC	Axl	0.720359	FALSE	Homeostatic astrocytes 1	0.704595	0.905306	CellSubType
0.177324	0.0323928	0.088	0.109	1	HX_vs_NX	CC	Axl	0.319184	FALSE	Homeostatic astrocytes 2	0.848297	0.890266	CellSubType
0.365191	0.359254	0.145	0.1	1	HX_vs_NX	CC	Axl	0.640158	FALSE	Homeostatic astrocytes 3	0.583837	1.03169	CellSubType
0.00939231	0.477261	0.158	0.037	1	HX_vs_NX	CC	Axl	0.0841353	FALSE	Immature OL 1	0.2194	0.697524	CellSubType
0.983259	0.0132739	0.087	0.081	1	HX_vs_NX	CC	Axl	0.987306	FALSE	Microglia inflammatory	0.397227	0.410142	CellSubType
0.841788	0.074242	0.071	0.058	1	HX_vs_NX	CC	Axl	0.91334	FALSE	OPC	0.349571	0.420838	CellSubType
0.991935	0.000647526	0.484	0.475	1	HX_vs_NX	CC	Axl	0.998503	FALSE	Pericyte	3.86602	3.8682	CellSubType
0.463248	-0.0856561	0.228	0.259	1	HX_vs_NX	CC	Axl	0.557345	FALSE	Reactive astrocytes	1.31954	1.18583	CellSubType
0.0768241	0.1226	0.201	0.184	1	HX_vs_NX	Cortex	Axl	0.145681	FALSE	Endothelial_1	0.800108	0.959768	CellSubType
0.00277405	0.0612568	0.137	0.152	1	HX_vs_NX	Cortex	Axl	0.00616455	FALSE	Endothelial_2	1.07128	1.16112	CellSubType
0.313385	-0.196191	0.105	0.092	1	HX_vs_NX	Cortex	Axl	0.781938	FALSE	Endothelial_3	0.69831	0.482374	CellSubType
0.321056	0.108942	0.149	0.128	1	HX_vs_NX	Cortex	Axl	0.409285	FALSE	Exc_1_2_3	0.655805	0.785682	CellSubType
0.44726	-0.0186758	0.082	0.084	1	HX_vs_NX	Cortex	Axl	0.480716	FALSE	Exc_2_3	0.310309	0.327382	CellSubType
0.836075	-0.0146296	0.085	0.086	1	HX_vs_NX	Cortex	Axl	0.851276	FALSE	Exc_2_3_4	0.443346	0.428783	CellSubType
0.723056	0.0226419	0.07	0.066	1	HX_vs_NX	Cortex	Axl	0.728353	FALSE	Exc_5	0.270711	0.290811	CellSubType
0.935169	-0.0103671	0.083	0.085	1	HX_vs_NX	Cortex	Axl	0.935169	FALSE	Exc_5_6	0.381218	0.371329	CellSubType
3.51e-11	0.0414212	0.051	0.06	1.75e-08	HX_vs_NX	Cortex	Axl	4.49e-11	FALSE	Exc_6b_Piri2_3	0.350609	0.389948	CellSubType
0.899858	-0.0197953	0.055	0.059	1	HX_vs_NX	Cortex	Axl	0.92849	FALSE	Exc_6b_SP	0.257831	0.24069	CellSubType
0.140986	0.159191	0.25	0.229	1	HX_vs_NX	Cortex	Axl	0.174049	FALSE	Fibroblast_1	1.21742	1.4761	CellSubType
0.00163033	0.387147	0.229	0.145	0.815167	HX_vs_NX	Cortex	Axl	0.00899944	TRUE	Fibroblast_2	0.689433	1.20945	CellSubType
0.00145113	0.344704	0.578	0.554	0.725565	HX_vs_NX	Cortex	Axl	0.0152637	TRUE	Fibroblast_3	4.11128	5.49076	CellSubType
0.388606	0.117871	0.291	0.289	1	HX_vs_NX	Cortex	Axl	0.610927	FALSE	Fibroblast_4	1.73375	1.96649	CellSubType
5.67e-21	0.189623	0.14	0.136	2.83e-18	HX_vs_NX	Cortex	Axl	1.48e-20	FALSE	Homeostatic_astrocytes_1	0.800519	1.05343	CellSubType
2.92e-41	0.100892	0.109	0.134	1.46e-38	HX_vs_NX	Cortex	Axl	9.9e-41	FALSE	Homeostatic_astrocytes_2	0.980783	1.12426	CellSubType
0.00106648	0.145089	0.137	0.131	0.533241	HX_vs_NX	Cortex	Axl	0.00183339	FALSE	Homeostatic_astrocytes_3	0.739938	0.924021	CellSubType
0.376835	-0.0530957	0.07	0.074	1	HX_vs_NX	Cortex	Axl	0.419742	FALSE	Int_1	0.37871	0.328892	CellSubType
0.844992	0.0308323	0.076	0.073	1	HX_vs_NX	Cortex	Axl	0.882623	FALSE	Int_2	0.366294	0.337405	CellSubType
0.046174	0.0700198	0.092	0.07	1	HX_vs_NX	Cortex	Axl	0.0755575	FALSE	Int_3	0.317649	0.383177	CellSubType
0.0152857	-0.107738	0.094	0.078	1	HX_vs_NX	Cortex	Axl	0.06551	FALSE	Microglia	0.496942	0.389225	CellSubType
0.869594	0.0504959	0.069	0.061	1	HX_vs_NX	Cortex	Axl	0.935047	FALSE	Microglia_inflammatory_1	0.268101	0.313272	CellSubType
0.0932147	0.00152006	0.195	0.239	1	HX_vs_NX	Cortex	Axl	0.369988	FALSE	Microglia_inflammatory_2	0.760439	0.762295	CellSubType
0.00749093	-0.0128826	0.053	0.067	1	HX_vs_NX	Cortex	Axl	0.0172006	FALSE	Myelinating_OL	0.29421	0.282705	CellSubType
0.184537	0.111893	0.093	0.068	1	HX_vs_NX	Cortex	Axl	0.26327	FALSE	Newly_formed_OL_1	0.302144	0.407156	CellSubType
0.962022	0.0011957	0.064	0.062	1	HX_vs_NX	Cortex	Axl	0.966347	FALSE	Newly_formed_OL_2	0.347122	0.348239	CellSubType
0.0306372	-0.0865679	0.123	0.126	1	HX_vs_NX	Cortex	Axl	0.0440877	FALSE	OPC	0.641914	0.54629	CellSubType
3.53e-07	0.333715	0.485	0.45	0.000176391	HX_vs_NX	Cortex	Axl	5.13e-06	TRUE	Pericyte	3.10532	4.17374	CellSubType
0.688687	0.0394719	0.061	0.057	1	HX_vs_NX	Cortex	Axl	0.751059	FALSE	Piri_1	0.232993	0.267194	CellSubType
3.21e-10	0.0118442	0.062	0.075	1.6e-07	HX_vs_NX	Cortex	Axl	4.85e-10	FALSE	Pre_OL	0.456287	0.468292	CellSubType
1.12e-13	0.241504	0.283	0.244	5.6e-11	HX_vs_NX	Cortex	Axl	2.91e-13	FALSE	Reactive_astrocytes_1	1.20247	1.60382	CellSubType
9.86e-07	0.17439	0.158	0.153	0.000493216	HX_vs_NX	Cortex	Axl	2.43e-06	FALSE	Reactive_astrocytes_2	0.786297	1.01581	CellSubType
0.253165	-0.00932341	0.065	0.057	1	HX_vs_NX	Cortex	Axl	0.331062	FALSE	SP	0.235979	0.228017	CellSubType
0.043846	0.133666	0.086	0.078	1	HX_vs_NX	SVZ	Axl	0.0518357	FALSE	Ependymal	0.265663	0.388531	CellSubType
0.625759	-0.106928	0.129	0.119	1	HX_vs_NX	SVZ	Axl	0.661371	FALSE	Immune	0.807797	0.678654	CellSubType
0.180093	0.0913104	0.078	0.072	1	HX_vs_NX	SVZ	Axl	0.224018	FALSE	Neuroblast - OB	0.267863	0.350702	CellSubType
0.915719	0.0299075	0.317	0.305	1	HX_vs_NX	SVZ	Axl	0.934107	FALSE	NSC - dorsal	1.71333	1.77017	CellSubType
0.0417431	0.417761	0.301	0.22	1	HX_vs_NX	SVZ	Axl	0.0706951	FALSE	NSC - septal	1.12504	1.83875	CellSubType
0.00180013	0.0787901	0.346	0.268	0.900065	HX_vs_NX	SVZ	Axl	0.00347564	FALSE	NSC - ventral	1.7292	1.8824	CellSubType
0.00376619	0.632915	0.162	0.047	1	HX_vs_NX	SVZ	Axl	0.0112032	TRUE	OPC	0.165472	0.807292	CellSubType
0.0323188	0.320663	0.188	0.155	1	HX_vs_NX	SVZ	Axl	0.0502018	FALSE	TAP	0.668996	1.08442	CellSubType
0.0131262	0.571309	0.276	0.164	1	HX_vs_NX	SVZ	Axl	0.0288406	TRUE	Vascular	0.932118	1.87088	CellSubType
0.0643828	0.741021	0.244	0.154	1	HX_vs_NX	CC	B2m	0.526284	FALSE	Endothelial 1	0.766879	1.95309	CellSubType
0.0431962	0.767102	0.407	0.243	1	HX_vs_NX	CC	B2m	0.359424	FALSE	Endothelial 2	1.20045	2.74482	CellSubType
0.274519	0.635605	0.292	0.1	1	HX_vs_NX	CC	B2m	0.59611	FALSE	Fibroblast	0.431157	1.22343	CellSubType
0.232728	0.264157	0.092	0.038	1	HX_vs_NX	CC	B2m	0.562887	FALSE	Homeostatic astrocytes 3	0.155775	0.38801	CellSubType
0.000540331	0.230172	0.064	0.036	0.270165	HX_vs_NX	CC	B2m	0.00179623	FALSE	Mature OL	0.117897	0.311265	CellSubType
0.0203383	0.60959	0.18	0.109	1	HX_vs_NX	CC	B2m	0.231856	FALSE	Microglia	0.573287	1.40056	CellSubType
0.548631	0.263969	0.279	0.222	1	HX_vs_NX	CC	B2m	0.883928	FALSE	Microglia inflammatory	0.965647	1.36031	CellSubType
0.515146	0.111878	0.058	0.039	1	HX_vs_NX	CC	B2m	0.73509	FALSE	OPC	0.133257	0.224636	CellSubType
0.577009	0.2771	0.203	0.125	1	HX_vs_NX	CC	B2m	0.958754	FALSE	Pericyte	0.63543	0.981742	CellSubType
0.325046	-0.00206699	0.057	0.047	1	HX_vs_NX	CC	B2m	0.437995	FALSE	Reactive astrocytes	0.186857	0.185158	CellSubType
6.7e-11	0.383512	0.382	0.287	3.35e-08	HX_vs_NX	Cortex	B2m	2.45e-09	TRUE	Endothelial_1	1.5912	2.38025	CellSubType
1.84e-07	0.43503	0.256	0.204	9.2e-05	HX_vs_NX	Cortex	B2m	1.84e-06	TRUE	Endothelial_2	1.56265	2.46454	CellSubType
0.171758	0.783218	0.272	0.2	1	HX_vs_NX	Cortex	B2m	0.741051	FALSE	Endothelial_3	1.03966	2.51019	CellSubType
0.212615	0.11695	0.081	0.066	1	HX_vs_NX	Cortex	B2m	0.293443	FALSE	Exc_1_2_3	0.32306	0.434779	CellSubType
3.5e-10	0.164607	0.217	0.187	1.75e-07	HX_vs_NX	Cortex	B2m	9.19e-10	FALSE	Exc_2_3	1.09655	0.870483	CellSubType
5.84e-16	0.243255	0.14	0.099	2.92e-13	HX_vs_NX	Cortex	B2m	1.23e-15	FALSE	Exc_2_3_4	0.520201	0.799401	CellSubType
1.54e-15	0.273032	0.177	0.12	7.68e-13	HX_vs_NX	Cortex	B2m	5.03e-15	TRUE	Exc_5	0.579826	0.908974	CellSubType
4.26e-08	0.166583	0.093	0.067	2.13e-05	HX_vs_NX	Cortex	B2m	7.75e-08	FALSE	Exc_5_6	0.293435	0.451747	CellSubType
1.92e-05	0.28359	0.099	0.049	0.00957625	HX_vs_NX	Cortex	B2m	8.36e-05	TRUE	Exc_6b_SP	0.209877	0.472686	CellSubType
0.00441468	0.218749	0.206	0.155	1	HX_vs_NX	Cortex	B2m	0.00832227	FALSE	Fibroblast_1	0.700128	0.97848	CellSubType
3.72e-05	0.482077	0.465	0.339	0.0186224	HX_vs_NX	Cortex	B2m	0.000477728	TRUE	Fibroblast_2	1.99674	3.1857	CellSubType
0.0869758	0.123756	0.244	0.191	1	HX_vs_NX	Cortex	B2m	0.202468	FALSE	Fibroblast_3	0.950477	1.12518	CellSubType
0.135881	0.214911	0.38	0.325	1	HX_vs_NX	Cortex	B2m	0.333108	FALSE	Fibroblast_4	2.00367	2.48616	CellSubType
0.00135086	0.184215	0.059	0.042	0.675432	HX_vs_NX	Cortex	B2m	0.0021756	FALSE	Homeostatic_astrocytes_3	0.220676	0.38693	CellSubType
3.07e-21	0.476193	0.221	0.123	1.54e-18	HX_vs_NX	Cortex	B2m	2.88e-20	TRUE	Int_1	0.6344	1.27356	CellSubType
2.04e-06	0.339659	0.176	0.116	0.00102144	HX_vs_NX	Cortex	B2m	1.01e-05	TRUE	Int_2	0.995766	0.57711	CellSubType
0.0011425	0.228631	0.166	0.122	0.571251	HX_vs_NX	Cortex	B2m	0.0035054	FALSE	Int_3	0.563243	0.831686	CellSubType
0.00562486	0.422601	0.199	0.136	1	HX_vs_NX	Cortex	B2m	0.0342063	TRUE	Microglia	0.848482	1.4776	CellSubType
0.000322282	0.501912	0.313	0.21	0.161141	HX_vs_NX	Cortex	B2m	0.00841755	TRUE	Microglia_inflammatory_1	1.18771	2.098	CellSubType
0.00853981	0.44298	0.37	0.256	1	HX_vs_NX	Cortex	B2m	0.102478	FALSE	Microglia_inflammatory_2	0.907842	1.59354	CellSubType
0.145229	0.0846548	0.052	0.043	1	HX_vs_NX	Cortex	B2m	0.19148	FALSE	Myelinating_OL	0.1936	0.265734	CellSubType
0.139303	0.140434	0.108	0.079	1	HX_vs_NX	Cortex	B2m	0.217969	FALSE	Newly_formed_OL_1	0.309751	0.443656	CellSubType
0.0029302	0.239029	0.069	0.038	1	HX_vs_NX	Cortex	B2m	0.00667902	FALSE	Newly_formed_OL_2	0.172245	0.383482	CellSubType
6.02e-05	0.186979	0.101	0.068	0.0300989	HX_vs_NX	Cortex	B2m	0.000205894	FALSE	OPC	0.313469	0.495224	CellSubType
2.13e-10	0.438805	0.247	0.154	1.06e-07	HX_vs_NX	Cortex	B2m	1.11e-08	TRUE	Pericyte	0.749967	1.37205	CellSubType
0.0014223	0.19755	0.101	0.07	0.711148	HX_vs_NX	Cortex	B2m	0.00373676	FALSE	Piri_1	0.296052	0.486247	CellSubType
6.17e-14	0.162423	0.062	0.035	3.09e-11	HX_vs_NX	Cortex	B2m	1.66e-13	FALSE	Reactive_astrocytes_1	0.1319	0.266783	CellSubType
0.00143412	0.28904	0.18	0.121	0.717059	HX_vs_NX	Cortex	B2m	0.00494189	TRUE	SP	0.553443	0.898039	CellSubType
0.066471	0.323281	0.151	0.074	1	HX_vs_NX	SVZ	B2m	0.0981958	FALSE	Immune	0.336752	0.672507	CellSubType
0.00427608	0.336916	0.07	0.013	1	HX_vs_NX	SVZ	B2m	0.0110208	TRUE	NSC - septal	0.0530697	0.330084	CellSubType
0.0101216	0.195099	0.066	0.028	1	HX_vs_NX	SVZ	B2m	0.0166048	FALSE	NSC - ventral	0.0780179	0.234118	CellSubType
0.174042	0.168643	0.054	0.032	1	HX_vs_NX	SVZ	B2m	0.22039	FALSE	TAP	0.122238	0.261396	CellSubType
0.000842867	0.727698	0.245	0.118	0.421433	HX_vs_NX	SVZ	B2m	0.00313943	TRUE	Vascular	0.45769	1.41393	CellSubType
0.0621218	0.325887	0.14	0.141	1	HX_vs_NX	CC	Bcan	0.526284	FALSE	Endothelial 1	0.648174	1.06588	CellSubType
0.795372	0.192704	0.259	0.214	1	HX_vs_NX	CC	Bcan	0.913462	FALSE	Endothelial 2	1.13715	1.44255	CellSubType
0.181171	-0.128941	0.167	0.35	1	HX_vs_NX	CC	Bcan	0.576155	FALSE	Fibroblast	2.04722	1.78669	CellSubType
0.0235733	0.278092	0.589	0.553	1	HX_vs_NX	CC	Bcan	0.109784	FALSE	Homeostatic astrocytes 1	5.25254	6.58177	CellSubType
0.0106176	0.20561	0.56	0.598	1	HX_vs_NX	CC	Bcan	0.0597241	FALSE	Homeostatic astrocytes 2	7.16062	8.41062	CellSubType
0.333048	0.293738	0.461	0.364	1	HX_vs_NX	CC	Bcan	0.620301	FALSE	Homeostatic astrocytes 3	3.19995	4.14835	CellSubType
0.619046	-0.169919	0.482	0.481	1	HX_vs_NX	CC	Bcan	0.747099	FALSE	Immature OL 1	3.59123	3.08111	CellSubType
0.796277	0.0694241	0.559	0.53	1	HX_vs_NX	CC	Bcan	0.8557	FALSE	Immature OL 2	6.31574	6.67639	CellSubType
0.589966	0.0848898	0.15	0.136	1	HX_vs_NX	CC	Bcan	0.656704	FALSE	Mature OL	0.636383	0.735558	CellSubType
0.0560794	-0.410965	0.055	0.13	1	HX_vs_NX	CC	Bcan	0.302361	FALSE	Microglia	0.977825	0.487562	CellSubType
0.85734	0.137672	0.25	0.232	1	HX_vs_NX	CC	Bcan	0.965275	FALSE	Microglia inflammatory	1.16241	1.37893	CellSubType
0.00229233	0.454054	0.223	0.178	1	HX_vs_NX	CC	Bcan	0.00718678	TRUE	Newly formed OL	1.36728	2.2429	CellSubType
0.0548054	0.200267	0.644	0.545	1	HX_vs_NX	CC	Bcan	0.268862	FALSE	OPC	5.3942	6.34637	CellSubType
0.887394	-0.154932	0.344	0.35	1	HX_vs_NX	CC	Bcan	0.998503	FALSE	Pericyte	2.56793	2.20462	CellSubType
0.0263682	0.201783	0.848	0.827	1	HX_vs_NX	CC	Bcan	0.0641164	FALSE	Reactive astrocytes	12.5832	14.6223	CellSubType
0.328087	-0.0152739	0.458	0.479	1	HX_vs_NX	Cortex	Bcan	0.444393	FALSE	Endothelial_1	3.64457	3.59566	CellSubType
0.000792653	0.0147345	0.246	0.28	0.396327	HX_vs_NX	Cortex	Bcan	0.00237655	FALSE	Endothelial_2	2.40099	2.4359	CellSubType
0.0177984	0.667726	0.421	0.215	1	HX_vs_NX	Cortex	Bcan	0.424524	FALSE	Endothelial_3	1.72694	3.33192	CellSubType
0.00810434	0.162149	0.437	0.429	1	HX_vs_NX	Cortex	Bcan	0.0178082	FALSE	Exc_1_2_3	2.78894	3.23965	CellSubType
0.474396	0.0152354	0.249	0.25	1	HX_vs_NX	Cortex	Bcan	0.505899	FALSE	Exc_2_3	1.30803	1.28378	CellSubType
0.00369097	-0.0538366	0.284	0.307	1	HX_vs_NX	Cortex	Bcan	0.00442127	FALSE	Exc_2_3_4	1.99609	1.88634	CellSubType
4.38e-11	-0.0480753	0.1	0.134	2.19e-08	HX_vs_NX	Cortex	Bcan	6.74e-11	FALSE	Exc_2_3_4_Piri1	0.919986	0.85706	CellSubType
0.379388	0.0369776	0.222	0.221	1	HX_vs_NX	Cortex	Bcan	0.398212	FALSE	Exc_5	1.13518	1.19062	CellSubType
0.000352537	-0.103622	0.287	0.321	0.176268	HX_vs_NX	Cortex	Bcan	0.000491863	FALSE	Exc_5_6	2.0274	1.81758	CellSubType
2.75e-15	0.00471637	0.148	0.178	1.38e-12	HX_vs_NX	Cortex	Bcan	4.59e-15	FALSE	Exc_6b_Piri2_3	1.18851	1.19567	CellSubType
0.134358	0.164379	0.213	0.189	1	HX_vs_NX	Cortex	Bcan	0.200805	FALSE	Exc_6b_SP	1.04581	1.29271	CellSubType
0.0660441	0.120247	0.209	0.213	1	HX_vs_NX	Cortex	Bcan	0.0916731	FALSE	Fibroblast_1	1.2373	1.43177	CellSubType
0.00403345	0.39457	0.346	0.259	1	HX_vs_NX	Cortex	Bcan	0.0176703	TRUE	Fibroblast_2	1.67131	2.51158	CellSubType
0.582658	0.0517645	0.261	0.273	1	HX_vs_NX	Cortex	Bcan	0.735444	FALSE	Fibroblast_3	1.84314	1.94701	CellSubType
0.137919	0.260486	0.304	0.257	1	HX_vs_NX	Cortex	Bcan	0.333108	FALSE	Fibroblast_4	1.79328	2.34603	CellSubType
1.72e-41	0.230303	0.697	0.706	8.62e-39	HX_vs_NX	Cortex	Bcan	1.48e-40	FALSE	Homeostatic_astrocytes_1	7.32536	8.76632	CellSubType
7.43e-67	0.250112	0.55	0.597	3.71e-64	HX_vs_NX	Cortex	Bcan	6.42e-66	TRUE	Homeostatic_astrocytes_2	6.63673	8.08235	CellSubType
5.04e-20	0.306204	0.718	0.721	2.52e-17	HX_vs_NX	Cortex	Bcan	8.57e-19	TRUE	Homeostatic_astrocytes_3	7.62107	9.65953	CellSubType
0.258145	0.0848001	0.325	0.308	1	HX_vs_NX	Cortex	Bcan	0.302514	FALSE	Int_1	1.98103	2.1615	CellSubType
0.858025	0.0224592	0.26	0.261	1	HX_vs_NX	Cortex	Bcan	0.885482	FALSE	Int_2	1.6326	1.59194	CellSubType
0.424273	0.0898758	0.279	0.262	1	HX_vs_NX	Cortex	Bcan	0.483349	FALSE	Int_3	1.55007	1.71398	CellSubType
0.625728	0.0586489	0.252	0.229	1	HX_vs_NX	Cortex	Bcan	0.724426	FALSE	Microglia	1.58285	1.69001	CellSubType
0.59576	0.129787	0.219	0.203	1	HX_vs_NX	Cortex	Bcan	0.74426	FALSE	Microglia_inflammatory_1	1.1382	1.33947	CellSubType
0.145908	0.285532	0.533	0.483	1	HX_vs_NX	Cortex	Bcan	0.453614	FALSE	Microglia_inflammatory_2	2.47463	3.23508	CellSubType
0.104693	-0.0557604	0.22	0.245	1	HX_vs_NX	Cortex	Bcan	0.145445	FALSE	Myelinating_OL	1.61103	1.51204	CellSubType
0.375921	0.054767	0.359	0.328	1	HX_vs_NX	Cortex	Bcan	0.467266	FALSE	Newly_formed_OL_1	2.09436	2.21409	CellSubType
2.74e-07	0.429572	0.556	0.474	0.000137089	HX_vs_NX	Cortex	Bcan	2.57e-06	TRUE	Newly_formed_OL_2	5.11213	7.23203	CellSubType
1.85e-09	0.2591	0.716	0.67	9.23e-07	HX_vs_NX	Cortex	Bcan	1.82e-08	TRUE	OPC	8.09639	9.88594	CellSubType
0.52403	0.0673952	0.393	0.387	1	HX_vs_NX	Cortex	Bcan	0.57446	FALSE	Pericyte	2.62144	2.79463	CellSubType
0.431596	0.0490754	0.191	0.193	1	HX_vs_NX	Cortex	Bcan	0.500929	FALSE	Piri_1	0.977161	1.04557	CellSubType
3.74e-14	0.00140482	0.272	0.311	1.87e-11	HX_vs_NX	Cortex	Bcan	7.62e-14	FALSE	Pre_OL	2.603	2.60651	CellSubType
3.05e-23	0.200558	0.918	0.907	1.53e-20	HX_vs_NX	Cortex	Bcan	1.52e-22	FALSE	Reactive_astrocytes_1	16.7816	19.4336	CellSubType
1.37e-12	0.238301	0.45	0.462	6.87e-10	HX_vs_NX	Cortex	Bcan	7.03e-12	FALSE	Reactive_astrocytes_2	3.65062	4.48588	CellSubType
0.649842	-0.0121794	0.188	0.2	1	HX_vs_NX	Cortex	Bcan	0.702159	FALSE	SP	0.958605	0.94214	CellSubType
3.41e-07	0.169847	0.314	0.22	0.000170355	HX_vs_NX	SVZ	Bcan	1.09e-06	FALSE	Ependymal	1.40207	1.70218	CellSubType
0.014577	0.454441	0.333	0.199	1	HX_vs_NX	SVZ	Bcan	0.0268796	TRUE	Immune	1.4127	2.306	CellSubType
0.668584	-0.031357	0.166	0.178	1	HX_vs_NX	SVZ	Bcan	0.715086	FALSE	Neuroblast - OB	0.859288	0.819312	CellSubType
0.16198	-0.0637828	0.679	0.646	1	HX_vs_NX	SVZ	Bcan	0.21575	FALSE	NSC - dorsal	7.26048	6.90323	CellSubType
0.0617057	-0.131824	0.715	0.668	1	HX_vs_NX	SVZ	Bcan	0.0976356	FALSE	NSC - septal	8.30828	7.49545	CellSubType
0.011178	-0.129558	0.735	0.702	1	HX_vs_NX	SVZ	Bcan	0.0181012	FALSE	NSC - ventral	9.72921	8.8077	CellSubType
0.0796485	0.312007	0.423	0.297	1	HX_vs_NX	SVZ	Bcan	0.116281	FALSE	OPC	3.45715	4.53326	CellSubType
0.44214	0.13037	0.294	0.294	1	HX_vs_NX	SVZ	Bcan	0.488239	FALSE	TAP	2.00063	2.28441	CellSubType
0.000271754	0.551327	0.372	0.195	0.135877	HX_vs_NX	SVZ	Bcan	0.00130004	TRUE	Vascular	1.40568	2.52537	CellSubType
0.0751395	0.147172	0.065	0.074	1	HX_vs_NX	CC	Bcl11b	0.249601	FALSE	Immature OL 1	0.183066	0.310123	CellSubType
0.920244	-0.018683	0.045	0.051	1	HX_vs_NX	CC	Bcl11b	0.955191	FALSE	OPC	0.301056	0.284316	CellSubType
0.1108	0.0989285	0.072	0.057	1	HX_vs_NX	Cortex	Bcl11b	0.192379	FALSE	Endothelial_1	0.232985	0.3205	CellSubType
0.592443	0.151282	0.061	0.031	1	HX_vs_NX	Cortex	Bcl11b	0.874727	FALSE	Endothelial_3	0.18426	0.315187	CellSubType
0.0408505	0.135723	0.056	0.038	1	HX_vs_NX	Cortex	Bcl11b	0.0696127	FALSE	Exc_1_2_3	0.176057	0.292067	CellSubType
2.69e-101	0.782597	0.332	0.212	1.35e-98	HX_vs_NX	Cortex	Bcl11b	3.55e-100	TRUE	Exc_2_3_4	1.84966	3.90205	CellSubType
9.47e-28	-0.108165	0.103	0.165	4.73e-25	HX_vs_NX	Cortex	Bcl11b	5.93e-27	FALSE	Exc_2_3_4_Piri1	1.37169	1.20038	CellSubType
1.22e-15	0.322463	0.201	0.151	6.11e-13	HX_vs_NX	Cortex	Bcl11b	4.05e-15	TRUE	Exc_5	0.721197	1.15229	CellSubType
3.14e-38	0.394012	0.549	0.459	1.57e-35	HX_vs_NX	Cortex	Bcl11b	1.83e-37	TRUE	Exc_5_6	3.20238	4.52211	CellSubType
1.91e-17	0.24611	0.147	0.133	9.57e-15	HX_vs_NX	Cortex	Bcl11b	3.76e-17	FALSE	Exc_6b_Piri2_3	0.853042	1.19772	CellSubType
0.000602232	0.288799	0.4	0.335	0.301116	HX_vs_NX	Cortex	Bcl11b	0.00198125	TRUE	Exc_6b_SP	2.18987	2.89682	CellSubType
5.67e-12	0.186457	0.086	0.071	2.84e-09	HX_vs_NX	Cortex	Bcl11b	9.31e-12	FALSE	Homeostatic_astrocytes_1	0.405648	0.599579	CellSubType
3.12e-06	0.263299	0.33	0.276	0.00155863	HX_vs_NX	Cortex	Bcl11b	8.88e-06	TRUE	Int_1	1.71497	2.25857	CellSubType
5.4e-07	0.331095	0.374	0.326	0.000269808	HX_vs_NX	Cortex	Bcl11b	2.9e-06	TRUE	Int_2	2.72077	1.95776	CellSubType
0.496834	0.0616373	0.348	0.328	1	HX_vs_NX	Cortex	Bcl11b	0.552038	FALSE	Int_3	2.67309	2.83342	CellSubType
0.00615983	0.170727	0.094	0.051	1	HX_vs_NX	Cortex	Bcl11b	0.0346491	FALSE	Microglia	0.364014	0.53537	CellSubType
0.312672	0.116127	0.084	0.059	1	HX_vs_NX	Cortex	Bcl11b	0.619152	FALSE	Microglia_inflammatory_1	0.319153	0.429727	CellSubType
0.899992	-0.0267595	0.098	0.097	1	HX_vs_NX	Cortex	Bcl11b	0.943619	FALSE	Microglia_inflammatory_2	0.30843	0.284384	CellSubType
0.000879795	0.0854771	0.083	0.086	0.439898	HX_vs_NX	Cortex	Bcl11b	0.00303529	FALSE	Myelinating_OL	0.365897	0.449269	CellSubType
8.74e-05	0.467727	0.29	0.233	0.0437173	HX_vs_NX	Cortex	Bcl11b	0.000438822	TRUE	Newly_formed_OL_1	1.35016	2.25011	CellSubType
0.0291883	0.0717518	0.085	0.061	1	HX_vs_NX	Cortex	Bcl11b	0.0431827	FALSE	Newly_formed_OL_2	0.337943	0.406167	CellSubType
9.41e-06	0.232545	0.13	0.09	0.00470311	HX_vs_NX	Cortex	Bcl11b	4.02e-05	FALSE	OPC	0.44425	0.696857	CellSubType
0.151572	0.0917659	0.077	0.073	1	HX_vs_NX	Cortex	Bcl11b	0.20901	FALSE	Pericyte	0.292486	0.377368	CellSubType
2.28e-16	0.435062	0.581	0.53	1.14e-13	HX_vs_NX	Cortex	Bcl11b	2.28e-15	TRUE	Piri_1	3.57916	5.19089	CellSubType
7.92e-06	0.131722	0.076	0.07	0.00396124	HX_vs_NX	Cortex	Bcl11b	9.15e-06	FALSE	Pre_OL	0.447586	0.585976	CellSubType
1.69e-10	0.156732	0.093	0.063	8.43e-08	HX_vs_NX	Cortex	Bcl11b	3.43e-10	FALSE	Reactive_astrocytes_1	0.24425	0.387039	CellSubType
1.75e-05	0.239296	0.089	0.06	0.00872614	HX_vs_NX	Cortex	Bcl11b	3.41e-05	FALSE	Reactive_astrocytes_2	0.302424	0.537403	CellSubType
0.0240636	0.228393	0.299	0.243	1	HX_vs_NX	Cortex	Bcl11b	0.0515648	FALSE	SP	1.4397	1.85818	CellSubType
8.56e-05	0.934473	0.194	0.051	0.0428048	HX_vs_NX	SVZ	Bcl11b	0.000364817	TRUE	Immune	0.26539	1.4184	CellSubType
4.89e-10	0.996687	0.102	0.019	2.45e-07	HX_vs_NX	SVZ	Bcl11b	1.17e-09	TRUE	Neuroblast	0.182433	1.35944	CellSubType
3.98e-17	0.6911	0.341	0.198	1.99e-14	HX_vs_NX	SVZ	Bcl11b	3.69e-16	TRUE	Neuroblast - OB	0.941908	2.13524	CellSubType
0.0228178	0.212974	0.11	0.059	1	HX_vs_NX	SVZ	Bcl11b	0.0463658	FALSE	NSC - dorsal	0.246365	0.444631	CellSubType
0.130757	0.0930836	0.055	0.026	1	HX_vs_NX	SVZ	Bcl11b	0.181606	FALSE	NSC - septal	0.202256	0.282384	CellSubType
0.000419195	0.384834	0.184	0.1	0.209598	HX_vs_NX	SVZ	Bcl11b	0.000931133	TRUE	NSC - ventral	0.464417	0.912103	CellSubType
0.00757084	0.657372	0.108	0.02	1	HX_vs_NX	SVZ	Bcl11b	0.0183417	TRUE	OPC	0.165616	0.838417	CellSubType
0.0051574	0.390985	0.142	0.097	1	HX_vs_NX	SVZ	Bcl11b	0.00979263	TRUE	TAP	0.376422	0.804887	CellSubType
8.35e-06	0.616838	0.184	0.041	0.00417504	HX_vs_NX	SVZ	Bcl11b	7.89e-05	TRUE	Vascular	0.255396	0.925162	CellSubType
0.386637	0.374832	0.244	0.192	1	HX_vs_NX	CC	Bcl2l2	0.867929	FALSE	Endothelial 1	1.03055	1.63299	CellSubType
0.549898	-0.039533	0.296	0.257	1	HX_vs_NX	CC	Bcl2l2	0.790257	FALSE	Endothelial 2	1.37209	1.30797	CellSubType
0.547854	0.317259	0.458	0.45	1	HX_vs_NX	CC	Bcl2l2	0.77989	FALSE	Fibroblast	1.5721	2.20474	CellSubType
0.348519	-0.0248131	0.217	0.247	1	HX_vs_NX	CC	Bcl2l2	0.511046	FALSE	Homeostatic astrocytes 1	1.60419	1.55979	CellSubType
0.00529311	-0.0531476	0.075	0.121	1	HX_vs_NX	CC	Bcl2l2	0.0366446	FALSE	Homeostatic astrocytes 2	1.11697	1.0404	CellSubType
0.558273	0.251379	0.237	0.201	1	HX_vs_NX	CC	Bcl2l2	0.737038	FALSE	Homeostatic astrocytes 3	1.26479	1.69588	CellSubType
0.0213335	0.689031	0.468	0.309	1	HX_vs_NX	CC	Bcl2l2	0.110096	FALSE	Immature OL 1	1.56184	3.13019	CellSubType
0.842912	0.0297726	0.366	0.371	1	HX_vs_NX	CC	Bcl2l2	0.87956	FALSE	Immature OL 2	2.11611	2.18108	CellSubType
0.0358135	0.0840003	0.428	0.448	1	HX_vs_NX	CC	Bcl2l2	0.0691266	FALSE	Mature OL	2.54406	2.75653	CellSubType
0.111694	0.0105219	0.148	0.196	1	HX_vs_NX	CC	Bcl2l2	0.382258	FALSE	Microglia	1.22202	1.23828	CellSubType
0.567027	0.225354	0.308	0.263	1	HX_vs_NX	CC	Bcl2l2	0.886742	FALSE	Microglia inflammatory	0.920309	1.24496	CellSubType
0.0671634	0.202463	0.202	0.186	1	HX_vs_NX	CC	Bcl2l2	0.106725	FALSE	Newly formed OL	1.31487	1.66363	CellSubType
0.0513409	-0.331923	0.311	0.362	1	HX_vs_NX	CC	Bcl2l2	0.268862	FALSE	OPC	2.44145	1.73415	CellSubType
0.280967	-0.528537	0.359	0.475	1	HX_vs_NX	CC	Bcl2l2	0.863707	FALSE	Pericyte	2.61482	1.506	CellSubType
0.704232	0.0414456	0.351	0.354	1	HX_vs_NX	CC	Bcl2l2	0.763745	FALSE	Reactive astrocytes	1.94388	2.02968	CellSubType
0.892861	0.025367	0.356	0.35	1	HX_vs_NX	Cortex	Bcl2l2	0.923762	FALSE	Endothelial_1	1.85516	1.90581	CellSubType
0.000290668	0.0249888	0.197	0.23	0.145334	HX_vs_NX	Cortex	Bcl2l2	0.00100481	FALSE	Endothelial_2	1.72028	1.7678	CellSubType
0.997756	-0.00730149	0.386	0.385	1	HX_vs_NX	Cortex	Bcl2l2	0.999129	FALSE	Endothelial_3	2.60224	2.58405	CellSubType
9.46e-09	0.326058	0.538	0.486	4.73e-06	HX_vs_NX	Cortex	Bcl2l2	1.13e-07	TRUE	Exc_1_2_3	3.03559	4.05895	CellSubType
4.12e-15	0.0982094	0.666	0.673	2.06e-12	HX_vs_NX	Cortex	Bcl2l2	1.54e-14	FALSE	Exc_2_3	6.11342	5.6453	CellSubType
2.52e-39	0.273185	0.622	0.589	1.26e-36	HX_vs_NX	Cortex	Bcl2l2	1.09e-38	TRUE	Exc_2_3_4	4.95571	6.19731	CellSubType
6.58e-41	-0.235072	0.291	0.421	3.29e-38	HX_vs_NX	Cortex	Bcl2l2	1.19e-39	FALSE	Exc_2_3_4_Piri1	4.19466	3.41361	CellSubType
5.35e-33	0.271896	0.746	0.723	2.68e-30	HX_vs_NX	Cortex	Bcl2l2	3.51e-32	TRUE	Exc_5	6.76042	8.36988	CellSubType
6.22e-26	0.244597	0.709	0.673	3.11e-23	HX_vs_NX	Cortex	Bcl2l2	2.68e-25	FALSE	Exc_5_6	5.75824	7.00691	CellSubType
1.97e-34	0.0639664	0.318	0.371	9.86e-32	HX_vs_NX	Cortex	Bcl2l2	1.14e-33	FALSE	Exc_6b_Piri2_3	2.91709	3.09467	CellSubType
2.51e-05	0.162659	0.639	0.66	0.0125564	HX_vs_NX	Cortex	Bcl2l2	0.000105567	FALSE	Exc_6b_SP	6.75696	7.68273	CellSubType
5.7e-10	0.415288	0.538	0.466	2.85e-07	HX_vs_NX	Cortex	Bcl2l2	7.57e-09	TRUE	Fibroblast_1	2.74735	3.99733	CellSubType
0.0402157	0.292329	0.342	0.279	1	HX_vs_NX	Cortex	Bcl2l2	0.0860429	FALSE	Fibroblast_2	1.48496	2.04312	CellSubType
0.0629534	0.236444	0.456	0.402	1	HX_vs_NX	Cortex	Bcl2l2	0.167091	FALSE	Fibroblast_3	2.13239	2.69022	CellSubType
0.767921	0.0375619	0.297	0.278	1	HX_vs_NX	Cortex	Bcl2l2	0.849748	FALSE	Fibroblast_4	1.55911	1.62661	CellSubType
3.74e-25	0.160893	0.331	0.34	1.87e-22	HX_vs_NX	Cortex	Bcl2l2	1.27e-24	FALSE	Homeostatic_astrocytes_1	2.37501	2.77319	CellSubType
7.53e-37	0.30388	0.18	0.173	3.76e-34	HX_vs_NX	Cortex	Bcl2l2	2.31e-36	TRUE	Homeostatic_astrocytes_2	1.33433	1.88163	CellSubType
1.86e-06	0.219286	0.288	0.273	0.000930531	HX_vs_NX	Cortex	Bcl2l2	5.69e-06	FALSE	Homeostatic_astrocytes_3	1.85995	2.32943	CellSubType
1.19e-34	0.395944	0.717	0.698	5.94e-32	HX_vs_NX	Cortex	Bcl2l2	1.57e-33	TRUE	Int_1	8.40939	11.3809	CellSubType
7.16e-17	0.316837	0.693	0.697	3.58e-14	HX_vs_NX	Cortex	Bcl2l2	1.09e-15	TRUE	Int_2	9.71339	7.60101	CellSubType
4.26e-07	0.258197	0.731	0.691	0.000213105	HX_vs_NX	Cortex	Bcl2l2	3.29e-06	TRUE	Int_3	7.46462	9.12354	CellSubType
0.225272	0.189711	0.348	0.311	1	HX_vs_NX	Cortex	Bcl2l2	0.377264	FALSE	Microglia	2.13971	2.58095	CellSubType
0.842692	0.0287676	0.232	0.217	1	HX_vs_NX	Cortex	Bcl2l2	0.911019	FALSE	Microglia_inflammatory_1	1.23736	1.28242	CellSubType
0.433391	0.143279	0.467	0.445	1	HX_vs_NX	Cortex	Bcl2l2	0.698906	FALSE	Microglia_inflammatory_2	1.79146	2.08293	CellSubType
3.75e-09	-0.0513154	0.337	0.406	1.87e-06	HX_vs_NX	Cortex	Bcl2l2	6.46e-08	FALSE	Myelinating_OL	2.58523	2.45994	CellSubType
6.85e-05	0.298643	0.634	0.593	0.034251	HX_vs_NX	Cortex	Bcl2l2	0.000350414	TRUE	Newly_formed_OL_1	4.77526	6.10349	CellSubType
0.0130064	0.221975	0.396	0.341	1	HX_vs_NX	Cortex	Bcl2l2	0.0224751	FALSE	Newly_formed_OL_2	2.35794	2.91646	CellSubType
0.000196186	0.174036	0.472	0.419	0.0980928	HX_vs_NX	Cortex	Bcl2l2	0.000557829	FALSE	OPC	2.82413	3.31442	CellSubType
0.0023603	0.207789	0.445	0.4	1	HX_vs_NX	Cortex	Bcl2l2	0.00763456	FALSE	Pericyte	2.34142	2.85906	CellSubType
4.42e-20	0.344356	0.733	0.72	2.21e-17	HX_vs_NX	Cortex	Bcl2l2	6.72e-19	TRUE	Piri_1	6.1531	8.08146	CellSubType
1.78e-30	0.160492	0.285	0.308	8.91e-28	HX_vs_NX	Cortex	Bcl2l2	1.53e-29	FALSE	Pre_OL	2.40506	2.80572	CellSubType
1.2e-21	0.268898	0.479	0.42	6e-19	HX_vs_NX	Cortex	Bcl2l2	5.3e-21	TRUE	Reactive_astrocytes_1	2.42745	3.12969	CellSubType
2.49e-19	0.362059	0.369	0.34	1.25e-16	HX_vs_NX	Cortex	Bcl2l2	2.37e-18	TRUE	Reactive_astrocytes_2	2.07269	2.94921	CellSubType
0.000747472	0.246057	0.683	0.64	0.373736	HX_vs_NX	Cortex	Bcl2l2	0.00281669	FALSE	SP	5.71435	6.96297	CellSubType
1.07e-06	0.301275	0.381	0.276	0.000536031	HX_vs_NX	SVZ	Bcl2l2	3.24e-06	TRUE	Ependymal	1.27835	1.80746	CellSubType
0.070487	0.338823	0.237	0.142	1	HX_vs_NX	SVZ	Bcl2l2	0.102959	FALSE	Immune	0.63217	1.06424	CellSubType
0.0032013	0.483802	0.093	0.047	1	HX_vs_NX	SVZ	Bcl2l2	0.00343472	TRUE	Neuroblast	0.473648	1.06078	CellSubType
0.320718	0.0107889	0.313	0.293	1	HX_vs_NX	SVZ	Bcl2l2	0.369641	FALSE	Neuroblast - OB	1.56193	1.58116	CellSubType
0.0423163	0.227858	0.415	0.336	1	HX_vs_NX	SVZ	Bcl2l2	0.0716556	FALSE	NSC - dorsal	1.57777	2.01881	CellSubType
0.000416486	0.450042	0.418	0.25	0.208243	HX_vs_NX	SVZ	Bcl2l2	0.00170691	TRUE	NSC - septal	1.39636	2.27362	CellSubType
0.0239792	0.255385	0.429	0.35	1	HX_vs_NX	SVZ	Bcl2l2	0.0354177	TRUE	NSC - ventral	1.99179	2.57117	CellSubType
0.000365684	0.582895	0.338	0.142	0.182842	HX_vs_NX	SVZ	Bcl2l2	0.00186817	TRUE	OPC	0.883049	1.82053	CellSubType
0.0779304	0.26377	0.323	0.267	1	HX_vs_NX	SVZ	Bcl2l2	0.109384	FALSE	TAP	1.37563	1.85221	CellSubType
0.000331707	0.576855	0.398	0.218	0.165854	HX_vs_NX	SVZ	Bcl2l2	0.00149989	TRUE	Vascular	1.18613	2.26082	CellSubType
0.223324	0.113047	0.063	0.049	1	HX_vs_NX	Cortex	Bdnf	0.305698	FALSE	Exc_1_2_3	0.249348	0.351182	CellSubType
6.89e-15	0.236472	0.329	0.29	3.44e-12	HX_vs_NX	Cortex	Bdnf	2.54e-14	FALSE	Exc_2_3	2.478	1.95219	CellSubType
1.6e-50	0.516542	0.224	0.141	7.98e-48	HX_vs_NX	Cortex	Bdnf	8.72e-50	TRUE	Exc_2_3_4	0.857185	1.65674	CellSubType
4.29e-14	0.180968	0.113	0.127	2.15e-11	HX_vs_NX	Cortex	Bdnf	8.43e-14	FALSE	Exc_2_3_4_Piri1	0.97017	1.23347	CellSubType
1.88e-34	0.508508	0.337	0.255	9.41e-32	HX_vs_NX	Cortex	Bdnf	1.29e-33	TRUE	Exc_5	1.58171	2.67268	CellSubType
3.38e-10	0.228176	0.115	0.084	1.69e-07	HX_vs_NX	Cortex	Bdnf	7.04e-10	FALSE	Exc_5_6	0.4344	0.680189	CellSubType
0.727944	0.047574	0.074	0.073	1	HX_vs_NX	Cortex	Bdnf	0.794439	FALSE	Exc_6b_SP	0.408368	0.455585	CellSubType
2.45e-05	0.510828	0.185	0.115	0.0122622	HX_vs_NX	Cortex	Bdnf	0.000137322	TRUE	Newly_formed_OL_1	0.609466	1.29328	CellSubType
1.35e-08	0.460165	0.259	0.204	6.74e-06	HX_vs_NX	Cortex	Bdnf	7.79e-08	TRUE	Piri_1	1.15125	1.95948	CellSubType
9.05e-08	0.497978	0.475	0.372	4.53e-05	HX_vs_NX	Cortex	Bdnf	7.45e-07	TRUE	SP	2.63793	4.1376	CellSubType
0.25522	-0.644194	0.167	0.3	1	HX_vs_NX	CC	Bmp2	0.59611	FALSE	Fibroblast	1.34708	0.501778	CellSubType
0.0444799	0.276597	0.09	0.038	1	HX_vs_NX	CC	Bmp2	0.124775	FALSE	Immature OL 2	0.179679	0.428986	CellSubType
0.00407179	0.180738	0.091	0.055	1	HX_vs_NX	CC	Bmp2	0.0112546	FALSE	Mature OL	0.181336	0.339001	CellSubType
0.373257	0.111516	0.058	0.02	1	HX_vs_NX	CC	Bmp2	0.84952	FALSE	Microglia inflammatory	0.0399582	0.123532	CellSubType
0.0013954	0.0587338	0.053	0.043	0.697703	HX_vs_NX	Cortex	Bmp2	0.00207036	FALSE	Exc_2_3	0.207936	0.159747	CellSubType
1.78e-06	0.160904	0.085	0.065	0.000887569	HX_vs_NX	Cortex	Bmp2	3.39e-06	FALSE	Exc_5	0.260215	0.408904	CellSubType
0.501898	0.0147432	0.077	0.067	1	HX_vs_NX	Cortex	Bmp2	0.549135	FALSE	Fibroblast_1	0.335468	0.349186	CellSubType
0.350767	0.00286045	0.071	0.056	1	HX_vs_NX	Cortex	Bmp2	0.446136	FALSE	Fibroblast_2	0.303332	0.305918	CellSubType
0.0547709	0.212206	0.114	0.07	1	HX_vs_NX	Cortex	Bmp2	0.155549	FALSE	Fibroblast_3	0.313463	0.521592	CellSubType
0.922109	-0.0296434	0.048	0.053	1	HX_vs_NX	Cortex	Bmp2	0.946652	FALSE	Fibroblast_4	0.23997	0.214752	CellSubType
0.0831454	0.131853	0.055	0.033	1	HX_vs_NX	Cortex	Bmp2	0.140871	FALSE	Newly_formed_OL_1	0.139909	0.248999	CellSubType
5.23e-06	0.183756	0.066	0.03	0.00261438	HX_vs_NX	Cortex	Bmp2	2.01e-05	FALSE	Piri_1	0.112624	0.26376	CellSubType
0.000512907	0.342387	0.135	0.089	0.256454	HX_vs_NX	Cortex	Bmp2	0.00204361	TRUE	SP	0.38546	0.756559	CellSubType
0.23043	0.241714	0.086	0.086	1	HX_vs_NX	CC	Bmp4	0.616924	FALSE	Endothelial 2	0.198073	0.416597	CellSubType
0.193323	0.0194048	0.125	0.25	1	HX_vs_NX	CC	Bmp4	0.59611	FALSE	Fibroblast	0.935359	0.961566	CellSubType
0.000433756	0.504916	0.27	0.224	0.216878	HX_vs_NX	CC	Bmp4	0.00193522	TRUE	Newly formed OL	2.25276	3.61579	CellSubType
0.173265	-0.266679	0.138	0.144	1	HX_vs_NX	CC	Bmp4	0.464179	FALSE	OPC	0.99705	0.660009	CellSubType
0.881153	0.0145072	0.156	0.175	1	HX_vs_NX	CC	Bmp4	0.998503	FALSE	Pericyte	0.688005	0.705064	CellSubType
3.45e-07	0.341574	0.559	0.541	0.000172474	HX_vs_NX	Cortex	Bmp4	2.09e-06	TRUE	Fibroblast_1	4.46348	5.92299	CellSubType
2.28e-06	0.518767	0.231	0.112	0.00113967	HX_vs_NX	Cortex	Bmp4	4.84e-05	TRUE	Fibroblast_2	0.584965	1.27083	CellSubType
0.630382	0.085061	0.173	0.151	1	HX_vs_NX	Cortex	Bmp4	0.766018	FALSE	Fibroblast_3	0.677183	0.779043	CellSubType
0.0442064	0.312627	0.286	0.219	1	HX_vs_NX	Cortex	Bmp4	0.16012	FALSE	Fibroblast_4	1.84057	2.52789	CellSubType
0.00573201	0.134742	0.093	0.068	1	HX_vs_NX	Cortex	Bmp4	0.00877316	FALSE	Int_1	0.350071	0.482238	CellSubType
0.0019655	0.176168	0.065	0.04	0.982749	HX_vs_NX	Cortex	Bmp4	0.00502078	FALSE	Int_2	0.307804	0.157473	CellSubType
0.981697	0.0127127	0.077	0.076	1	HX_vs_NX	Cortex	Bmp4	0.981697	FALSE	Int_3	0.400524	0.41292	CellSubType
0.00448834	0.318638	0.333	0.308	1	HX_vs_NX	Cortex	Bmp4	0.00914605	TRUE	Newly_formed_OL_2	3.68948	4.8485	CellSubType
0.404708	0.0527618	0.084	0.071	1	HX_vs_NX	Cortex	Bmp4	0.469175	FALSE	Pericyte	0.319746	0.368905	CellSubType
0.0336394	0.887384	0.2	0.108	1	HX_vs_NX	SVZ	Bmp4	0.0608098	FALSE	OPC	0.715499	2.17336	CellSubType
0.891581	-0.00807442	0.056	0.05	1	HX_vs_NX	SVZ	Bmp4	0.897333	FALSE	Vascular	0.245762	0.238809	CellSubType
0.844872	0.22484	0.125	0.1	1	HX_vs_NX	CC	Bmp5	0.938535	FALSE	Fibroblast	0.318684	0.541077	CellSubType
0.971227	0.0628336	0.141	0.125	1	HX_vs_NX	CC	Bmp5	0.998503	FALSE	Pericyte	0.397058	0.459248	CellSubType
0.00147172	0.279324	0.361	0.299	0.735859	HX_vs_NX	Cortex	Bmp5	0.00311067	TRUE	Fibroblast_1	1.85164	2.46083	CellSubType
0.0944685	0.144384	0.082	0.049	1	HX_vs_NX	Cortex	Bmp5	0.171535	FALSE	Fibroblast_2	0.154998	0.276572	CellSubType
0.0141445	0.304191	0.138	0.094	1	HX_vs_NX	Cortex	Bmp5	0.0632893	FALSE	Fibroblast_3	0.332345	0.645081	CellSubType
0.479407	0.0900815	0.05	0.04	1	HX_vs_NX	Cortex	Bmp5	0.67187	FALSE	Fibroblast_4	0.159683	0.234402	CellSubType
0.0900735	0.131891	0.122	0.099	1	HX_vs_NX	Cortex	Bmp5	0.145674	FALSE	Pericyte	0.410284	0.545289	CellSubType
0.697669	0.0367376	0.051	0.036	1	HX_vs_NX	SVZ	Bmp5	0.732905	FALSE	Vascular	0.153939	0.183701	CellSubType
0.345329	-0.0816963	0.292	0.45	1	HX_vs_NX	CC	Bmp7	0.634901	FALSE	Fibroblast	2.74362	2.53752	CellSubType
0.752058	-0.116912	0.167	0.187	1	HX_vs_NX	CC	Bmp7	0.884341	FALSE	OPC	1.00819	0.851867	CellSubType
3.55e-09	0.218696	0.763	0.808	1.77e-06	HX_vs_NX	Cortex	Bmp7	3.3e-08	FALSE	Fibroblast_1	12.3014	14.4786	CellSubType
0.12165	0.253514	0.331	0.281	1	HX_vs_NX	Cortex	Bmp7	0.203935	FALSE	Fibroblast_2	1.95309	2.5204	CellSubType
0.924033	0.0322451	0.303	0.291	1	HX_vs_NX	Cortex	Bmp7	0.954274	FALSE	Fibroblast_3	1.81028	1.8738	CellSubType
0.0783609	-0.233541	0.163	0.219	1	HX_vs_NX	Cortex	Bmp7	0.235083	FALSE	Fibroblast_4	1.28364	0.942341	CellSubType
0.0198721	0.137047	0.058	0.043	1	HX_vs_NX	Cortex	Bmp7	0.0258095	FALSE	Homeostatic_astrocytes_3	0.240987	0.364654	CellSubType
0.865646	0.0114224	0.058	0.059	1	HX_vs_NX	Cortex	Bmp7	0.878663	FALSE	Int_3	0.274555	0.284686	CellSubType
0.79178	-0.0244864	0.065	0.063	1	HX_vs_NX	Cortex	Bmp7	0.897766	FALSE	Microglia_inflammatory_2	0.213089	0.192673	CellSubType
0.603252	-0.0662988	0.062	0.071	1	HX_vs_NX	Cortex	Bmp7	0.663078	FALSE	Newly_formed_OL_1	0.28844	0.23057	CellSubType
0.00255426	0.181188	0.294	0.258	1	HX_vs_NX	Cortex	Bmp7	0.00515218	FALSE	OPC	1.49986	1.83438	CellSubType
0.0478961	0.081326	0.053	0.035	1	HX_vs_NX	Cortex	Bmp7	0.0865432	FALSE	Pericyte	0.146507	0.212993	CellSubType
7.02e-14	0.209167	0.198	0.147	3.51e-11	HX_vs_NX	Cortex	Bmp7	1.87e-13	FALSE	Reactive_astrocytes_1	0.723878	0.992839	CellSubType
0.777686	0.0628184	0.059	0.054	1	HX_vs_NX	SVZ	Bmp7	0.787094	FALSE	NSC - ventral	0.228377	0.283045	CellSubType
0.007489	0.67797	0.162	0.054	1	HX_vs_NX	SVZ	Bmp7	0.0183325	TRUE	OPC	0.23097	0.969411	CellSubType
0.230515	0.170273	0.054	0.032	1	HX_vs_NX	SVZ	Bmp7	0.276855	FALSE	TAP	0.16617	0.312257	CellSubType
0.18845	-0.139568	0.071	0.064	1	HX_vs_NX	SVZ	Bmp7	0.247044	FALSE	Vascular	0.424598	0.293237	CellSubType
0.886318	-0.035248	0.07	0.064	1	HX_vs_NX	CC	Bmpr1a	0.945057	FALSE	Endothelial 1	0.413619	0.3795	CellSubType
0.287706	-0.336736	0.16	0.186	1	HX_vs_NX	CC	Bmpr1a	0.663743	FALSE	Endothelial 2	1.12672	0.684005	CellSubType
0.0780854	1.3781	0.292	0.1	1	HX_vs_NX	CC	Bmpr1a	0.522068	FALSE	Fibroblast	0.26831	2.29666	CellSubType
0.0927547	0.311072	0.161	0.12	1	HX_vs_NX	CC	Bmpr1a	0.214475	FALSE	Homeostatic astrocytes 1	0.744137	1.16383	CellSubType
0.965008	0.0622701	0.094	0.088	1	HX_vs_NX	CC	Bmpr1a	0.965008	FALSE	Homeostatic astrocytes 2	0.862453	0.944601	CellSubType
0.0105086	0.359518	0.197	0.081	1	HX_vs_NX	CC	Bmpr1a	0.195724	FALSE	Homeostatic astrocytes 3	0.676562	1.15102	CellSubType
0.118145	0.423881	0.281	0.198	1	HX_vs_NX	CC	Bmpr1a	0.310399	FALSE	Immature OL 1	0.688143	1.2647	CellSubType
0.625356	0.0460532	0.061	0.045	1	HX_vs_NX	CC	Bmpr1a	0.745811	FALSE	Immature OL 2	0.222834	0.262499	CellSubType
0.000235529	0.289599	0.111	0.066	0.117764	HX_vs_NX	CC	Bmpr1a	0.000877881	TRUE	Mature OL	0.251531	0.529746	CellSubType
0.0202827	-0.0778987	0.031	0.076	1	HX_vs_NX	CC	Bmpr1a	0.231856	FALSE	Microglia	0.397038	0.323605	CellSubType
0.708152	-0.0276631	0.106	0.131	1	HX_vs_NX	CC	Bmpr1a	0.942343	FALSE	Microglia inflammatory	0.499506	0.471028	CellSubType
0.181691	0.15019	0.053	0.032	1	HX_vs_NX	CC	Bmpr1a	0.239502	FALSE	Newly formed OL	0.176032	0.305061	CellSubType
0.918182	0.0587262	0.128	0.121	1	HX_vs_NX	CC	Bmpr1a	0.955191	FALSE	OPC	0.521987	0.585219	CellSubType
0.201895	-0.116361	0.141	0.075	1	HX_vs_NX	CC	Bmpr1a	0.863707	FALSE	Pericyte	0.580015	0.457582	CellSubType
0.00825603	0.253864	0.298	0.218	1	HX_vs_NX	CC	Bmpr1a	0.0268612	TRUE	Reactive astrocytes	1.1602	1.57581	CellSubType
0.0469055	0.0594703	0.171	0.145	1	HX_vs_NX	Cortex	Bmpr1a	0.100065	FALSE	Endothelial_1	0.679526	0.750206	CellSubType
0.187454	0.125349	0.101	0.093	1	HX_vs_NX	Cortex	Bmpr1a	0.220534	FALSE	Endothelial_2	0.68509	0.838049	CellSubType
0.891423	-0.11531	0.114	0.138	1	HX_vs_NX	Cortex	Bmpr1a	0.980348	FALSE	Endothelial_3	0.939073	0.790121	CellSubType
0.430682	0.0700836	0.097	0.09	1	HX_vs_NX	Cortex	Bmpr1a	0.510099	FALSE	Exc_1_2_3	0.449343	0.521488	CellSubType
0.000742337	0.0924415	0.179	0.163	0.371168	HX_vs_NX	Cortex	Bmpr1a	0.00115805	FALSE	Exc_2_3	0.870268	0.754188	CellSubType
6.48e-19	0.258715	0.156	0.108	3.24e-16	HX_vs_NX	Cortex	Bmpr1a	1.45e-18	TRUE	Exc_2_3_4	0.570937	0.879489	CellSubType
2.81e-09	-0.0260953	0.049	0.07	1.4e-06	HX_vs_NX	Cortex	Bmpr1a	3.69e-09	FALSE	Exc_2_3_4_Piri1	0.410157	0.38488	CellSubType
3.02e-06	0.174259	0.16	0.13	0.00151146	HX_vs_NX	Cortex	Bmpr1a	5.62e-06	FALSE	Exc_5	0.581236	0.784243	CellSubType
5.2e-05	0.131153	0.156	0.129	0.0259773	HX_vs_NX	Cortex	Bmpr1a	7.76e-05	FALSE	Exc_5_6	0.600202	0.752491	CellSubType
0.000258305	0.230733	0.122	0.072	0.129152	HX_vs_NX	Cortex	Bmpr1a	0.000888411	FALSE	Exc_6b_SP	0.357575	0.593021	CellSubType
8.94e-05	0.320642	0.207	0.143	0.0447032	HX_vs_NX	Cortex	Bmpr1a	0.000268219	TRUE	Fibroblast_1	0.642906	1.0518	CellSubType
0.000107503	0.328728	0.197	0.103	0.0537513	HX_vs_NX	Cortex	Bmpr1a	0.00113236	TRUE	Fibroblast_2	0.465299	0.840277	CellSubType
0.633984	-0.0666477	0.24	0.265	1	HX_vs_NX	Cortex	Bmpr1a	0.766176	FALSE	Fibroblast_3	1.37795	1.2706	CellSubType
0.028014	0.290928	0.226	0.197	1	HX_vs_NX	Cortex	Bmpr1a	0.121996	FALSE	Fibroblast_4	0.929993	1.36121	CellSubType
4.59e-08	0.17834	0.105	0.087	2.29e-05	HX_vs_NX	Cortex	Bmpr1a	5.54e-08	FALSE	Homeostatic_astrocytes_1	0.52917	0.73038	CellSubType
2.19e-26	0.259672	0.089	0.081	1.1e-23	HX_vs_NX	Cortex	Bmpr1a	4.16e-26	TRUE	Homeostatic_astrocytes_2	0.603964	0.920276	CellSubType
0.0250038	0.160199	0.127	0.104	1	HX_vs_NX	Cortex	Bmpr1a	0.0308515	FALSE	Homeostatic_astrocytes_3	0.637476	0.829783	CellSubType
0.00125202	0.188352	0.158	0.128	0.626011	HX_vs_NX	Cortex	Bmpr1a	0.00223575	FALSE	Int_1	0.61754	0.843125	CellSubType
0.0515026	0.14215	0.161	0.13	1	HX_vs_NX	Cortex	Bmpr1a	0.0786253	FALSE	Int_2	0.830566	0.658799	CellSubType
0.0656888	0.132004	0.216	0.183	1	HX_vs_NX	Cortex	Bmpr1a	0.100737	FALSE	Int_3	0.94547	1.13188	CellSubType
0.00612484	-0.0328726	0.087	0.061	1	HX_vs_NX	Cortex	Bmpr1a	0.0346491	FALSE	Microglia	0.409304	0.377555	CellSubType
0.942498	-0.0347064	0.076	0.08	1	HX_vs_NX	Cortex	Bmpr1a	0.974725	FALSE	Microglia_inflammatory_1	0.364337	0.331907	CellSubType
0.307888	0.176613	0.163	0.134	1	HX_vs_NX	Cortex	Bmpr1a	0.614931	FALSE	Microglia_inflammatory_2	0.375193	0.554281	CellSubType
0.354279	0.0133778	0.061	0.054	1	HX_vs_NX	Cortex	Bmpr1a	0.39641	FALSE	Myelinating_OL	0.254643	0.266331	CellSubType
0.598437	-0.0110853	0.106	0.099	1	HX_vs_NX	Cortex	Bmpr1a	0.660515	FALSE	Newly_formed_OL_1	0.46595	0.454729	CellSubType
0.0242641	0.193739	0.078	0.05	1	HX_vs_NX	Cortex	Bmpr1a	0.0363962	FALSE	Newly_formed_OL_2	0.259775	0.440835	CellSubType
0.00240971	0.141144	0.137	0.105	1	HX_vs_NX	Cortex	Bmpr1a	0.00498852	FALSE	OPC	0.514499	0.670158	CellSubType
0.0568009	0.0393539	0.171	0.145	1	HX_vs_NX	Cortex	Bmpr1a	0.0979069	FALSE	Pericyte	0.764193	0.812979	CellSubType
0.211355	0.0811046	0.153	0.132	1	HX_vs_NX	Cortex	Bmpr1a	0.270272	FALSE	Piri_1	0.614575	0.707942	CellSubType
2.81e-14	0.244563	0.214	0.166	1.4e-11	HX_vs_NX	Cortex	Bmpr1a	7.92e-14	FALSE	Reactive_astrocytes_1	0.779249	1.10794	CellSubType
0.0100802	0.118529	0.138	0.13	1	HX_vs_NX	Cortex	Bmpr1a	0.0117602	FALSE	Reactive_astrocytes_2	0.699231	0.844732	CellSubType
0.214549	0.13884	0.131	0.108	1	HX_vs_NX	Cortex	Bmpr1a	0.29573	FALSE	SP	0.456426	0.603554	CellSubType
1.87e-09	0.434085	0.279	0.172	9.33e-07	HX_vs_NX	SVZ	Bmpr1a	9.54e-09	TRUE	Ependymal	0.669639	1.25577	CellSubType
0.00189252	0.670392	0.194	0.074	0.946259	HX_vs_NX	SVZ	Bmpr1a	0.00497478	TRUE	Immune	0.310209	1.0852	CellSubType
0.000252466	0.51776	0.063	0.019	0.126233	HX_vs_NX	SVZ	Bmpr1a	0.00029218	TRUE	Neuroblast	0.183799	0.694882	CellSubType
1.43e-15	0.519028	0.239	0.11	7.16e-13	HX_vs_NX	SVZ	Bmpr1a	1.17e-14	TRUE	Neuroblast - OB	0.517286	1.17425	CellSubType
5.53e-08	0.653326	0.31	0.155	2.77e-05	HX_vs_NX	SVZ	Bmpr1a	4.68e-07	TRUE	NSC - dorsal	0.697357	1.66959	CellSubType
0.000531468	0.550276	0.316	0.168	0.265734	HX_vs_NX	SVZ	Bmpr1a	0.00201854	TRUE	NSC - septal	0.797409	1.63206	CellSubType
1.86e-09	0.683581	0.332	0.17	9.31e-07	HX_vs_NX	SVZ	Bmpr1a	1.06e-08	TRUE	NSC - ventral	0.77823	1.85605	CellSubType
0.0024115	0.56773	0.162	0.041	1	HX_vs_NX	SVZ	Bmpr1a	0.00809574	TRUE	OPC	0.216626	0.80327	CellSubType
3.17e-09	0.774851	0.284	0.137	1.58e-06	HX_vs_NX	SVZ	Bmpr1a	2.11e-08	TRUE	TAP	0.609573	1.754	CellSubType
0.0114689	0.433923	0.24	0.127	1	HX_vs_NX	SVZ	Bmpr1a	0.026119	TRUE	Vascular	0.602377	1.16466	CellSubType
0.800605	0.179071	0.488	0.462	1	HX_vs_NX	CC	Bmpr2	0.945057	FALSE	Endothelial 1	4.07176	4.74202	CellSubType
0.0688497	0.408463	0.802	0.686	1	HX_vs_NX	CC	Bmpr2	0.36954	FALSE	Endothelial 2	5.03419	7.009	CellSubType
0.145024	0.908705	0.667	0.6	1	HX_vs_NX	CC	Bmpr2	0.552556	FALSE	Fibroblast	2.53794	5.64199	CellSubType
0.804713	0.0920159	0.114	0.1	1	HX_vs_NX	CC	Bmpr2	0.86174	FALSE	Homeostatic astrocytes 1	0.672436	0.78258	CellSubType
0.142211	0.00828702	0.057	0.073	1	HX_vs_NX	CC	Bmpr2	0.278239	FALSE	Homeostatic astrocytes 2	0.561361	0.570356	CellSubType
0.555442	0.0367787	0.118	0.134	1	HX_vs_NX	CC	Bmpr2	0.737038	FALSE	Homeostatic astrocytes 3	0.680561	0.723955	CellSubType
0.0128514	0.66189	0.417	0.235	1	HX_vs_NX	CC	Bmpr2	0.0932703	FALSE	Immature OL 1	0.975252	2.12515	CellSubType
0.153162	0.245878	0.179	0.155	1	HX_vs_NX	CC	Bmpr2	0.278008	FALSE	Immature OL 2	0.665348	0.974793	CellSubType
0.447055	0.0952413	0.186	0.168	1	HX_vs_NX	CC	Bmpr2	0.528728	FALSE	Mature OL	0.713474	0.830409	CellSubType
0.580187	0.00617131	0.062	0.076	1	HX_vs_NX	CC	Bmpr2	0.834344	FALSE	Microglia	0.412342	0.418397	CellSubType
0.970537	-0.023526	0.26	0.273	1	HX_vs_NX	CC	Bmpr2	0.986713	FALSE	Microglia inflammatory	1.2104	1.17465	CellSubType
0.00111321	0.380479	0.109	0.054	0.556604	HX_vs_NX	CC	Bmpr2	0.00416555	TRUE	Newly formed OL	0.324672	0.724423	CellSubType
0.0267835	0.362678	0.272	0.222	1	HX_vs_NX	CC	Bmpr2	0.193568	FALSE	OPC	1.02914	1.6091	CellSubType
0.0201347	-0.187336	0.328	0.55	1	HX_vs_NX	CC	Bmpr2	0.785938	FALSE	Pericyte	2.50363	2.07698	CellSubType
0.0132073	0.295049	0.264	0.193	1	HX_vs_NX	CC	Bmpr2	0.0389616	TRUE	Reactive astrocytes	0.986504	1.43729	CellSubType
1.31e-07	0.223122	0.722	0.7	6.56e-05	HX_vs_NX	Cortex	Bmpr2	2.39e-06	FALSE	Endothelial_1	5.8535	6.9998	CellSubType
1.46e-06	0.177302	0.486	0.507	0.000730936	HX_vs_NX	Cortex	Bmpr2	1.11e-05	FALSE	Endothelial_2	5.1943	6.00431	CellSubType
0.522067	0.164724	0.64	0.554	1	HX_vs_NX	Cortex	Bmpr2	0.863048	FALSE	Endothelial_3	4.85036	5.55797	CellSubType
4.47e-06	0.287109	0.399	0.364	0.00223417	HX_vs_NX	Cortex	Bmpr2	3.55e-05	TRUE	Exc_1_2_3	2.08124	2.75971	CellSubType
1.37e-32	0.154611	0.748	0.752	6.87e-30	HX_vs_NX	Cortex	Bmpr2	1.01e-31	FALSE	Exc_2_3	8.21111	7.27503	CellSubType
5.4e-83	0.437423	0.664	0.59	2.7e-80	HX_vs_NX	Cortex	Bmpr2	4.66e-82	TRUE	Exc_2_3_4	5.36	7.61261	CellSubType
3.17e-19	0.0305317	0.394	0.456	1.59e-16	HX_vs_NX	Cortex	Bmpr2	9.76e-19	FALSE	Exc_2_3_4_Piri1	4.74315	4.86599	CellSubType
2.1e-64	0.407458	0.79	0.735	1.05e-61	HX_vs_NX	Cortex	Bmpr2	2.62e-63	TRUE	Exc_5	7.10345	9.74799	CellSubType
8.74e-67	0.431308	0.702	0.632	4.37e-64	HX_vs_NX	Cortex	Bmpr2	8.48e-66	TRUE	Exc_5_6	5.39105	7.61804	CellSubType
9.61e-33	0.18796	0.219	0.236	4.8e-30	HX_vs_NX	Cortex	Bmpr2	5.03e-32	FALSE	Exc_6b_Piri2_3	1.6471	2.01545	CellSubType
7.16e-06	0.27097	0.621	0.59	0.00357815	HX_vs_NX	Cortex	Bmpr2	3.52e-05	TRUE	Exc_6b_SP	5.19929	6.48017	CellSubType
3.03e-07	0.387834	0.433	0.351	0.000151698	HX_vs_NX	Cortex	Bmpr2	1.88e-06	TRUE	Fibroblast_1	1.94798	2.85722	CellSubType
0.17962	0.161528	0.637	0.614	1	HX_vs_NX	Cortex	Bmpr2	0.270902	FALSE	Fibroblast_2	5.07888	5.79906	CellSubType
0.000160475	0.405783	0.521	0.418	0.0802374	HX_vs_NX	Cortex	Bmpr2	0.00350576	TRUE	Fibroblast_3	2.27794	3.34265	CellSubType
0.0135573	0.278234	0.631	0.564	1	HX_vs_NX	Cortex	Bmpr2	0.0789724	FALSE	Fibroblast_4	4.84359	6.08658	CellSubType
1.08e-18	0.252476	0.225	0.199	5.41e-16	HX_vs_NX	Cortex	Bmpr2	2.51e-18	TRUE	Homeostatic_astrocytes_1	1.26081	1.69319	CellSubType
2.16e-23	0.281793	0.103	0.093	1.08e-20	HX_vs_NX	Cortex	Bmpr2	3.8e-23	TRUE	Homeostatic_astrocytes_2	0.675339	1.03672	CellSubType
0.00601694	0.186002	0.199	0.168	1	HX_vs_NX	Cortex	Bmpr2	0.00844579	FALSE	Homeostatic_astrocytes_3	1.04024	1.32099	CellSubType
5.82e-39	0.527322	0.632	0.537	2.91e-36	HX_vs_NX	Cortex	Bmpr2	8.74e-38	TRUE	Int_1	4.69265	7.20454	CellSubType
2.95e-11	0.369058	0.595	0.533	1.47e-08	HX_vs_NX	Cortex	Bmpr2	2.62e-10	TRUE	Int_2	5.89258	4.33684	CellSubType
3.31e-09	0.334675	0.613	0.544	1.65e-06	HX_vs_NX	Cortex	Bmpr2	3.31e-08	TRUE	Int_3	4.30175	5.68601	CellSubType
0.00131589	0.314223	0.258	0.17	0.657943	HX_vs_NX	Cortex	Bmpr2	0.0136635	TRUE	Microglia	1.06457	1.56696	CellSubType
0.736112	0.0609892	0.293	0.292	1	HX_vs_NX	Cortex	Bmpr2	0.866014	FALSE	Microglia_inflammatory_1	1.69774	1.81423	CellSubType
0.900147	0.0592044	0.455	0.441	1	HX_vs_NX	Cortex	Bmpr2	0.943619	FALSE	Microglia_inflammatory_2	1.87142	1.9917	CellSubType
0.00575824	0.143265	0.222	0.211	1	HX_vs_NX	Cortex	Bmpr2	0.0143609	FALSE	Myelinating_OL	1.08532	1.30303	CellSubType
1.13e-08	0.450967	0.608	0.523	5.64e-06	HX_vs_NX	Cortex	Bmpr2	1.25e-07	TRUE	Newly_formed_OL_1	3.86668	5.65254	CellSubType
0.000105252	0.28968	0.291	0.209	0.0526261	HX_vs_NX	Cortex	Bmpr2	0.000398851	TRUE	Newly_formed_OL_2	1.33574	1.85514	CellSubType
3.16e-11	0.326139	0.415	0.333	1.58e-08	HX_vs_NX	Cortex	Bmpr2	3.73e-10	TRUE	OPC	2.00888	2.77209	CellSubType
1e-06	0.302861	0.54	0.494	0.000500643	HX_vs_NX	Cortex	Bmpr2	1.25e-05	TRUE	Pericyte	3.32082	4.33011	CellSubType
2.19e-24	0.433308	0.8	0.732	1.1e-21	HX_vs_NX	Cortex	Bmpr2	3.96e-23	TRUE	Piri_1	6.73847	9.44945	CellSubType
5.39e-18	0.243265	0.188	0.174	2.7e-15	HX_vs_NX	Cortex	Bmpr2	1.83e-17	FALSE	Pre_OL	1.19987	1.60392	CellSubType
2.4e-20	0.286321	0.336	0.276	1.2e-17	HX_vs_NX	Cortex	Bmpr2	9.86e-20	TRUE	Reactive_astrocytes_1	1.39668	1.92282	CellSubType
2.89e-08	0.275165	0.194	0.167	1.44e-05	HX_vs_NX	Cortex	Bmpr2	9.59e-08	TRUE	Reactive_astrocytes_2	0.879237	1.27413	CellSubType
6.05e-09	0.348777	0.699	0.661	3.03e-06	HX_vs_NX	Cortex	Bmpr2	5.72e-08	TRUE	SP	5.89286	7.77792	CellSubType
8.16e-05	0.26889	0.344	0.259	0.0408098	HX_vs_NX	SVZ	Bmpr2	0.000162021	TRUE	Ependymal	1.13842	1.57654	CellSubType
1.01e-07	1.03735	0.398	0.148	5.05e-05	HX_vs_NX	SVZ	Bmpr2	1.25e-06	TRUE	Immune	0.717097	2.52427	CellSubType
6.52e-19	1.39526	0.221	0.062	3.26e-16	HX_vs_NX	SVZ	Bmpr2	2.8e-18	TRUE	Neuroblast	0.585629	3.17076	CellSubType
3.72e-08	0.355298	0.578	0.467	1.86e-05	HX_vs_NX	SVZ	Bmpr2	1.29e-07	TRUE	Neuroblast - OB	3.03242	4.15848	CellSubType
1.8e-08	0.628688	0.504	0.333	9.02e-06	HX_vs_NX	SVZ	Bmpr2	1.76e-07	TRUE	NSC - dorsal	1.71509	3.19796	CellSubType
1.64e-05	0.755645	0.363	0.207	0.00819469	HX_vs_NX	SVZ	Bmpr2	0.00010506	TRUE	NSC - septal	0.8087	2.05378	CellSubType
2.28e-05	0.377029	0.445	0.308	0.0113792	HX_vs_NX	SVZ	Bmpr2	6.8e-05	TRUE	NSC - ventral	1.85223	2.70409	CellSubType
7.48e-07	1.1833	0.369	0.115	0.000373992	HX_vs_NX	SVZ	Bmpr2	1.6e-05	TRUE	OPC	0.55075	2.52169	CellSubType
7.89e-05	0.473205	0.451	0.332	0.0394502	HX_vs_NX	SVZ	Bmpr2	0.000241892	TRUE	TAP	1.91321	3.04408	CellSubType
0.00225493	0.396971	0.607	0.436	1	HX_vs_NX	SVZ	Bmpr2	0.00717897	TRUE	Vascular	3.3913	4.7822	CellSubType
0.37605	0.047277	0.185	0.129	1	HX_vs_NX	CC	Braf	0.722479	FALSE	Endothelial 2	0.608204	0.661778	CellSubType
0.443293	-0.0500172	0.083	0.15	1	HX_vs_NX	CC	Braf	0.707978	FALSE	Fibroblast	0.435066	0.386166	CellSubType
0.856823	0.127683	0.115	0.099	1	HX_vs_NX	CC	Braf	0.897181	FALSE	Immature OL 1	0.36492	0.491227	CellSubType
0.231636	0.10763	0.068	0.038	1	HX_vs_NX	CC	Braf	0.373383	FALSE	Immature OL 2	0.167597	0.258036	CellSubType
0.00038119	0.244673	0.095	0.051	0.190595	HX_vs_NX	CC	Braf	0.00132074	FALSE	Mature OL	0.204701	0.427359	CellSubType
0.350342	0.320835	0.087	0.061	1	HX_vs_NX	CC	Braf	0.84952	FALSE	Microglia inflammatory	0.200188	0.499099	CellSubType
0.310595	0.214893	0.125	0.086	1	HX_vs_NX	CC	Braf	0.600202	FALSE	OPC	0.47325	0.709881	CellSubType
0.592148	0.136892	0.219	0.15	1	HX_vs_NX	CC	Braf	0.958754	FALSE	Pericyte	0.718975	0.890071	CellSubType
0.00373057	0.136868	0.109	0.06	1	HX_vs_NX	CC	Braf	0.0144927	FALSE	Reactive astrocytes	0.288523	0.416751	CellSubType
8.83e-06	0.208518	0.173	0.119	0.00441464	HX_vs_NX	Cortex	Braf	8.37e-05	FALSE	Endothelial_1	0.549248	0.790156	CellSubType
0.11054	0.147787	0.077	0.065	1	HX_vs_NX	Cortex	Braf	0.141072	FALSE	Endothelial_2	0.421394	0.574718	CellSubType
0.386478	-0.26625	0.132	0.138	1	HX_vs_NX	Cortex	Braf	0.832653	FALSE	Endothelial_3	0.998441	0.66166	CellSubType
3.74e-05	0.335667	0.229	0.166	0.0187214	HX_vs_NX	Cortex	Braf	0.000195404	TRUE	Exc_1_2_3	0.847237	1.33114	CellSubType
1.21e-15	0.188748	0.462	0.418	6.04e-13	HX_vs_NX	Cortex	Braf	4.85e-15	FALSE	Exc_2_3	3.09394	2.59189	CellSubType
8.96e-45	0.401814	0.412	0.323	4.48e-42	HX_vs_NX	Cortex	Braf	4.27e-44	TRUE	Exc_2_3_4	2.0892	3.08136	CellSubType
1.54e-14	0.106723	0.167	0.19	7.7e-12	HX_vs_NX	Cortex	Braf	3.18e-14	FALSE	Exc_2_3_4_Piri1	1.40543	1.59012	CellSubType
1.18e-29	0.397238	0.424	0.338	5.91e-27	HX_vs_NX	Cortex	Braf	7.56e-29	TRUE	Exc_5	1.92564	2.85303	CellSubType
9.69e-23	0.309201	0.381	0.301	4.84e-20	HX_vs_NX	Cortex	Braf	3.58e-22	TRUE	Exc_5_6	1.71773	2.36733	CellSubType
2.54e-15	0.229835	0.101	0.087	1.27e-12	HX_vs_NX	Cortex	Braf	4.29e-15	FALSE	Exc_6b_Piri2_3	0.556223	0.824984	CellSubType
2.02e-07	0.361812	0.36	0.254	0.000101226	HX_vs_NX	Cortex	Braf	1.39e-06	TRUE	Exc_6b_SP	1.58365	2.3201	CellSubType
0.0003143	0.282209	0.151	0.099	0.15715	HX_vs_NX	Cortex	Braf	0.000813126	TRUE	Fibroblast_1	0.451894	0.765583	CellSubType
0.000303843	0.369397	0.145	0.069	0.151922	HX_vs_NX	Cortex	Braf	0.00257934	TRUE	Fibroblast_2	0.289593	0.665913	CellSubType
0.00012127	0.365048	0.21	0.112	0.060635	HX_vs_NX	Cortex	Braf	0.00332547	TRUE	Fibroblast_3	0.463704	0.88514	CellSubType
0.100457	0.219048	0.145	0.107	1	HX_vs_NX	Cortex	Braf	0.271235	FALSE	Fibroblast_4	0.418563	0.651158	CellSubType
3.31e-18	0.27586	0.11	0.079	1.66e-15	HX_vs_NX	Cortex	Braf	7.44e-18	TRUE	Homeostatic_astrocytes_1	0.452717	0.758826	CellSubType
0.0255205	0.134041	0.068	0.051	1	HX_vs_NX	Cortex	Braf	0.0312371	FALSE	Homeostatic_astrocytes_3	0.271607	0.395414	CellSubType
4.98e-14	0.397248	0.37	0.284	2.49e-11	HX_vs_NX	Cortex	Braf	2.87e-13	TRUE	Int_1	1.75065	2.62258	CellSubType
4.59e-11	0.417881	0.365	0.256	2.29e-08	HX_vs_NX	Cortex	Braf	3.95e-10	TRUE	Int_2	2.35046	1.50789	CellSubType
7.07e-06	0.241446	0.421	0.336	0.00353372	HX_vs_NX	Cortex	Braf	4.15e-05	FALSE	Int_3	2.04421	2.5988	CellSubType
0.0526314	0.152217	0.107	0.068	1	HX_vs_NX	Cortex	Braf	0.155306	FALSE	Microglia	0.353938	0.504599	CellSubType
0.987652	-0.0128501	0.092	0.092	1	HX_vs_NX	Cortex	Braf	0.989115	FALSE	Microglia_inflammatory_1	0.449737	0.436882	CellSubType
0.582668	0.0842813	0.163	0.13	1	HX_vs_NX	Cortex	Braf	0.804984	FALSE	Microglia_inflammatory_2	0.388136	0.471646	CellSubType
0.00325107	0.164248	0.098	0.073	1	HX_vs_NX	Cortex	Braf	0.00909421	FALSE	Myelinating_OL	0.32072	0.479975	CellSubType
7.67e-06	0.404969	0.358	0.248	0.0038351	HX_vs_NX	Cortex	Braf	5.23e-05	TRUE	Newly_formed_OL_1	1.3514	2.11339	CellSubType
9.54e-06	0.200456	0.147	0.086	0.00476822	HX_vs_NX	Cortex	Braf	5.15e-05	FALSE	Newly_formed_OL_2	0.507183	0.731846	CellSubType
1.67e-08	0.272607	0.211	0.148	8.35e-06	HX_vs_NX	Cortex	Braf	1.41e-07	TRUE	OPC	0.736976	1.09825	CellSubType
0.00122389	0.203119	0.223	0.17	0.611945	HX_vs_NX	Cortex	Braf	0.00427545	FALSE	Pericyte	0.832794	1.10988	CellSubType
2.67e-18	0.49777	0.464	0.33	1.34e-15	HX_vs_NX	Cortex	Braf	3.36e-17	TRUE	Piri_1	1.75937	2.89631	CellSubType
1.36e-12	0.242511	0.076	0.057	6.8e-10	HX_vs_NX	Cortex	Braf	2.31e-12	FALSE	Pre_OL	0.360393	0.609414	CellSubType
4.53e-28	0.290956	0.191	0.122	2.27e-25	HX_vs_NX	Cortex	Braf	2.95e-27	TRUE	Reactive_astrocytes_1	0.543374	0.888242	CellSubType
0.000765361	0.146646	0.056	0.047	0.38268	HX_vs_NX	Cortex	Braf	0.00109455	FALSE	Reactive_astrocytes_2	0.231953	0.363763	CellSubType
0.000188359	0.360744	0.358	0.281	0.0941797	HX_vs_NX	Cortex	Braf	0.000857708	TRUE	SP	1.61228	2.3544	CellSubType
6.55e-17	0.471353	0.273	0.126	3.28e-14	HX_vs_NX	SVZ	Braf	1.25e-15	TRUE	Ependymal	0.513299	1.09805	CellSubType
0.00967173	0.417216	0.134	0.045	1	HX_vs_NX	SVZ	Braf	0.0199575	TRUE	Immune	0.157699	0.545931	CellSubType
1.19e-07	0.78152	0.099	0.034	5.97e-05	HX_vs_NX	SVZ	Braf	1.95e-07	TRUE	Neuroblast	0.279197	1.19886	CellSubType
1.67e-17	0.556877	0.267	0.124	8.36e-15	HX_vs_NX	SVZ	Braf	1.62e-16	TRUE	Neuroblast - OB	0.562925	1.29919	CellSubType
0.0126695	0.224677	0.16	0.096	1	HX_vs_NX	SVZ	Braf	0.0265954	FALSE	NSC - dorsal	0.440328	0.683045	CellSubType
0.00149666	0.542599	0.191	0.086	0.748328	HX_vs_NX	SVZ	Braf	0.00425186	TRUE	NSC - septal	0.339132	0.950572	CellSubType
2.13e-11	0.659014	0.241	0.086	1.07e-08	HX_vs_NX	SVZ	Braf	1.57e-10	TRUE	NSC - ventral	0.303261	1.05785	CellSubType
0.0278354	0.733958	0.154	0.061	1	HX_vs_NX	SVZ	Braf	0.0527526	FALSE	OPC	0.276903	1.12374	CellSubType
1.11e-06	0.550112	0.203	0.092	0.00055633	HX_vs_NX	SVZ	Braf	4.54e-06	TRUE	TAP	0.323156	0.937365	CellSubType
0.00583962	0.333394	0.179	0.077	1	HX_vs_NX	SVZ	Braf	0.0154403	TRUE	Vascular	0.341669	0.690469	CellSubType
0.429397	-0.212621	0.037	0.086	1	HX_vs_NX	CC	C1qa	0.742971	FALSE	Endothelial 2	0.361579	0.174999	CellSubType
0.45292	-0.322981	0.042	0.1	1	HX_vs_NX	CC	C1qa	0.707978	FALSE	Fibroblast	0.44276	0.153366	CellSubType
0.822928	0.0138558	0.184	0.201	1	HX_vs_NX	CC	C1qa	0.910821	FALSE	Homeostatic astrocytes 3	1.33169	1.35419	CellSubType
0.338954	0.134667	0.065	0.086	1	HX_vs_NX	CC	C1qa	0.541438	FALSE	Immature OL 1	0.265017	0.388786	CellSubType
0.170571	-0.207347	0.036	0.061	1	HX_vs_NX	CC	C1qa	0.300842	FALSE	Immature OL 2	0.291148	0.1183	CellSubType
0.533188	0.0675035	0.062	0.054	1	HX_vs_NX	CC	C1qa	0.601671	FALSE	Mature OL	0.202592	0.260198	CellSubType
0.584245	0.103147	0.578	0.587	1	HX_vs_NX	CC	C1qa	0.834344	FALSE	Microglia	6.06812	6.59197	CellSubType
0.275357	0.0204672	0.808	0.879	1	HX_vs_NX	CC	C1qa	0.84952	FALSE	Microglia inflammatory	10.4266	10.5898	CellSubType
0.832015	0.0732228	0.074	0.066	1	HX_vs_NX	CC	C1qa	0.907273	FALSE	OPC	0.293914	0.361281	CellSubType
0.236951	-0.466226	0.062	0.125	1	HX_vs_NX	CC	C1qa	0.863707	FALSE	Pericyte	0.620049	0.172681	CellSubType
0.90316	0.0268881	0.073	0.073	1	HX_vs_NX	CC	C1qa	0.935561	FALSE	Reactive astrocytes	0.345648	0.370962	CellSubType
0.617468	0.047632	0.065	0.059	1	HX_vs_NX	Cortex	C1qa	0.702541	FALSE	Endothelial_1	0.253692	0.295775	CellSubType
0.292925	0.151067	0.079	0.031	1	HX_vs_NX	Cortex	C1qa	0.781938	FALSE	Endothelial_3	0.157792	0.285601	CellSubType
0.155702	-0.0352743	0.137	0.157	1	HX_vs_NX	Cortex	C1qa	0.222241	FALSE	Exc_1_2_3	0.780462	0.737457	CellSubType
0.0890454	0.032085	0.071	0.064	1	HX_vs_NX	Cortex	C1qa	0.105693	FALSE	Exc_2_3	0.31388	0.284982	CellSubType
0.0167159	0.0635282	0.05	0.044	1	HX_vs_NX	Cortex	C1qa	0.0193009	FALSE	Exc_2_3_4	0.207543	0.261904	CellSubType
0.00369213	0.0858793	0.068	0.052	1	HX_vs_NX	Cortex	C1qa	0.00515398	FALSE	Exc_5	0.217958	0.29266	CellSubType
0.12522	0.0375361	0.055	0.047	1	HX_vs_NX	Cortex	C1qa	0.140948	FALSE	Exc_5_6	0.199764	0.23139	CellSubType
1.17e-09	0.0478951	0.048	0.055	5.83e-07	HX_vs_NX	Cortex	C1qa	1.34e-09	FALSE	Exc_6b_Piri2_3	0.33031	0.375215	CellSubType
0.0635574	-0.116518	0.056	0.063	1	HX_vs_NX	Cortex	C1qa	0.107073	FALSE	Exc_6b_SP	0.339726	0.235778	CellSubType
0.488449	0.0855638	0.113	0.099	1	HX_vs_NX	Cortex	C1qa	0.538645	FALSE	Fibroblast_1	0.443984	0.532215	CellSubType
0.0602733	0.203465	0.092	0.072	1	HX_vs_NX	Cortex	C1qa	0.119679	FALSE	Fibroblast_2	0.272568	0.465312	CellSubType
0.0774272	0.121805	0.106	0.068	1	HX_vs_NX	Cortex	C1qa	0.189563	FALSE	Fibroblast_3	0.354252	0.473555	CellSubType
0.471559	0.00629269	0.067	0.079	1	HX_vs_NX	Cortex	C1qa	0.67187	FALSE	Fibroblast_4	0.37482	0.380829	CellSubType
0.0249476	0.0926886	0.176	0.175	1	HX_vs_NX	Cortex	C1qa	0.0308515	FALSE	Homeostatic_astrocytes_3	1.08851	1.2271	CellSubType
0.0117458	0.0826645	0.051	0.035	1	HX_vs_NX	Cortex	C1qa	0.0167267	FALSE	Int_1	0.184488	0.254339	CellSubType
0.329048	0.016362	0.076	0.066	1	HX_vs_NX	Cortex	C1qa	0.391219	FALSE	Int_2	0.365285	0.349889	CellSubType
0.00243956	0.135458	0.082	0.052	1	HX_vs_NX	Cortex	C1qa	0.00677497	FALSE	Int_3	0.231098	0.352289	CellSubType
0.0222687	0.221056	0.729	0.693	1	HX_vs_NX	Cortex	C1qa	0.0890747	FALSE	Microglia	8.2161	9.74217	CellSubType
0.0155551	0.216004	0.858	0.845	1	HX_vs_NX	Cortex	C1qa	0.112691	FALSE	Microglia_inflammatory_1	14.4397	16.9334	CellSubType
0.262066	-0.147174	0.923	0.941	1	HX_vs_NX	Cortex	C1qa	0.576145	FALSE	Microglia_inflammatory_2	14.5649	13.0554	CellSubType
0.328974	-0.0396028	0.049	0.058	1	HX_vs_NX	Cortex	C1qa	0.374163	FALSE	Myelinating_OL	0.282198	0.247479	CellSubType
0.123121	0.129426	0.057	0.039	1	HX_vs_NX	Cortex	C1qa	0.196108	FALSE	Newly_formed_OL_1	0.142656	0.249905	CellSubType
0.603968	0.0348511	0.086	0.078	1	HX_vs_NX	Cortex	C1qa	0.633496	FALSE	OPC	0.45038	0.485843	CellSubType
2.2e-05	0.288305	0.118	0.07	0.0109782	HX_vs_NX	Cortex	C1qa	0.000185567	TRUE	Pericyte	0.329393	0.623461	CellSubType
0.114041	0.101673	0.075	0.06	1	HX_vs_NX	Cortex	C1qa	0.166148	FALSE	Piri_1	0.228908	0.318639	CellSubType
0.00277923	0.0718303	0.054	0.042	1	HX_vs_NX	Cortex	C1qa	0.00308218	FALSE	Reactive_astrocytes_1	0.164415	0.223857	CellSubType
0.570273	0.0780527	0.08	0.068	1	HX_vs_NX	Cortex	C1qa	0.624118	FALSE	SP	0.300875	0.373194	CellSubType
0.0540803	0.449824	0.543	0.426	1	HX_vs_NX	SVZ	C1qa	0.0832004	FALSE	Immune	4.07147	5.92699	CellSubType
0.758877	-0.0028255	0.07	0.06	1	HX_vs_NX	SVZ	C1qa	0.790497	FALSE	NSC - septal	0.29291	0.29038	CellSubType
0.146277	0.118661	0.058	0.033	1	HX_vs_NX	SVZ	C1qa	0.176517	FALSE	NSC - ventral	0.139882	0.2376	CellSubType
0.517381	0.0122263	0.062	0.041	1	HX_vs_NX	SVZ	C1qa	0.55518	FALSE	OPC	0.226538	0.236977	CellSubType
0.615607	0.0109943	0.092	0.109	1	HX_vs_NX	SVZ	C1qa	0.662309	FALSE	Vascular	0.503216	0.514716	CellSubType
0.370677	-0.74377	0.083	0.2	1	HX_vs_NX	CC	C1qb	0.667597	FALSE	Fibroblast	1.19999	0.313785	CellSubType
0.133438	-0.487405	0.276	0.354	1	HX_vs_NX	CC	C1qb	0.509801	FALSE	Homeostatic astrocytes 3	2.553	1.53438	CellSubType
0.0459414	-0.32781	0.043	0.136	1	HX_vs_NX	CC	C1qb	0.181878	FALSE	Immature OL 1	0.474132	0.174507	CellSubType
0.429378	0.0289555	0.082	0.098	1	HX_vs_NX	CC	C1qb	0.554656	FALSE	Immature OL 2	0.472713	0.50257	CellSubType
0.161361	0.0724787	0.079	0.058	1	HX_vs_NX	CC	C1qb	0.233498	FALSE	Mature OL	0.218586	0.28137	CellSubType
0.0499839	0.00827517	0.547	0.647	1	HX_vs_NX	CC	C1qb	0.302361	FALSE	Microglia	6.42044	6.46313	CellSubType
0.219845	-0.289069	0.808	0.879	1	HX_vs_NX	CC	C1qb	0.84952	FALSE	Microglia inflammatory	12.1868	9.79251	CellSubType
0.736673	0.106096	0.096	0.086	1	HX_vs_NX	CC	C1qb	0.878362	FALSE	OPC	0.410863	0.518529	CellSubType
0.0762363	-0.33754	0.078	0.1	1	HX_vs_NX	CC	C1qb	0.785938	FALSE	Pericyte	0.443744	0.142564	CellSubType
0.5396	0.0867118	0.082	0.066	1	HX_vs_NX	CC	C1qb	0.62637	FALSE	Reactive astrocytes	0.250224	0.327671	CellSubType
0.612937	0.0380231	0.063	0.056	1	HX_vs_NX	Cortex	C1qb	0.700499	FALSE	Endothelial_1	0.222136	0.254774	CellSubType
0.795752	0.116783	0.123	0.092	1	HX_vs_NX	Cortex	C1qb	0.966361	FALSE	Endothelial_3	0.555206	0.686332	CellSubType
5.31e-05	0.0464798	0.182	0.21	0.0265729	HX_vs_NX	Cortex	C1qb	0.000246537	FALSE	Exc_1_2_3	1.05761	1.12498	CellSubType
0.288987	0.00669542	0.1	0.095	1	HX_vs_NX	Cortex	C1qb	0.319466	FALSE	Exc_2_3	0.427304	0.420695	CellSubType
0.224946	0.0465693	0.074	0.068	1	HX_vs_NX	Cortex	C1qb	0.24225	FALSE	Exc_2_3_4	0.344133	0.388228	CellSubType
0.0641531	0.071303	0.08	0.07	1	HX_vs_NX	Cortex	C1qb	0.0729012	FALSE	Exc_5	0.298016	0.363781	CellSubType
0.307733	0.000710481	0.074	0.069	1	HX_vs_NX	Cortex	C1qb	0.325917	FALSE	Exc_5_6	0.31281	0.313456	CellSubType
3.45e-11	-0.0092232	0.049	0.064	1.72e-08	HX_vs_NX	Cortex	C1qb	4.46e-11	FALSE	Exc_6b_Piri2_3	0.403469	0.394525	CellSubType
0.856321	0.0347412	0.068	0.064	1	HX_vs_NX	Cortex	C1qb	0.89993	FALSE	Exc_6b_SP	0.290406	0.321857	CellSubType
0.00502888	0.21504	0.1	0.073	1	HX_vs_NX	Cortex	C1qb	0.0094165	FALSE	Fibroblast_1	0.287381	0.494309	CellSubType
0.956672	0.0354887	0.09	0.087	1	HX_vs_NX	Cortex	C1qb	0.963655	FALSE	Fibroblast_2	0.416618	0.451897	CellSubType
9.46e-07	0.42395	0.147	0.05	0.000472769	HX_vs_NX	Cortex	C1qb	6.71e-05	TRUE	Fibroblast_3	0.204158	0.615494	CellSubType
0.215919	0.110514	0.067	0.062	1	HX_vs_NX	Cortex	C1qb	0.431838	FALSE	Fibroblast_4	0.247647	0.346975	CellSubType
1.18e-06	0.0950035	0.216	0.233	0.000590918	HX_vs_NX	Cortex	C1qb	3.77e-06	FALSE	Homeostatic_astrocytes_3	1.42422	1.58923	CellSubType
0.46845	0.0499382	0.066	0.057	1	HX_vs_NX	Cortex	C1qb	0.506737	FALSE	Int_1	0.284172	0.329401	CellSubType
0.237857	0.0980874	0.09	0.074	1	HX_vs_NX	Cortex	C1qb	0.298516	FALSE	Int_2	0.441772	0.347006	CellSubType
0.205857	0.051051	0.083	0.068	1	HX_vs_NX	Cortex	C1qb	0.257322	FALSE	Int_3	0.340255	0.38853	CellSubType
0.00061789	0.227284	0.678	0.705	0.308945	HX_vs_NX	Cortex	C1qb	0.0101109	FALSE	Microglia	7.77924	9.27724	CellSubType
0.298848	0.0660193	0.822	0.84	1	HX_vs_NX	Cortex	C1qb	0.619152	FALSE	Microglia_inflammatory_1	14.2355	14.9489	CellSubType
0.000806779	0.0166691	0.85	0.941	0.40339	HX_vs_NX	Cortex	C1qb	0.0197247	FALSE	Microglia_inflammatory_2	11.5214	11.6669	CellSubType
0.994291	-0.00518701	0.055	0.055	1	HX_vs_NX	Cortex	C1qb	0.994291	FALSE	Myelinating_OL	0.276831	0.272248	CellSubType
0.0217431	0.153034	0.093	0.057	1	HX_vs_NX	Cortex	C1qb	0.0477988	FALSE	Newly_formed_OL_1	0.246729	0.386245	CellSubType
0.333365	0.102578	0.062	0.05	1	HX_vs_NX	Cortex	C1qb	0.376861	FALSE	Newly_formed_OL_2	0.241833	0.333344	CellSubType
0.123443	0.103457	0.121	0.11	1	HX_vs_NX	Cortex	C1qb	0.15414	FALSE	OPC	0.560839	0.676879	CellSubType
0.00554349	0.20065	0.121	0.085	1	HX_vs_NX	Cortex	C1qb	0.0148204	FALSE	Pericyte	0.459169	0.6769	CellSubType
0.616463	-0.0228721	0.08	0.079	1	HX_vs_NX	Cortex	C1qb	0.682597	FALSE	Piri_1	0.352332	0.331061	CellSubType
6.46e-05	0.100315	0.066	0.052	0.0323016	HX_vs_NX	Cortex	C1qb	7.83e-05	FALSE	Reactive_astrocytes_1	0.191079	0.276846	CellSubType
0.146595	0.133474	0.103	0.099	1	HX_vs_NX	Cortex	C1qb	0.221801	FALSE	SP	0.447894	0.588242	CellSubType
0.0117173	0.610449	0.473	0.403	1	HX_vs_NX	SVZ	C1qb	0.022735	TRUE	Immune	3.04534	5.17616	CellSubType
0.0568558	0.118794	0.073	0.039	1	HX_vs_NX	SVZ	C1qb	0.0908263	FALSE	NSC - dorsal	0.171228	0.271751	CellSubType
0.0639653	0.0997758	0.058	0.03	1	HX_vs_NX	SVZ	C1qb	0.0849487	FALSE	NSC - ventral	0.158476	0.241431	CellSubType
0.549771	0.228102	0.062	0.034	1	HX_vs_NX	SVZ	C1qb	0.579356	FALSE	OPC	0.250588	0.464804	CellSubType
0.917196	-0.0279908	0.066	0.064	1	HX_vs_NX	SVZ	C1qb	0.920145	FALSE	Vascular	0.316707	0.291407	CellSubType
0.280827	0.409883	0.062	0.014	1	HX_vs_NX	CC	C1qc	0.659442	FALSE	Endothelial 2	0.0728326	0.425342	CellSubType
0.321704	-0.833817	0.083	0.15	1	HX_vs_NX	CC	C1qc	0.614402	FALSE	Fibroblast	1.15496	0.209028	CellSubType
0.432902	-0.135978	0.132	0.182	1	HX_vs_NX	CC	C1qc	0.693574	FALSE	Homeostatic astrocytes 3	1.0711	0.884814	CellSubType
0.272258	0.115355	0.043	0.062	1	HX_vs_NX	CC	C1qc	0.476864	FALSE	Immature OL 1	0.246688	0.350464	CellSubType
0.151665	0.0973897	0.484	0.533	1	HX_vs_NX	CC	C1qc	0.454996	FALSE	Microglia	4.77202	5.17511	CellSubType
0.48676	-0.0358628	0.721	0.788	1	HX_vs_NX	CC	C1qc	0.883928	FALSE	Microglia inflammatory	8.04186	7.81987	CellSubType
0.0665463	0.257176	0.071	0.031	1	HX_vs_NX	CC	C1qc	0.287646	FALSE	OPC	0.101373	0.316292	CellSubType
0.576534	-0.233617	0.078	0.1	1	HX_vs_NX	CC	C1qc	0.958754	FALSE	Pericyte	0.479921	0.258673	CellSubType
0.0257438	0.0668325	0.065	0.047	1	HX_vs_NX	Cortex	C1qc	0.0652515	FALSE	Endothelial_1	0.194794	0.251445	CellSubType
0.430576	-0.293277	0.053	0.092	1	HX_vs_NX	Cortex	C1qc	0.832653	FALSE	Endothelial_3	0.476701	0.205056	CellSubType
0.00798836	-0.0714542	0.071	0.097	1	HX_vs_NX	Cortex	C1qc	0.0178082	FALSE	Exc_1_2_3	0.451729	0.381579	CellSubType
0.347289	0.026735	0.065	0.061	1	HX_vs_NX	Cortex	C1qc	0.377729	FALSE	Exc_2_3	0.267739	0.244463	CellSubType
0.00397684	0.0683922	0.051	0.04	1	HX_vs_NX	Cortex	C1qc	0.00471329	FALSE	Exc_2_3_4	0.189592	0.247344	CellSubType
0.00874945	0.0835458	0.061	0.05	1	HX_vs_NX	Cortex	C1qc	0.0114033	FALSE	Exc_5	0.197557	0.268955	CellSubType
0.000150808	0.0435332	0.055	0.041	0.0754038	HX_vs_NX	Cortex	C1qc	0.000218249	FALSE	Exc_5_6	0.179839	0.215984	CellSubType
0.834435	0.00201828	0.103	0.107	1	HX_vs_NX	Cortex	C1qc	0.882294	FALSE	Exc_6b_SP	0.469812	0.47187	CellSubType
0.556648	-0.0630255	0.077	0.084	1	HX_vs_NX	Cortex	C1qc	0.597326	FALSE	Fibroblast_1	0.382191	0.323109	CellSubType
0.752976	0.0715626	0.075	0.072	1	HX_vs_NX	Cortex	C1qc	0.805509	FALSE	Fibroblast_2	0.312157	0.378885	CellSubType
0.292244	0.140501	0.075	0.054	1	HX_vs_NX	Cortex	C1qc	0.456029	FALSE	Fibroblast_3	0.200345	0.323126	CellSubType
0.14863	-0.126564	0.039	0.066	1	HX_vs_NX	Cortex	C1qc	0.348957	FALSE	Fibroblast_4	0.295589	0.186773	CellSubType
0.000897568	0.186886	0.144	0.127	0.448784	HX_vs_NX	Cortex	C1qc	0.00157848	FALSE	Homeostatic_astrocytes_3	0.745562	0.986981	CellSubType
0.15002	0.099843	0.053	0.04	1	HX_vs_NX	Cortex	C1qc	0.201589	FALSE	Int_2	0.267872	0.183095	CellSubType
0.0459284	0.101987	0.062	0.042	1	HX_vs_NX	Cortex	C1qc	0.0755575	FALSE	Int_3	0.188188	0.275223	CellSubType
0.000214985	0.36138	0.635	0.593	0.107493	HX_vs_NX	Cortex	C1qc	0.0042997	TRUE	Microglia	5.52563	7.38317	CellSubType
0.0163402	0.105	0.796	0.835	1	HX_vs_NX	Cortex	C1qc	0.112691	FALSE	Microglia_inflammatory_1	11.4039	12.3403	CellSubType
0.482067	0.11836	0.87	0.866	1	HX_vs_NX	Cortex	C1qc	0.736332	FALSE	Microglia_inflammatory_2	9.07292	9.93417	CellSubType
0.0443255	0.113544	0.062	0.036	1	HX_vs_NX	Cortex	C1qc	0.0830322	FALSE	Newly_formed_OL_1	0.166657	0.262186	CellSubType
0.0642681	0.0667112	0.07	0.055	1	HX_vs_NX	Cortex	C1qc	0.0861777	FALSE	OPC	0.298342	0.359788	CellSubType
0.0122733	0.0928329	0.083	0.057	1	HX_vs_NX	Cortex	C1qc	0.0281863	FALSE	Pericyte	0.264724	0.348781	CellSubType
0.217219	0.0875774	0.081	0.067	1	HX_vs_NX	Cortex	C1qc	0.276547	FALSE	Piri_1	0.267867	0.347215	CellSubType
0.2662	-0.00804839	0.064	0.076	1	HX_vs_NX	Cortex	C1qc	0.343598	FALSE	SP	0.33207	0.324659	CellSubType
0.0784122	0.41926	0.468	0.386	1	HX_vs_NX	SVZ	C1qc	0.1108	FALSE	Immune	2.48019	3.65385	CellSubType
0.305792	0.186025	0.054	0.02	1	HX_vs_NX	SVZ	C1qc	0.362935	FALSE	OPC	0.120329	0.274514	CellSubType
0.138098	-0.00564451	0.066	0.041	1	HX_vs_NX	SVZ	C1qc	0.194084	FALSE	Vascular	0.263195	0.258263	CellSubType
0.00633917	0.21282	0.159	0.112	1	HX_vs_NX	SVZ	C3	0.00887484	FALSE	Ependymal	0.634989	0.894872	CellSubType
0.665171	0.0974096	0.083	0.05	1	HX_vs_NX	CC	C4a	0.818137	FALSE	Fibroblast	0.229932	0.315844	CellSubType
0.234896	-0.234138	0.036	0.062	1	HX_vs_NX	CC	C4a	0.453448	FALSE	Immature OL 1	0.28065	0.0887998	CellSubType
0.63004	0.0824295	0.05	0.04	1	HX_vs_NX	CC	C4a	0.709947	FALSE	Reactive astrocytes	0.177794	0.247047	CellSubType
0.504638	0.054222	0.051	0.048	1	HX_vs_NX	Cortex	C4a	0.566073	FALSE	Int_2	0.258706	0.212276	CellSubType
0.861985	-0.0200882	0.053	0.052	1	HX_vs_NX	SVZ	C4a	0.901005	FALSE	NSC - dorsal	0.218073	0.20123	CellSubType
0.0361015	0.571998	0.167	0	1	HX_vs_NX	CC	C4b	0.480373	FALSE	Fibroblast	0	0.48658	CellSubType
0.403861	0.0400532	0.057	0.065	1	HX_vs_NX	CC	C4b	0.559167	FALSE	Homeostatic astrocytes 1	0.369986	0.408553	CellSubType
0.322541	0.311629	0.075	0.048	1	HX_vs_NX	CC	C4b	0.468205	FALSE	Homeostatic astrocytes 2	0.437519	0.784116	CellSubType
0.496189	-0.257624	0.066	0.086	1	HX_vs_NX	CC	C4b	0.729808	FALSE	Homeostatic astrocytes 3	0.490773	0.246979	CellSubType
0.939673	0.0353803	0.101	0.099	1	HX_vs_NX	CC	C4b	0.952862	FALSE	Immature OL 1	0.326518	0.359451	CellSubType
0.893999	-0.0408008	0.038	0.051	1	HX_vs_NX	CC	C4b	0.965275	FALSE	Microglia inflammatory	0.209561	0.175832	CellSubType
0.628103	0.116849	0.2	0.181	1	HX_vs_NX	CC	C4b	0.709947	FALSE	Reactive astrocytes	1.07863	1.25399	CellSubType
0.00149391	0.29125	0.118	0.081	0.746952	HX_vs_NX	Cortex	C4b	0.00313383	TRUE	Fibroblast_1	0.383817	0.693377	CellSubType
0.00467572	0.248238	0.105	0.051	1	HX_vs_NX	Cortex	C4b	0.019553	FALSE	Fibroblast_2	0.217817	0.446469	CellSubType
0.0036421	0.152071	0.083	0.036	1	HX_vs_NX	Cortex	C4b	0.0304223	FALSE	Fibroblast_3	0.191108	0.323516	CellSubType
4.12e-21	0.283175	0.074	0.037	2.06e-18	HX_vs_NX	Cortex	C4b	1.75e-20	TRUE	Reactive_astrocytes_1	0.207632	0.469531	CellSubType
2e-05	0.387669	0.136	0.078	0.00999796	HX_vs_NX	SVZ	C4b	4.54e-05	TRUE	Ependymal	0.352325	0.769217	CellSubType
0.00448695	0.507629	0.172	0.062	1	HX_vs_NX	SVZ	C4b	0.01051	TRUE	Immune	0.302258	0.851436	CellSubType
0.16047	0.0901771	0.055	0.053	1	HX_vs_NX	SVZ	C4b	0.204599	FALSE	Neuroblast - OB	0.231799	0.311251	CellSubType
0.41973	0.156963	0.282	0.274	1	HX_vs_NX	SVZ	C4b	0.489043	FALSE	NSC - dorsal	1.618	1.9189	CellSubType
0.0502208	0.520079	0.25	0.185	1	HX_vs_NX	SVZ	C4b	0.0831469	FALSE	NSC - septal	1.0897	1.9967	CellSubType
0.0247937	0.337858	0.418	0.354	1	HX_vs_NX	SVZ	C4b	0.0363931	TRUE	NSC - ventral	2.6674	3.63515	CellSubType
0.11685	0.457586	0.069	0.027	1	HX_vs_NX	SVZ	C4b	0.157815	FALSE	OPC	0.0925525	0.500339	CellSubType
0.00310028	0.431539	0.12	0.072	1	HX_vs_NX	SVZ	C4b	0.00622729	TRUE	TAP	0.28908	0.738545	CellSubType
0.0430364	0.394502	0.173	0.091	1	HX_vs_NX	SVZ	C4b	0.0718041	FALSE	Vascular	0.589469	1.08934	CellSubType
0.00910397	-0.24159	0.068	0.092	1	HX_vs_NX	CC	Calb1	0.0219566	FALSE	Mature OL	0.552893	0.313456	CellSubType
2.88e-05	0.319195	0.202	0.162	0.0143926	HX_vs_NX	Cortex	Calb1	0.000155069	TRUE	Exc_1_2_3	0.897256	1.36708	CellSubType
2.02e-20	0.114229	0.43	0.449	1.01e-17	HX_vs_NX	Cortex	Calb1	9.7e-20	FALSE	Exc_2_3	3.79857	3.43328	CellSubType
2.94e-09	0.0258502	0.205	0.226	1.47e-06	HX_vs_NX	Cortex	Calb1	4.91e-09	FALSE	Exc_2_3_4	1.59524	1.64216	CellSubType
2.09e-14	-0.0264254	0.074	0.105	1.05e-11	HX_vs_NX	Cortex	Calb1	4.21e-14	FALSE	Exc_2_3_4_Piri1	0.80912	0.776285	CellSubType
3.12e-09	0.228971	0.085	0.058	1.56e-06	HX_vs_NX	Cortex	Calb1	7.22e-09	FALSE	Exc_5	0.280466	0.500704	CellSubType
2.44e-11	0.647364	0.172	0.12	1.22e-08	HX_vs_NX	Cortex	Calb1	1.17e-10	TRUE	Int_1	1.07882	2.25607	CellSubType
5.82e-08	0.535234	0.319	0.254	2.91e-05	HX_vs_NX	Cortex	Calb1	3.95e-07	TRUE	Int_2	3.71831	2.25586	CellSubType
0.000229192	0.399463	0.128	0.094	0.114596	HX_vs_NX	Cortex	Calb1	0.00089684	TRUE	Int_3	0.55985	1.05747	CellSubType
0.334166	0.0311557	0.053	0.034	1	HX_vs_NX	Cortex	Calb1	0.635831	FALSE	Microglia_inflammatory_2	0.120133	0.144586	CellSubType
0.00150589	-0.164512	0.034	0.055	0.752946	HX_vs_NX	Cortex	Calb1	0.00472303	FALSE	Myelinating_OL	0.305909	0.165172	CellSubType
0.491516	0.0785804	0.098	0.097	1	HX_vs_NX	Cortex	Calb1	0.575962	FALSE	Newly_formed_OL_1	0.516331	0.601213	CellSubType
0.014682	0.131697	0.053	0.037	1	HX_vs_NX	Cortex	Calb1	0.0230996	FALSE	OPC	0.198618	0.313184	CellSubType
0.835757	0.0245276	0.085	0.085	1	HX_vs_NX	Cortex	Calb1	0.88151	FALSE	Piri_1	0.441324	0.466037	CellSubType
0.983702	-0.0131873	0.093	0.096	1	HX_vs_NX	Cortex	Calb1	0.991546	FALSE	SP	0.437102	0.424026	CellSubType
2.41e-13	0.498588	0.229	0.108	1.21e-10	HX_vs_NX	SVZ	Calb1	2.37e-12	TRUE	Ependymal	0.48684	1.10065	CellSubType
0.0243636	0.266321	0.158	0.146	1	HX_vs_NX	Cortex	Calb2	0.0421866	TRUE	Int_2	1.78625	1.31659	CellSubType
0.00307042	-0.267187	0.186	0.236	1	HX_vs_NX	Cortex	Calb2	0.00797129	TRUE	Int_3	3.72467	2.92591	CellSubType
0.937239	0.0151959	0.057	0.05	1	HX_vs_NX	Cortex	Calb2	0.967473	FALSE	Microglia_inflammatory_2	0.199398	0.212098	CellSubType
0.230056	0.0656856	0.076	0.064	1	HX_vs_NX	Cortex	Calb2	0.272831	FALSE	OPC	0.292465	0.352671	CellSubType
0.950091	-0.0163858	0.06	0.059	1	HX_vs_NX	Cortex	Calb2	0.973675	FALSE	Piri_1	0.342756	0.327592	CellSubType
0.915618	0.0367765	0.051	0.043	1	HX_vs_NX	SVZ	Calb2	0.923002	FALSE	NSC - septal	0.264603	0.297254	CellSubType
0.105814	0.149276	0.053	0.028	1	HX_vs_NX	SVZ	Calb2	0.132136	FALSE	NSC - ventral	0.110641	0.231715	CellSubType
0.325101	0.192439	0.062	0.027	1	HX_vs_NX	SVZ	Calb2	0.37874	FALSE	OPC	0.0808373	0.235066	CellSubType
0.70853	0.283882	0.174	0.128	1	HX_vs_NX	CC	Car2	0.945057	FALSE	Endothelial 1	1.16775	1.63917	CellSubType
0.557833	1.26506	0.296	0.271	1	HX_vs_NX	CC	Car2	0.793027	FALSE	Endothelial 2	1.10443	4.05774	CellSubType
0.545728	0.490301	0.25	0.2	1	HX_vs_NX	CC	Car2	0.77989	FALSE	Fibroblast	0.991363	1.79734	CellSubType
0.00310219	0.354441	0.331	0.277	1	HX_vs_NX	CC	Car2	0.0351582	TRUE	Homeostatic astrocytes 1	1.77205	2.54403	CellSubType
0.190436	0.289556	0.107	0.096	1	HX_vs_NX	CC	Car2	0.3296	FALSE	Homeostatic astrocytes 2	0.820441	1.22506	CellSubType
0.22465	0.423965	0.276	0.182	1	HX_vs_NX	CC	Car2	0.562887	FALSE	Homeostatic astrocytes 3	1.22913	1.99061	CellSubType
0.845194	-0.113137	0.201	0.235	1	HX_vs_NX	CC	Car2	0.894729	FALSE	Immature OL 1	0.952504	0.805237	CellSubType
0.431399	0.234891	0.151	0.125	1	HX_vs_NX	CC	Car2	0.554656	FALSE	Immature OL 2	0.610215	0.89493	CellSubType
0.0192439	0.131605	0.514	0.527	1	HX_vs_NX	CC	Car2	0.0415262	FALSE	Mature OL	4.12179	4.61098	CellSubType
0.998335	-0.00784882	0.125	0.125	1	HX_vs_NX	CC	Car2	0.998839	FALSE	Microglia	0.70942	0.700145	CellSubType
0.550643	0.128665	0.183	0.131	1	HX_vs_NX	CC	Car2	0.883928	FALSE	Microglia inflammatory	0.513869	0.655085	CellSubType
0.0447545	0.2813	0.114	0.082	1	HX_vs_NX	CC	Car2	0.0798695	FALSE	Newly formed OL	0.485306	0.805076	CellSubType
0.424861	-0.0237109	0.163	0.144	1	HX_vs_NX	CC	Car2	0.668079	FALSE	OPC	0.783135	0.754069	CellSubType
0.606116	0.682918	0.266	0.225	1	HX_vs_NX	CC	Car2	0.958754	FALSE	Pericyte	0.84392	1.9602	CellSubType
0.000267366	0.404735	0.346	0.24	0.133683	HX_vs_NX	CC	Car2	0.00181652	TRUE	Reactive astrocytes	1.37303	2.14152	CellSubType
0.165186	0.107104	0.35	0.341	1	HX_vs_NX	Cortex	Car2	0.256829	FALSE	Endothelial_1	1.99714	2.22811	CellSubType
4.37e-07	0.691005	0.234	0.204	0.000218264	HX_vs_NX	Cortex	Car2	3.74e-06	TRUE	Endothelial_2	1.69943	3.35798	CellSubType
0.191718	0.566704	0.298	0.185	1	HX_vs_NX	Cortex	Car2	0.741051	FALSE	Endothelial_3	1.10437	2.11686	CellSubType
0.013105	0.0957709	0.338	0.344	1	HX_vs_NX	Cortex	Car2	0.0266894	FALSE	Exc_1_2_3	1.96024	2.16341	CellSubType
0.000150615	0.0990507	0.224	0.209	0.0753073	HX_vs_NX	Cortex	Car2	0.000250718	FALSE	Exc_2_3	1.11403	0.973758	CellSubType
0.0552136	0.0464006	0.227	0.226	1	HX_vs_NX	Cortex	Car2	0.0615316	FALSE	Exc_2_3_4	1.32603	1.40206	CellSubType
9.97e-15	-0.0285642	0.07	0.1	4.99e-12	HX_vs_NX	Cortex	Car2	2.08e-14	FALSE	Exc_2_3_4_Piri1	0.653328	0.620915	CellSubType
3.68e-15	0.277028	0.203	0.146	1.84e-12	HX_vs_NX	Cortex	Car2	1.19e-14	TRUE	Exc_5	0.646716	0.99532	CellSubType
0.00562957	0.103001	0.197	0.177	1	HX_vs_NX	Cortex	Car2	0.0070521	FALSE	Exc_5_6	0.847556	0.984284	CellSubType
1.5e-12	0.226648	0.117	0.119	7.49e-10	HX_vs_NX	Cortex	Car2	2.17e-12	FALSE	Exc_6b_Piri2_3	0.748838	1.04634	CellSubType
0.65963	0.0707312	0.156	0.145	1	HX_vs_NX	Cortex	Car2	0.73042	FALSE	Exc_6b_SP	0.72858	0.815439	CellSubType
4.2e-07	0.672998	0.163	0.104	0.000209944	HX_vs_NX	Cortex	Car2	2.49e-06	TRUE	Fibroblast_1	0.448216	1.30901	CellSubType
3.81e-05	0.852692	0.323	0.223	0.0190399	HX_vs_NX	Cortex	Car2	0.000477728	TRUE	Fibroblast_2	1.2089	2.98898	CellSubType
0.0331721	0.375896	0.167	0.12	1	HX_vs_NX	Cortex	Car2	0.114889	FALSE	Fibroblast_3	0.509919	0.959339	CellSubType
0.09229	0.266229	0.13	0.096	1	HX_vs_NX	Cortex	Car2	0.253408	FALSE	Fibroblast_4	0.450713	0.744714	CellSubType
4.89e-54	0.398738	0.332	0.296	2.45e-51	HX_vs_NX	Cortex	Car2	6.49e-53	TRUE	Homeostatic_astrocytes_1	2.04039	3.00831	CellSubType
2.59e-78	0.473076	0.271	0.249	1.29e-75	HX_vs_NX	Cortex	Car2	3.51e-77	TRUE	Homeostatic_astrocytes_2	2.0287	3.20404	CellSubType
1.58e-16	0.476441	0.331	0.264	7.91e-14	HX_vs_NX	Cortex	Car2	1.73e-15	TRUE	Homeostatic_astrocytes_3	1.8021	2.89858	CellSubType
0.000297166	0.218616	0.224	0.188	0.148583	HX_vs_NX	Cortex	Car2	0.000608033	FALSE	Int_1	1.03899	1.3726	CellSubType
0.00146054	0.227535	0.196	0.15	0.730268	HX_vs_NX	Cortex	Car2	0.00418687	FALSE	Int_2	1.04356	0.745388	CellSubType
0.0123821	0.209271	0.232	0.203	1	HX_vs_NX	Cortex	Car2	0.0244026	FALSE	Int_3	1.02394	1.33989	CellSubType
0.00234682	0.346536	0.21	0.132	1	HX_vs_NX	Cortex	Car2	0.0162472	TRUE	Microglia	0.796468	1.28422	CellSubType
0.00088692	0.482578	0.155	0.087	0.44346	HX_vs_NX	Cortex	Car2	0.0177384	TRUE	Microglia_inflammatory_1	0.39847	0.953996	CellSubType
0.188283	0.164392	0.289	0.282	1	HX_vs_NX	Cortex	Car2	0.495342	FALSE	Microglia_inflammatory_2	0.957967	1.19428	CellSubType
7.65e-06	-0.0715075	0.331	0.391	0.00382259	HX_vs_NX	Cortex	Car2	6.33e-05	FALSE	Myelinating_OL	3.18391	2.98159	CellSubType
0.203215	0.0581305	0.214	0.183	1	HX_vs_NX	Cortex	Car2	0.284502	FALSE	Newly_formed_OL_1	1.04389	1.12793	CellSubType
0.52164	0.1002	0.163	0.152	1	HX_vs_NX	Cortex	Car2	0.569062	FALSE	Newly_formed_OL_2	0.93935	1.07883	CellSubType
0.000140522	0.218646	0.197	0.156	0.0702612	HX_vs_NX	Cortex	Car2	0.000430692	FALSE	OPC	0.80498	1.10035	CellSubType
6.25e-06	0.342951	0.296	0.223	0.00312511	HX_vs_NX	Cortex	Car2	6.3e-05	TRUE	Pericyte	1.22139	1.81749	CellSubType
0.0337738	0.154314	0.217	0.183	1	HX_vs_NX	Cortex	Car2	0.0574154	FALSE	Piri_1	0.880965	1.09331	CellSubType
4.46e-23	0.279937	0.153	0.142	2.23e-20	HX_vs_NX	Cortex	Car2	2.38e-22	TRUE	Pre_OL	0.963719	1.38423	CellSubType
5.66e-37	0.405438	0.398	0.317	2.83e-34	HX_vs_NX	Cortex	Car2	5.76e-36	TRUE	Reactive_astrocytes_1	1.71958	2.60206	CellSubType
1.17e-29	0.581034	0.382	0.315	5.85e-27	HX_vs_NX	Cortex	Car2	3.89e-28	TRUE	Reactive_astrocytes_2	1.94948	3.41219	CellSubType
0.0445767	0.201376	0.301	0.249	1	HX_vs_NX	Cortex	Car2	0.0826787	FALSE	SP	1.37233	1.72769	CellSubType
0.000621321	-0.210262	0.036	0.062	0.310661	HX_vs_NX	SVZ	Car2	0.00100165	FALSE	Ependymal	0.270696	0.0983648	CellSubType
0.209548	0.240147	0.075	0.034	1	HX_vs_NX	SVZ	Car2	0.24927	FALSE	Immune	0.131685	0.336648	CellSubType
0.814598	0.0478009	0.069	0.07	1	HX_vs_NX	SVZ	Car2	0.858539	FALSE	NSC - dorsal	0.288109	0.331502	CellSubType
0.176931	0.218585	0.09	0.047	1	HX_vs_NX	SVZ	Car2	0.236442	FALSE	NSC - septal	0.218989	0.418405	CellSubType
0.36432	-0.0825384	0.048	0.051	1	HX_vs_NX	SVZ	Car2	0.39932	FALSE	NSC - ventral	0.242398	0.173314	CellSubType
0.0764807	0.158396	0.115	0.054	1	HX_vs_NX	SVZ	Car2	0.113037	FALSE	OPC	0.303049	0.454261	CellSubType
0.376587	0.540874	0.112	0.114	1	HX_vs_NX	SVZ	Car2	0.430038	FALSE	Vascular	0.409905	1.05121	CellSubType
0.307502	-0.0332499	0.053	0.058	1	HX_vs_NX	Cortex	Cartpt	0.3385	FALSE	Exc_2_3	0.393113	0.425593	CellSubType
7.38e-08	0.34151	0.101	0.063	3.69e-05	HX_vs_NX	Cortex	Cartpt	2.55e-07	TRUE	Int_1	0.348104	0.708159	CellSubType
0.000902906	0.262599	0.057	0.031	0.451453	HX_vs_NX	Cortex	Cartpt	0.00274058	TRUE	Int_2	0.41249	0.17743	CellSubType
0.0614512	0.214177	0.116	0.095	1	HX_vs_NX	Cortex	Cartpt	0.100336	FALSE	Piri_1	0.593706	0.848766	CellSubType
0.553526	-0.0549341	0.054	0.055	1	HX_vs_NX	Cortex	Cartpt	0.611035	FALSE	SP	0.299924	0.251356	CellSubType
0.92112	-0.0408802	0.048	0.061	1	HX_vs_NX	CC	Casp1	0.965275	FALSE	Microglia inflammatory	0.19788	0.164414	CellSubType
2.33e-06	0.0929512	0.102	0.082	0.00116526	HX_vs_NX	Cortex	Casp1	4.54e-06	FALSE	Exc_2_3	0.43991	0.350063	CellSubType
2.91e-13	0.13605	0.053	0.029	1.45e-10	HX_vs_NX	Cortex	Casp1	5.56e-13	FALSE	Exc_2_3_4	0.133802	0.245926	CellSubType
6.24e-06	0.139364	0.086	0.061	0.00312033	HX_vs_NX	Cortex	Casp1	1.13e-05	FALSE	Exc_5	0.266333	0.394764	CellSubType
1.09e-09	0.139369	0.068	0.041	5.47e-07	HX_vs_NX	Cortex	Casp1	2.12e-09	FALSE	Exc_5_6	0.183177	0.303179	CellSubType
0.0621245	0.130974	0.052	0.039	1	HX_vs_NX	Cortex	Casp1	0.106835	FALSE	Exc_6b_SP	0.147407	0.256448	CellSubType
0.0194834	0.140276	0.053	0.03	1	HX_vs_NX	Cortex	Casp1	0.0308857	FALSE	Fibroblast_1	0.12256	0.237191	CellSubType
0.038108	0.224771	0.071	0.035	1	HX_vs_NX	Cortex	Casp1	0.170931	FALSE	Microglia_inflammatory_1	0.165451	0.361936	CellSubType
0.668324	0.115974	0.13	0.113	1	HX_vs_NX	Cortex	Casp1	0.836858	FALSE	Microglia_inflammatory_2	0.373988	0.489	CellSubType
0.893215	-0.00282908	0.084	0.082	1	HX_vs_NX	Cortex	Casp1	0.928707	FALSE	Piri_1	0.3327	0.330089	CellSubType
0.898653	-0.0739262	0.042	0.05	1	HX_vs_NX	CC	Casp3	0.938535	FALSE	Fibroblast	0.225584	0.164365	CellSubType
0.407375	0.139215	0.086	0.099	1	HX_vs_NX	CC	Casp3	0.592771	FALSE	Immature OL 1	0.393602	0.534781	CellSubType
0.114039	0.245687	0.1	0.087	1	HX_vs_NX	CC	Casp3	0.23685	FALSE	Immature OL 2	0.376963	0.632607	CellSubType
7.43e-07	0.0974077	0.063	0.047	0.000371628	HX_vs_NX	Cortex	Casp3	1.53e-06	FALSE	Exc_2_3	0.27573	0.192438	CellSubType
3.13e-09	0.145879	0.055	0.035	1.56e-06	HX_vs_NX	Cortex	Casp3	5.18e-09	FALSE	Exc_2_3_4	0.178782	0.304209	CellSubType
0.0103135	0.169289	0.062	0.038	1	HX_vs_NX	Cortex	Casp3	0.0175455	FALSE	Fibroblast_1	0.151898	0.295314	CellSubType
0.13773	0.0579811	0.051	0.03	1	HX_vs_NX	Cortex	Casp3	0.264292	FALSE	Fibroblast_3	0.126232	0.172416	CellSubType
0.0031589	0.124017	0.054	0.035	1	HX_vs_NX	Cortex	Casp3	0.00518797	FALSE	Int_1	0.155009	0.258689	CellSubType
0.873353	0.027021	0.061	0.058	1	HX_vs_NX	Cortex	Casp3	0.894147	FALSE	Int_2	0.291846	0.267876	CellSubType
0.0118877	0.092062	0.062	0.039	1	HX_vs_NX	Cortex	Casp3	0.0237755	FALSE	Int_3	0.172792	0.25007	CellSubType
1.16e-06	0.385476	0.095	0.041	0.000579149	HX_vs_NX	Cortex	Casp3	8.63e-06	TRUE	Newly_formed_OL_2	0.200295	0.567933	CellSubType
0.00269302	0.148481	0.094	0.062	1	HX_vs_NX	Cortex	Casp3	0.00637936	FALSE	Piri_1	0.266772	0.404092	CellSubType
0.0638155	0.113076	0.054	0.031	1	HX_vs_NX	Cortex	Casp3	0.11022	FALSE	SP	0.135456	0.228031	CellSubType
1.58e-05	0.16769	0.051	0.016	0.00789493	HX_vs_NX	SVZ	Casp3	3.72e-05	FALSE	Ependymal	0.0559321	0.186085	CellSubType
0.0631296	0.275614	0.054	0.011	1	HX_vs_NX	SVZ	Casp3	0.0937925	FALSE	Immune	0.058083	0.280819	CellSubType
8.45e-06	0.537098	0.057	0.009	0.00422431	HX_vs_NX	SVZ	Casp3	1.16e-05	TRUE	Neuroblast	0.0977319	0.592864	CellSubType
3.03e-15	0.518431	0.184	0.073	1.51e-12	HX_vs_NX	SVZ	Casp3	2.21e-14	TRUE	Neuroblast - OB	0.294565	0.85433	CellSubType
0.0917318	0.193337	0.098	0.059	1	HX_vs_NX	SVZ	Casp3	0.136257	FALSE	NSC - dorsal	0.223447	0.398897	CellSubType
0.00107349	0.317519	0.087	0.035	0.536744	HX_vs_NX	SVZ	Casp3	0.00213846	TRUE	NSC - ventral	0.12386	0.400538	CellSubType
0.756107	0.0299398	0.046	0.054	1	HX_vs_NX	SVZ	Casp3	0.775918	FALSE	OPC	0.22051	0.246104	CellSubType
0.0118508	0.190965	0.108	0.057	1	HX_vs_NX	SVZ	Casp3	0.0207611	FALSE	TAP	0.305197	0.489918	CellSubType
0.000415398	0.285752	0.107	0.023	0.207699	HX_vs_NX	SVZ	Casp3	0.00180006	TRUE	Vascular	0.128774	0.376027	CellSubType
0.296106	0.290888	0.062	0.014	1	HX_vs_NX	CC	Casp4	0.665607	FALSE	Endothelial 2	0.0569246	0.293034	CellSubType
0.00974165	0.13555	0.069	0.033	1	HX_vs_NX	Cortex	Casp4	0.0316317	FALSE	Fibroblast_2	0.183541	0.300133	CellSubType
0.567747	0.251153	0.093	0.077	1	HX_vs_NX	CC	Casp7	0.912118	FALSE	Endothelial 1	0.327042	0.579389	CellSubType
0.255872	0.414043	0.259	0.157	1	HX_vs_NX	CC	Casp7	0.659442	FALSE	Endothelial 2	0.563861	1.08371	CellSubType
0.794896	-0.223776	0.125	0.2	1	HX_vs_NX	CC	Casp7	0.919995	FALSE	Fibroblast	0.685236	0.443104	CellSubType
0.329953	0.259397	0.053	0.024	1	HX_vs_NX	CC	Casp7	0.620301	FALSE	Homeostatic astrocytes 3	0.0948056	0.310459	CellSubType
0.789194	0.076099	0.058	0.037	1	HX_vs_NX	CC	Casp7	0.857433	FALSE	Immature OL 1	0.117677	0.178214	CellSubType
0.519624	0.173416	0.058	0.04	1	HX_vs_NX	CC	Casp7	0.883928	FALSE	Microglia inflammatory	0.139283	0.284799	CellSubType
0.598248	-0.139961	0.074	0.097	1	HX_vs_NX	CC	Casp7	0.79248	FALSE	OPC	0.546001	0.403063	CellSubType
0.361131	0.136573	0.141	0.075	1	HX_vs_NX	CC	Casp7	0.871289	FALSE	Pericyte	0.413891	0.554277	CellSubType
0.503206	0.0800763	0.052	0.041	1	HX_vs_NX	CC	Casp7	0.593064	FALSE	Reactive astrocytes	0.153821	0.219674	CellSubType
0.0024336	0.190844	0.171	0.134	1	HX_vs_NX	Cortex	Casp7	0.00933008	FALSE	Endothelial_1	0.592706	0.817964	CellSubType
0.152398	0.13446	0.073	0.063	1	HX_vs_NX	Cortex	Casp7	0.185349	FALSE	Endothelial_2	0.463297	0.606234	CellSubType
0.247126	-0.452524	0.219	0.262	1	HX_vs_NX	Cortex	Casp7	0.742516	FALSE	Endothelial_3	2.26877	1.38869	CellSubType
0.110026	0.035463	0.059	0.052	1	HX_vs_NX	Cortex	Casp7	0.129471	FALSE	Exc_2_3	0.2471	0.216819	CellSubType
5.66e-06	0.279556	0.134	0.073	0.0028324	HX_vs_NX	Cortex	Casp7	2.47e-05	TRUE	Fibroblast_1	0.278585	0.551974	CellSubType
0.0152738	0.24427	0.205	0.138	1	HX_vs_NX	Cortex	Casp7	0.0417383	FALSE	Fibroblast_2	0.650292	0.95476	CellSubType
0.735889	0.0689914	0.122	0.106	1	HX_vs_NX	Cortex	Casp7	0.839172	FALSE	Fibroblast_3	0.414701	0.483997	CellSubType
0.341734	0.113906	0.193	0.158	1	HX_vs_NX	Cortex	Casp7	0.573094	FALSE	Fibroblast_4	0.706759	0.846976	CellSubType
0.186741	0.0833488	0.054	0.041	1	HX_vs_NX	Cortex	Casp7	0.242041	FALSE	Int_2	0.234559	0.165256	CellSubType
0.125239	0.216101	0.081	0.052	1	HX_vs_NX	Cortex	Casp7	0.391372	FALSE	Microglia_inflammatory_1	0.245777	0.447082	CellSubType
0.446823	0.0945282	0.069	0.055	1	HX_vs_NX	Cortex	Casp7	0.704827	FALSE	Microglia_inflammatory_2	0.132175	0.208842	CellSubType
0.0277288	0.175403	0.06	0.034	1	HX_vs_NX	Cortex	Casp7	0.0576239	FALSE	Newly_formed_OL_1	0.126035	0.271609	CellSubType
0.00377629	0.131665	0.09	0.065	1	HX_vs_NX	Cortex	Casp7	0.00696253	FALSE	OPC	0.305017	0.429722	CellSubType
0.00486339	0.143928	0.105	0.071	1	HX_vs_NX	Cortex	Casp7	0.0131362	FALSE	Pericyte	0.304363	0.441203	CellSubType
0.014876	0.122287	0.075	0.051	1	HX_vs_NX	Cortex	Casp7	0.0290484	FALSE	Piri_1	0.246611	0.356885	CellSubType
3.57e-11	0.361966	0.164	0.069	1.78e-08	HX_vs_NX	SVZ	Casp7	2.5e-10	TRUE	Ependymal	0.29061	0.658662	CellSubType
0.000831012	0.276592	0.086	0.011	0.415506	HX_vs_NX	SVZ	Casp7	0.00248348	TRUE	Immune	0.0656634	0.29087	CellSubType
0.0294638	0.127947	0.052	0.03	1	HX_vs_NX	SVZ	Casp7	0.0432419	FALSE	Neuroblast - OB	0.148486	0.254994	CellSubType
0.675325	0.0699829	0.078	0.07	1	HX_vs_NX	SVZ	Casp7	0.729926	FALSE	NSC - dorsal	0.233319	0.29462	CellSubType
0.0265473	0.318509	0.086	0.03	1	HX_vs_NX	SVZ	Casp7	0.0489	TRUE	NSC - septal	0.119464	0.396018	CellSubType
0.000137917	0.396039	0.121	0.051	0.0689586	HX_vs_NX	SVZ	Casp7	0.000323525	TRUE	NSC - ventral	0.1671	0.535774	CellSubType
0.0967433	0.124036	0.077	0.027	1	HX_vs_NX	SVZ	Casp7	0.133733	FALSE	OPC	0.197003	0.30447	CellSubType
0.0696149	0.246613	0.167	0.122	1	HX_vs_NX	SVZ	Casp7	0.100125	FALSE	TAP	0.501578	0.781501	CellSubType
0.00726257	0.214085	0.189	0.095	1	HX_vs_NX	SVZ	Casp7	0.0182736	FALSE	Vascular	0.426191	0.654335	CellSubType
0.302277	-0.26181	0	0.05	1	HX_vs_NX	CC	Ccl11	0.59611	FALSE	Fibroblast	0.198982	0	CellSubType
0.146807	0.0354175	0.057	0.044	1	HX_vs_NX	Cortex	Ccl11	0.194304	FALSE	Int_3	0.1794	0.208712	CellSubType
0.296796	0.0745072	0.063	0.053	1	HX_vs_NX	Cortex	Ccl11	0.365237	FALSE	Piri_1	0.212372	0.276629	CellSubType
0.0319358	0.157352	0.053	0.021	1	HX_vs_NX	SVZ	Ccl11	0.0609902	FALSE	NSC - dorsal	0.0739526	0.197713	CellSubType
0.343126	-0.247484	0.062	0.057	1	HX_vs_NX	CC	Ccl20	0.698659	FALSE	Endothelial 2	0.437202	0.210648	CellSubType
0.46718	0.567854	0.125	0.05	1	HX_vs_NX	CC	Ccl20	0.710839	FALSE	Fibroblast	0.115733	0.653869	CellSubType
0.457793	0.336676	0.096	0.046	1	HX_vs_NX	Cortex	Ccl20	0.832653	FALSE	Endothelial_3	0.31428	0.659729	CellSubType
1.93e-08	0.113284	0.088	0.066	9.64e-06	HX_vs_NX	Cortex	Ccl20	4.62e-08	FALSE	Exc_2_3	0.368809	0.265439	CellSubType
8.07e-08	0.190409	0.102	0.081	4.03e-05	HX_vs_NX	Cortex	Ccl20	1.67e-07	FALSE	Exc_5	0.335962	0.524449	CellSubType
2.36e-08	0.122909	0.054	0.032	1.18e-05	HX_vs_NX	Cortex	Ccl20	4.37e-08	FALSE	Exc_5_6	0.137113	0.238234	CellSubType
0.134673	0.131419	0.081	0.066	1	HX_vs_NX	Cortex	Ccl20	0.16774	FALSE	Fibroblast_1	0.268895	0.38991	CellSubType
0.28577	0.112861	0.057	0.036	1	HX_vs_NX	Cortex	Ccl20	0.381027	FALSE	Fibroblast_2	0.138904	0.231576	CellSubType
0.0127059	0.123447	0.094	0.072	1	HX_vs_NX	Cortex	Ccl20	0.0178677	FALSE	Int_1	0.333046	0.452133	CellSubType
0.100474	0.137988	0.096	0.077	1	HX_vs_NX	Cortex	Ccl20	0.143923	FALSE	Int_2	0.528922	0.389462	CellSubType
0.000489936	0.150022	0.1	0.063	0.244968	HX_vs_NX	Cortex	Ccl20	0.00174056	FALSE	Int_3	0.29771	0.439921	CellSubType
0.432101	-0.00875753	0.069	0.057	1	HX_vs_NX	Cortex	Ccl20	0.685146	FALSE	Microglia_inflammatory_1	0.367033	0.35876	CellSubType
0.968873	0.028284	0.081	0.076	1	HX_vs_NX	Cortex	Ccl20	0.979071	FALSE	Microglia_inflammatory_2	0.253056	0.277865	CellSubType
0.0911033	0.161723	0.062	0.041	1	HX_vs_NX	Cortex	Ccl20	0.151459	FALSE	Newly_formed_OL_1	0.163392	0.301396	CellSubType
0.0305319	0.114898	0.084	0.06	1	HX_vs_NX	Cortex	Ccl20	0.0528367	FALSE	Piri_1	0.248135	0.351603	CellSubType
0.297428	0.109518	0.08	0.062	1	HX_vs_NX	Cortex	Ccl20	0.371785	FALSE	SP	0.261975	0.361504	CellSubType
0.302277	-0.157991	0	0.05	1	HX_vs_NX	CC	Ccl25	0.59611	FALSE	Fibroblast	0.115733	0	CellSubType
0.021883	0.323672	0.072	0.023	1	HX_vs_NX	CC	Ccl25	0.0784727	FALSE	Immature OL 2	0.10577	0.383885	CellSubType
0.145003	0.0534678	0.05	0.036	1	HX_vs_NX	Cortex	Ccl25	0.192861	FALSE	Int_3	0.167948	0.212046	CellSubType
0.070386	0.108676	0.051	0.028	1	HX_vs_NX	Cortex	Ccl25	0.123176	FALSE	Newly_formed_OL_1	0.132988	0.221631	CellSubType
0.00792872	0.124534	0.084	0.056	1	HX_vs_NX	Cortex	Ccl25	0.0164849	FALSE	Piri_1	0.215197	0.324753	CellSubType
0.249403	0.122656	0.054	0.04	1	HX_vs_NX	Cortex	Ccl25	0.327823	FALSE	SP	0.174308	0.278513	CellSubType
0.00255849	0.159789	0.114	0.071	1	HX_vs_NX	SVZ	Ccl25	0.00386682	FALSE	Ependymal	0.279435	0.429288	CellSubType
0.208758	0.304258	0.09	0.064	1	HX_vs_NX	CC	Ccl8	0.352279	FALSE	Immature OL 2	0.284618	0.586225	CellSubType
0.238376	0.0321451	0.053	0.058	1	HX_vs_NX	CC	Ccl8	0.316976	FALSE	Mature OL	0.22217	0.249708	CellSubType
1.78e-14	0.118921	0.059	0.036	8.88e-12	HX_vs_NX	Cortex	Ccl8	6.38e-14	FALSE	Exc_2_3	0.247119	0.148442	CellSubType
0.408894	0.472985	0.174	0.103	1	HX_vs_NX	CC	Ccn2	0.867929	FALSE	Endothelial 1	1.01526	1.79714	CellSubType
0.140846	0.744319	0.296	0.171	1	HX_vs_NX	CC	Ccn2	0.544744	FALSE	Endothelial 2	1.3497	2.93617	CellSubType
0.266832	-0.196054	0.292	0.5	1	HX_vs_NX	CC	Ccn2	0.59611	FALSE	Fibroblast	5.64038	4.79662	CellSubType
0.695209	0.148517	0.074	0.062	1	HX_vs_NX	CC	Ccn2	0.783547	FALSE	Homeostatic astrocytes 1	0.458314	0.616438	CellSubType
0.224639	0.310741	0.092	0.038	1	HX_vs_NX	CC	Ccn2	0.562887	FALSE	Homeostatic astrocytes 3	0.243134	0.541914	CellSubType
0.0193297	0.672077	0.135	0.061	1	HX_vs_NX	CC	Ccn2	0.619197	FALSE	Microglia inflammatory	0.164954	0.856198	CellSubType
0.229133	-0.122897	0.061	0.093	1	HX_vs_NX	CC	Ccn2	0.531671	FALSE	OPC	0.588832	0.459092	CellSubType
0.0788851	0.392781	0.328	0.15	1	HX_vs_NX	CC	Ccn2	0.785938	FALSE	Pericyte	1.80817	2.68691	CellSubType
0.257583	0.0890374	0.057	0.062	1	HX_vs_NX	CC	Ccn2	0.371885	FALSE	Reactive astrocytes	0.274162	0.355275	CellSubType
8.46e-26	0.968275	0.266	0.138	4.23e-23	HX_vs_NX	Cortex	Ccn2	2.17e-23	TRUE	Endothelial_1	0.990393	2.8942	CellSubType
1.57e-09	0.636792	0.093	0.058	7.87e-07	HX_vs_NX	Cortex	Ccn2	4.72e-08	TRUE	Endothelial_2	0.434073	1.22979	CellSubType
0.0146434	1.04441	0.307	0.123	1	HX_vs_NX	Cortex	Ccn2	0.424524	FALSE	Endothelial_3	1.25066	3.64205	CellSubType
2.7e-11	0.161442	0.056	0.034	1.35e-08	HX_vs_NX	Cortex	Ccn2	4.87e-11	FALSE	Exc_2_3_4	0.166959	0.305132	CellSubType
1.61e-33	0.556947	0.223	0.139	8.05e-31	HX_vs_NX	Cortex	Ccn2	8.53e-33	TRUE	Exc_5_6	1.2458	2.30391	CellSubType
1.79e-34	0.548015	0.362	0.293	8.97e-32	HX_vs_NX	Cortex	Ccn2	1.1e-33	TRUE	Exc_6b_Piri2_3	3.04069	4.90779	CellSubType
4.3e-27	0.595975	0.948	0.938	2.15e-24	HX_vs_NX	Cortex	Ccn2	2.44e-25	TRUE	Exc_6b_SP	43.3081	65.9714	CellSubType
1.18e-18	0.794171	0.566	0.395	5.89e-16	HX_vs_NX	Cortex	Ccn2	4.7e-17	TRUE	Fibroblast_1	4.36943	8.31103	CellSubType
1.87e-13	0.960013	0.325	0.13	9.36e-11	HX_vs_NX	Cortex	Ccn2	5.17e-11	TRUE	Fibroblast_2	0.863052	2.62425	CellSubType
2.16e-13	1.10601	0.731	0.582	1.08e-10	HX_vs_NX	Cortex	Ccn2	6.12e-11	TRUE	Fibroblast_3	9.38806	21.3602	CellSubType
0.029012	0.444799	0.332	0.3	1	HX_vs_NX	Cortex	Ccn2	0.124337	FALSE	Fibroblast_4	2.26405	3.44278	CellSubType
0.000230438	0.201092	0.11	0.078	0.115219	HX_vs_NX	Cortex	Ccn2	0.000484566	FALSE	Int_1	0.403934	0.613917	CellSubType
0.00964646	0.290432	0.097	0.078	1	HX_vs_NX	Cortex	Ccn2	0.0187127	TRUE	Int_2	0.881858	0.538714	CellSubType
0.000202771	0.345852	0.097	0.06	0.101385	HX_vs_NX	Cortex	Ccn2	0.000829516	TRUE	Int_3	0.306151	0.659989	CellSubType
0.0554299	0.32067	0.098	0.066	1	HX_vs_NX	Cortex	Ccn2	0.101685	FALSE	Newly_formed_OL_1	0.482526	0.851541	CellSubType
2.25e-07	0.453783	0.175	0.107	0.00011259	HX_vs_NX	Cortex	Ccn2	3.47e-06	TRUE	Pericyte	0.665832	1.28157	CellSubType
0.000590834	0.300455	0.136	0.103	0.295417	HX_vs_NX	Cortex	Ccn2	0.0016262	TRUE	Piri_1	0.481621	0.824665	CellSubType
0.00674814	0.182332	0.225	0.27	1	HX_vs_NX	Cortex	Ccn2	0.0181134	FALSE	SP	2.05454	2.46604	CellSubType
0.0083575	1.0064	0.184	0.118	1	HX_vs_NX	SVZ	Ccn2	0.0205318	TRUE	Vascular	0.69725	2.4096	CellSubType
0.085002	1.1492	0.187	0.111	1	HX_vs_NX	CC	Ccna2	0.261336	FALSE	Immature OL 1	0.474051	2.26931	CellSubType
0.191434	-0.0192662	0.125	0.097	1	HX_vs_NX	CC	Ccna2	0.488918	FALSE	OPC	1.11076	1.08276	CellSubType
0.845597	0.100808	0.062	0.075	1	HX_vs_NX	CC	Ccna2	0.998503	FALSE	Pericyte	0.265151	0.356715	CellSubType
6.63e-06	0.249432	0.089	0.038	0.0033129	HX_vs_NX	SVZ	Ccna2	1.76e-05	FALSE	Ependymal	0.142332	0.357935	CellSubType
2.79e-07	1.05074	0.172	0.017	0.000139632	HX_vs_NX	SVZ	Ccna2	2.57e-06	TRUE	Immune	0.0476783	1.17036	CellSubType
5.43e-17	0.831717	0.267	0.134	2.72e-14	HX_vs_NX	SVZ	Ccna2	4.82e-16	TRUE	Neuroblast - OB	0.850701	2.29388	CellSubType
4.05e-05	0.500726	0.165	0.07	0.0202531	HX_vs_NX	SVZ	Ccna2	0.000171476	TRUE	NSC - dorsal	0.390526	0.967491	CellSubType
0.00059766	0.506934	0.094	0.017	0.29883	HX_vs_NX	SVZ	Ccna2	0.00210443	TRUE	NSC - septal	0.0876478	0.545577	CellSubType
1.06e-07	0.439185	0.137	0.04	5.28e-05	HX_vs_NX	SVZ	Ccna2	5.2e-07	TRUE	NSC - ventral	0.158307	0.570476	CellSubType
0.00185463	0.724966	0.108	0.014	0.927315	HX_vs_NX	SVZ	Ccna2	0.00649417	TRUE	OPC	0.0728537	0.773279	CellSubType
4.45e-17	1.23128	0.426	0.2	2.23e-14	HX_vs_NX	SVZ	Ccna2	2.59e-15	TRUE	TAP	1.27295	4.33631	CellSubType
2.11e-05	1.00271	0.173	0.045	0.0105699	HX_vs_NX	SVZ	Ccna2	0.000173568	TRUE	Vascular	0.186615	1.37769	CellSubType
0.16981	1.13778	0.244	0.205	1	HX_vs_NX	CC	Ccnd1	0.723538	FALSE	Endothelial 1	1.87353	5.323	CellSubType
0.0135256	0.762991	0.42	0.2	1	HX_vs_NX	CC	Ccnd1	0.20925	FALSE	Endothelial 2	1.44008	3.14083	CellSubType
0.451717	0.567301	0.375	0.35	1	HX_vs_NX	CC	Ccnd1	0.707978	FALSE	Fibroblast	1.5733	2.81298	CellSubType
0.319841	0.157679	0.084	0.057	1	HX_vs_NX	CC	Ccnd1	0.483315	FALSE	Homeostatic astrocytes 1	0.338901	0.493532	CellSubType
0.756734	0.142882	0.132	0.1	1	HX_vs_NX	CC	Ccnd1	0.869882	FALSE	Homeostatic astrocytes 3	0.651434	0.823362	CellSubType
0.541497	0.35175	0.115	0.074	1	HX_vs_NX	CC	Ccnd1	0.683885	FALSE	Immature OL 1	0.345483	0.716981	CellSubType
0.228472	0.235682	0.1	0.061	1	HX_vs_NX	CC	Ccnd1	0.371053	FALSE	Immature OL 2	0.32027	0.55457	CellSubType
0.696664	0.0503042	0.08	0.078	1	HX_vs_NX	CC	Ccnd1	0.741902	FALSE	Mature OL	0.352403	0.400391	CellSubType
0.745847	0.184698	0.125	0.098	1	HX_vs_NX	CC	Ccnd1	0.898751	FALSE	Microglia	0.772637	1.01474	CellSubType
0.880852	0.00519934	0.183	0.202	1	HX_vs_NX	CC	Ccnd1	0.965275	FALSE	Microglia inflammatory	1.14476	1.1525	CellSubType
0.00272727	0.413688	0.074	0.04	1	HX_vs_NX	CC	Ccnd1	0.00790908	TRUE	Newly formed OL	0.219299	0.624212	CellSubType
0.826902	0.0811811	0.663	0.661	1	HX_vs_NX	CC	Ccnd1	0.906251	FALSE	OPC	8.47093	9.01915	CellSubType
0.000604069	1.172	0.438	0.1	0.302034	HX_vs_NX	CC	Ccnd1	0.174576	FALSE	Pericyte	0.983771	3.46992	CellSubType
0.00120585	0.348338	0.107	0.055	0.602926	HX_vs_NX	CC	Ccnd1	0.00580316	TRUE	Reactive astrocytes	0.216947	0.549286	CellSubType
4.11e-17	0.592992	0.376	0.273	2.05e-14	HX_vs_NX	Cortex	Ccnd1	5.26e-15	TRUE	Endothelial_1	1.64455	2.98896	CellSubType
1.94e-12	0.659816	0.338	0.241	9.69e-10	HX_vs_NX	Cortex	Ccnd1	1.74e-10	TRUE	Endothelial_2	2.36407	4.31483	CellSubType
0.0308541	0.676007	0.746	0.646	1	HX_vs_NX	Cortex	Ccnd1	0.424524	FALSE	Endothelial_3	7.84523	13.1321	CellSubType
0.142573	0.107883	0.205	0.173	1	HX_vs_NX	Cortex	Ccnd1	0.205256	FALSE	Exc_1_2_3	0.918644	1.06762	CellSubType
0.310178	0.0373825	0.233	0.229	1	HX_vs_NX	Cortex	Ccnd1	0.340075	FALSE	Exc_2_3	1.34856	1.28848	CellSubType
5.14e-05	0.141631	0.183	0.165	0.0256801	HX_vs_NX	Cortex	Ccnd1	6.69e-05	FALSE	Exc_2_3_4	0.982178	1.18664	CellSubType
3.92e-19	-0.159402	0.08	0.131	1.96e-16	HX_vs_NX	Cortex	Ccnd1	1.16e-18	FALSE	Exc_2_3_4_Piri1	0.987528	0.779625	CellSubType
1.61e-10	0.265234	0.309	0.262	8.06e-08	HX_vs_NX	Cortex	Ccnd1	4.1e-10	TRUE	Exc_5	1.67564	2.21567	CellSubType
2.36e-19	0.326928	0.25	0.201	1.18e-16	HX_vs_NX	Cortex	Ccnd1	7.33e-19	TRUE	Exc_5_6	1.05204	1.57396	CellSubType
3.84e-16	0.12625	0.098	0.105	1.92e-13	HX_vs_NX	Cortex	Ccnd1	7.04e-16	FALSE	Exc_6b_Piri2_3	0.668209	0.820772	CellSubType
0.938591	-0.0217753	0.094	0.094	1	HX_vs_NX	Cortex	Ccnd1	0.942744	FALSE	Exc_6b_SP	0.553644	0.53037	CellSubType
8.79e-05	0.343035	0.259	0.197	0.0439438	HX_vs_NX	Cortex	Ccnd1	0.000266528	TRUE	Fibroblast_1	0.981985	1.51399	CellSubType
0.000383072	0.422626	0.3	0.194	0.191536	HX_vs_NX	Cortex	Ccnd1	0.00293689	TRUE	Fibroblast_2	1.25342	2.02041	CellSubType
0.201915	0.250041	0.324	0.283	1	HX_vs_NX	Cortex	Ccnd1	0.343376	FALSE	Fibroblast_3	2.01162	2.58155	CellSubType
0.0929164	0.301634	0.423	0.377	1	HX_vs_NX	Cortex	Ccnd1	0.253408	FALSE	Fibroblast_4	3.24895	4.237	CellSubType
2.23e-13	0.230661	0.111	0.091	1.12e-10	HX_vs_NX	Cortex	Ccnd1	3.98e-13	FALSE	Homeostatic_astrocytes_1	0.541539	0.808799	CellSubType
0.0074208	0.189221	0.088	0.074	1	HX_vs_NX	Cortex	Ccnd1	0.0102287	FALSE	Homeostatic_astrocytes_3	0.438019	0.639554	CellSubType
0.000844149	0.202479	0.137	0.105	0.422074	HX_vs_NX	Cortex	Ccnd1	0.0015697	FALSE	Int_1	0.596079	0.836566	CellSubType
0.0424612	0.110709	0.129	0.101	1	HX_vs_NX	Cortex	Ccnd1	0.0663939	FALSE	Int_2	0.646459	0.524839	CellSubType
0.273857	0.0281434	0.193	0.175	1	HX_vs_NX	Cortex	Ccnd1	0.331576	FALSE	Int_3	1.05587	1.09637	CellSubType
0.121484	0.067194	0.162	0.127	1	HX_vs_NX	Cortex	Ccnd1	0.26346	FALSE	Microglia	0.920777	1.01235	CellSubType
0.355623	0.174831	0.15	0.123	1	HX_vs_NX	Cortex	Ccnd1	0.635042	FALSE	Microglia_inflammatory_1	0.619776	0.828456	CellSubType
0.164223	0.271287	0.333	0.269	1	HX_vs_NX	Cortex	Ccnd1	0.468281	FALSE	Microglia_inflammatory_2	0.928513	1.32749	CellSubType
0.00308579	0.173237	0.088	0.067	1	HX_vs_NX	Cortex	Ccnd1	0.00875011	FALSE	Myelinating_OL	0.310451	0.477646	CellSubType
0.000102482	0.402618	0.35	0.255	0.0512412	HX_vs_NX	Cortex	Ccnd1	0.000504821	TRUE	Newly_formed_OL_1	1.65921	2.51522	CellSubType
0.00936586	0.222143	0.105	0.068	1	HX_vs_NX	Cortex	Ccnd1	0.0165822	FALSE	Newly_formed_OL_2	0.370003	0.59806	CellSubType
6.64e-07	0.209997	0.557	0.55	0.000331996	HX_vs_NX	Cortex	Ccnd1	3.41e-06	FALSE	OPC	4.99163	5.93044	CellSubType
0.000760815	0.30668	0.346	0.288	0.380408	HX_vs_NX	Cortex	Ccnd1	0.00302021	TRUE	Pericyte	2.18996	2.94553	CellSubType
0.0237844	0.176158	0.18	0.165	1	HX_vs_NX	Cortex	Ccnd1	0.0424302	FALSE	Piri_1	0.848824	1.08893	CellSubType
1.09e-26	0.230562	0.231	0.233	5.43e-24	HX_vs_NX	Cortex	Ccnd1	6.75e-26	FALSE	Pre_OL	1.73765	2.21206	CellSubType
2.31e-24	0.300658	0.157	0.1	1.16e-21	HX_vs_NX	Cortex	Ccnd1	1.26e-23	TRUE	Reactive_astrocytes_1	0.446525	0.781693	CellSubType
3.63e-05	0.189774	0.122	0.112	0.0181285	HX_vs_NX	Cortex	Ccnd1	6.1e-05	FALSE	Reactive_astrocytes_2	0.581098	0.803377	CellSubType
0.0129567	0.307298	0.324	0.279	1	HX_vs_NX	Cortex	Ccnd1	0.030878	TRUE	SP	1.90641	2.59636	CellSubType
3.93e-05	0.121537	0.062	0.026	0.0196709	HX_vs_NX	SVZ	Ccnd1	8.44e-05	FALSE	Ependymal	0.141328	0.241643	CellSubType
0.0017032	0.627979	0.156	0.045	0.851601	HX_vs_NX	SVZ	Ccnd1	0.00461284	TRUE	Immune	0.28048	0.978852	CellSubType
3.18e-05	0.277621	0.063	0.027	0.0158831	HX_vs_NX	SVZ	Ccnd1	7.54e-05	TRUE	Neuroblast - OB	0.0976742	0.330595	CellSubType
0.558538	0.119608	0.087	0.07	1	HX_vs_NX	SVZ	Ccnd1	0.630528	FALSE	NSC - dorsal	0.304289	0.417031	CellSubType
0.00654612	0.490468	0.156	0.069	1	HX_vs_NX	SVZ	Ccnd1	0.0149864	TRUE	NSC - septal	0.304808	0.833126	CellSubType
6.46e-08	0.553848	0.177	0.063	3.23e-05	HX_vs_NX	SVZ	Ccnd1	3.24e-07	TRUE	NSC - ventral	0.308873	0.92142	CellSubType
0.02878	0.236864	0.446	0.304	1	HX_vs_NX	SVZ	Ccnd1	0.0536938	FALSE	OPC	2.89879	3.59445	CellSubType
3.63e-06	0.747754	0.271	0.162	0.00181572	HX_vs_NX	SVZ	Ccnd1	1.39e-05	TRUE	TAP	0.873919	2.14664	CellSubType
0.000234703	0.688906	0.306	0.141	0.117352	HX_vs_NX	SVZ	Ccnd1	0.00120045	TRUE	Vascular	0.998971	2.22246	CellSubType
0.966994	0.00522189	0.07	0.07	1	HX_vs_NX	Cortex	Ccne2	0.974295	FALSE	Exc_2_3	0.304848	0.300133	CellSubType
0.0461984	0.0614462	0.063	0.052	1	HX_vs_NX	Cortex	Ccne2	0.0533805	FALSE	Exc_5	0.22484	0.278134	CellSubType
0.980867	0.00846606	0.051	0.05	1	HX_vs_NX	Cortex	Ccne2	0.987702	FALSE	Piri_1	0.202121	0.209196	CellSubType
0.000649963	0.176104	0.052	0.023	0.324982	HX_vs_NX	SVZ	Ccne2	0.00122771	FALSE	Neuroblast - OB	0.0809911	0.221335	CellSubType
6.73e-07	0.537193	0.136	0.045	0.000336374	HX_vs_NX	SVZ	Ccne2	2.96e-06	TRUE	TAP	0.156931	0.678877	CellSubType
0.327421	-0.372937	0.023	0.051	1	HX_vs_NX	CC	Ccr10	0.867929	FALSE	Endothelial 1	0.448209	0.11832	CellSubType
0.772517	0.128653	0.074	0.057	1	HX_vs_NX	CC	Ccr10	0.912588	FALSE	Endothelial 2	0.195773	0.307306	CellSubType
0.898653	-0.475523	0.042	0.05	1	HX_vs_NX	CC	Ccr10	0.938535	FALSE	Fibroblast	0.604021	0.153622	CellSubType
0.407041	0.13699	0.074	0.065	1	HX_vs_NX	CC	Ccr10	0.559167	FALSE	Homeostatic astrocytes 1	0.391745	0.530375	CellSubType
0.0497127	-0.0913166	0.031	0.058	1	HX_vs_NX	CC	Ccr10	0.144327	FALSE	Homeostatic astrocytes 2	0.481216	0.390367	CellSubType
0.390965	0.253615	0.065	0.037	1	HX_vs_NX	CC	Ccr10	0.585224	FALSE	Immature OL 1	0.10563	0.318121	CellSubType
0.928062	-0.0564869	0.079	0.083	1	HX_vs_NX	CC	Ccr10	0.936735	FALSE	Immature OL 2	0.439377	0.384109	CellSubType
0.0189054	0.190398	0.07	0.045	1	HX_vs_NX	CC	Ccr10	0.0411569	FALSE	Mature OL	0.172374	0.337771	CellSubType
0.506472	-0.273459	0.047	0.1	1	HX_vs_NX	CC	Ccr10	0.956669	FALSE	Pericyte	0.378771	0.140703	CellSubType
0.0534347	-0.189633	0.141	0.193	1	HX_vs_NX	CC	Ccr10	0.115936	FALSE	Reactive astrocytes	1.03976	0.788518	CellSubType
0.00640496	0.0702221	0.102	0.076	1	HX_vs_NX	Cortex	Ccr10	0.0204959	FALSE	Endothelial_1	0.332071	0.398512	CellSubType
0.918024	-0.104893	0.061	0.077	1	HX_vs_NX	Cortex	Ccr10	0.980348	FALSE	Endothelial_3	0.408435	0.309667	CellSubType
8.3e-09	0.125054	0.103	0.079	4.15e-06	HX_vs_NX	Cortex	Ccr10	2.02e-08	FALSE	Exc_2_3	0.450413	0.329984	CellSubType
1.96e-06	0.110152	0.065	0.046	0.000980736	HX_vs_NX	Cortex	Ccr10	2.78e-06	FALSE	Exc_2_3_4	0.222676	0.319685	CellSubType
0.000208235	0.126809	0.083	0.064	0.104118	HX_vs_NX	Cortex	Ccr10	0.000329107	FALSE	Exc_5	0.26943	0.386061	CellSubType
2.08e-06	0.10175	0.07	0.048	0.00104075	HX_vs_NX	Cortex	Ccr10	3.37e-06	FALSE	Exc_5_6	0.204725	0.292759	CellSubType
0.011549	0.172082	0.069	0.043	1	HX_vs_NX	Cortex	Ccr10	0.0267514	FALSE	Exc_6b_SP	0.173212	0.321839	CellSubType
1.79e-05	0.344626	0.128	0.075	0.00892664	HX_vs_NX	Cortex	Ccr10	6.65e-05	TRUE	Fibroblast_1	0.298943	0.649426	CellSubType
9.85e-07	0.453891	0.176	0.071	0.000492292	HX_vs_NX	Cortex	Ccr10	2.72e-05	TRUE	Fibroblast_2	0.280132	0.753435	CellSubType
0.0149212	0.317644	0.1	0.06	1	HX_vs_NX	Cortex	Ccr10	0.0637986	FALSE	Fibroblast_3	0.22468	0.526311	CellSubType
0.366688	0.15002	0.108	0.083	1	HX_vs_NX	Cortex	Ccr10	0.596421	FALSE	Fibroblast_4	0.421334	0.577091	CellSubType
2.12e-08	0.0852104	0.052	0.052	1.06e-05	HX_vs_NX	Cortex	Ccr10	2.67e-08	FALSE	Homeostatic_astrocytes_1	0.288383	0.366772	CellSubType
3.61e-21	0.0827015	0.043	0.051	1.8e-18	HX_vs_NX	Cortex	Ccr10	5.35e-21	FALSE	Homeostatic_astrocytes_2	0.366758	0.447396	CellSubType
0.0043482	0.157317	0.062	0.049	1	HX_vs_NX	Cortex	Ccr10	0.00639686	FALSE	Homeostatic_astrocytes_3	0.275557	0.422516	CellSubType
0.0031852	0.127554	0.06	0.04	1	HX_vs_NX	Cortex	Ccr10	0.00519326	FALSE	Int_1	0.187153	0.296893	CellSubType
0.00858514	0.15595	0.065	0.042	1	HX_vs_NX	Cortex	Ccr10	0.0170382	FALSE	Int_2	0.307096	0.173172	CellSubType
0.000803587	0.183401	0.095	0.06	0.401794	HX_vs_NX	Cortex	Ccr10	0.00258296	FALSE	Int_3	0.247484	0.416591	CellSubType
0.884332	0.0337683	0.053	0.05	1	HX_vs_NX	Cortex	Ccr10	0.943619	FALSE	Microglia_inflammatory_2	0.144109	0.171204	CellSubType
0.0347378	0.109452	0.062	0.035	1	HX_vs_NX	Cortex	Ccr10	0.06811	FALSE	Newly_formed_OL_1	0.146892	0.237288	CellSubType
0.0781627	0.103386	0.052	0.032	1	HX_vs_NX	Cortex	Ccr10	0.104783	FALSE	Newly_formed_OL_2	0.155474	0.241316	CellSubType
0.0743403	0.112013	0.079	0.059	1	HX_vs_NX	Cortex	Ccr10	0.123273	FALSE	Pericyte	0.247768	0.348507	CellSubType
0.0112419	0.176766	0.107	0.082	1	HX_vs_NX	Cortex	Ccr10	0.0221609	FALSE	Piri_1	0.321	0.493189	CellSubType
6.76e-05	0.130834	0.127	0.105	0.0338239	HX_vs_NX	Cortex	Ccr10	8.16e-05	FALSE	Reactive_astrocytes_1	0.490347	0.63182	CellSubType
0.000498081	0.125344	0.051	0.046	0.24904	HX_vs_NX	Cortex	Ccr10	0.000744323	FALSE	Reactive_astrocytes_2	0.240936	0.353573	CellSubType
0.03388	0.136426	0.073	0.044	1	HX_vs_NX	Cortex	Ccr10	0.0669721	FALSE	SP	0.160462	0.275555	CellSubType
0.00018837	0.211061	0.213	0.145	0.0941851	HX_vs_NX	SVZ	Ccr10	0.000345562	FALSE	Ependymal	0.635274	0.892894	CellSubType
0.0607988	0.294319	0.075	0.023	1	HX_vs_NX	SVZ	Ccr10	0.0908487	FALSE	Immune	0.102051	0.351452	CellSubType
0.0273777	0.0275507	0.09	0.121	1	HX_vs_NX	SVZ	Ccr10	0.0541129	FALSE	NSC - dorsal	0.488323	0.517018	CellSubType
0.000613169	0.704255	0.219	0.103	0.306584	HX_vs_NX	SVZ	Ccr10	0.00210711	TRUE	NSC - septal	0.379194	1.24713	CellSubType
0.522197	0.119542	0.135	0.114	1	HX_vs_NX	SVZ	Ccr10	0.546132	FALSE	NSC - ventral	0.492247	0.621162	CellSubType
0.26551	-0.00410131	0.055	0.072	1	HX_vs_NX	SVZ	Ccr10	0.309319	FALSE	TAP	0.264078	0.26049	CellSubType
0.0304371	0.222282	0.112	0.045	1	HX_vs_NX	SVZ	Ccr10	0.0563183	FALSE	Vascular	0.193163	0.391917	CellSubType
0.4215	0.113036	0.061	0.048	1	HX_vs_NX	CC	Ccr3	0.534981	FALSE	Reactive astrocytes	0.201775	0.299722	CellSubType
9.88e-05	0.0907833	0.052	0.037	0.0493869	HX_vs_NX	Cortex	Ccr3	0.000116733	FALSE	Reactive_astrocytes_1	0.155945	0.231021	CellSubType
0.247853	0.252008	0.087	0.04	1	HX_vs_NX	CC	Ccr5	0.84952	FALSE	Microglia inflammatory	0.102035	0.312373	CellSubType
1.2e-13	0.124788	0.079	0.052	5.99e-11	HX_vs_NX	Cortex	Ccr5	4.17e-13	FALSE	Exc_2_3	0.322269	0.212704	CellSubType
4.58e-09	0.185955	0.09	0.06	2.29e-06	HX_vs_NX	Cortex	Ccr5	1.02e-08	FALSE	Exc_5	0.242905	0.413891	CellSubType
0.00393393	0.15531	0.1	0.067	1	HX_vs_NX	Cortex	Ccr5	0.00906208	FALSE	Int_2	0.489659	0.337623	CellSubType
0.0989176	0.179088	0.077	0.034	1	HX_vs_NX	Cortex	Ccr5	0.379217	FALSE	Microglia_inflammatory_2	0.136611	0.286835	CellSubType
0.000410975	0.292945	0.062	0.024	0.205487	HX_vs_NX	Cortex	Ccr5	0.00160764	TRUE	Newly_formed_OL_1	0.0973727	0.344433	CellSubType
0.017478	0.14868	0.086	0.063	1	HX_vs_NX	Cortex	Ccr5	0.0332501	FALSE	Piri_1	0.252373	0.388324	CellSubType
0.0292964	0.110917	0.062	0.036	1	HX_vs_NX	Cortex	Ccr5	0.0588235	FALSE	SP	0.149551	0.241417	CellSubType
0.109442	-0.463419	0	0.1	1	HX_vs_NX	CC	Ccr6	0.522068	FALSE	Fibroblast	0.378806	0	CellSubType
0.445305	0.175253	0.108	0.111	1	HX_vs_NX	CC	Ccr6	0.618892	FALSE	Immature OL 1	0.419233	0.602544	CellSubType
0.000391672	0.789217	0.222	0.129	0.195836	HX_vs_NX	CC	Ccr6	0.0038455	TRUE	Immature OL 2	0.657876	1.86504	CellSubType
1.81e-22	0.968394	0.406	0.234	9.06e-20	HX_vs_NX	CC	Ccr6	1.11e-20	TRUE	Mature OL	1.38868	3.67384	CellSubType
3.06e-05	0.222918	0.16	0.165	0.0152751	HX_vs_NX	Cortex	Ccr6	0.000209918	FALSE	Myelinating_OL	1.00249	1.33709	CellSubType
1.44e-06	0.396703	0.082	0.032	0.000718873	HX_vs_NX	Cortex	Ccr6	1.04e-05	TRUE	Newly_formed_OL_2	0.175149	0.547079	CellSubType
0.302277	-0.2327	0	0.05	1	HX_vs_NX	CC	Ccr7	0.59611	FALSE	Fibroblast	0.175032	0	CellSubType
0.0163695	0.163694	0.05	0	1	HX_vs_NX	CC	Cd109	0.0951917	FALSE	Immature OL 1	0	0.120152	CellSubType
0.129685	0.201805	0.05	0.023	1	HX_vs_NX	CC	Cd109	0.254654	FALSE	Immature OL 2	0.0725359	0.233563	CellSubType
0.000330123	0.279419	0.108	0.06	0.165061	HX_vs_NX	CC	Cd109	0.00116015	TRUE	Mature OL	0.286306	0.561198	CellSubType
2.27e-09	0.335274	0.252	0.145	1.14e-06	HX_vs_NX	SVZ	Cd109	1.12e-08	TRUE	Ependymal	0.685447	1.12639	CellSubType
0.909222	0.000173685	0.108	0.099	1	HX_vs_NX	CC	Cd163	0.928916	FALSE	Immature OL 1	0.355153	0.355316	CellSubType
0.113216	0.324294	0.161	0.106	1	HX_vs_NX	CC	Cd163	0.23685	FALSE	Immature OL 2	0.518534	0.901282	CellSubType
0.417651	0.0541288	0.287	0.295	1	HX_vs_NX	CC	Cd163	0.503638	FALSE	Mature OL	1.64246	1.74348	CellSubType
0.913245	0.0346929	0.106	0.091	1	HX_vs_NX	CC	Cd163	0.965275	FALSE	Microglia inflammatory	0.363267	0.396447	CellSubType
0.287806	0.0833531	0.064	0.039	1	HX_vs_NX	CC	Cd163	0.594799	FALSE	OPC	0.187834	0.258484	CellSubType
0.282426	-0.415738	0.016	0.075	1	HX_vs_NX	CC	Cd163	0.863707	FALSE	Pericyte	0.404512	0.0528726	CellSubType
1.29e-10	0.12325	0.069	0.048	6.45e-08	HX_vs_NX	Cortex	Cd163	3.56e-10	FALSE	Exc_2_3	0.312093	0.204655	CellSubType
0.0302415	0.0997446	0.064	0.033	1	HX_vs_NX	Cortex	Cd163	0.164578	FALSE	Microglia_inflammatory_1	0.156858	0.23967	CellSubType
0.661666	0.0779728	0.073	0.071	1	HX_vs_NX	Cortex	Cd163	0.834477	FALSE	Microglia_inflammatory_2	0.262357	0.332461	CellSubType
0.000510553	-0.152284	0.144	0.187	0.255276	HX_vs_NX	Cortex	Cd163	0.00192153	FALSE	Myelinating_OL	1.13603	0.922052	CellSubType
0.464929	-0.000886116	0.046	0.054	1	HX_vs_NX	Cortex	Cd163	0.552103	FALSE	Newly_formed_OL_1	0.210759	0.210016	CellSubType
0.000401277	0.0388232	0.07	0.042	0.200638	HX_vs_NX	Cortex	Cd163	0.00118734	FALSE	Newly_formed_OL_2	0.295386	0.330718	CellSubType
0.00567005	0.136544	0.062	0.039	1	HX_vs_NX	Cortex	Cd163	0.0121381	FALSE	Piri_1	0.147307	0.261198	CellSubType
0.406753	-0.0653567	0.029	0.062	1	HX_vs_NX	CC	Cd209a	0.592771	FALSE	Immature OL 1	0.185891	0.133367	CellSubType
0.127772	0.20739	0.108	0.061	1	HX_vs_NX	CC	Cd209a	0.253199	FALSE	Immature OL 2	0.336802	0.543469	CellSubType
1.28e-06	0.440086	0.183	0.112	0.000642378	HX_vs_NX	CC	Cd209a	8.1e-06	TRUE	Mature OL	0.506852	1.04432	CellSubType
0.0431982	-0.0826298	0.048	0.065	1	HX_vs_NX	Cortex	Cd209a	0.0745169	FALSE	Myelinating_OL	0.337293	0.262852	CellSubType
0.0132901	0.195834	0.051	0.027	1	HX_vs_NX	Cortex	Cd209a	0.0226444	FALSE	Newly_formed_OL_2	0.14274	0.308879	CellSubType
0.000687788	0.131138	0.055	0.029	0.343894	HX_vs_NX	Cortex	Cd209a	0.00185767	FALSE	Piri_1	0.120619	0.227253	CellSubType
0.0779571	0.475963	0.125	0	1	HX_vs_NX	CC	Cd68	0.522068	FALSE	Fibroblast	0	0.390846	CellSubType
0.00244629	0.204006	0.052	0.028	1	HX_vs_NX	CC	Cd68	0.00716413	FALSE	Mature OL	0.0914154	0.257193	CellSubType
0.590562	-0.0823488	0.086	0.082	1	HX_vs_NX	CC	Cd68	0.834344	FALSE	Microglia	0.532384	0.447366	CellSubType
0.763686	-0.107988	0.154	0.192	1	HX_vs_NX	CC	Cd68	0.953648	FALSE	Microglia inflammatory	0.780903	0.652467	CellSubType
0.774589	-0.129231	0.047	0.05	1	HX_vs_NX	CC	Cd68	0.998503	FALSE	Pericyte	0.26066	0.152645	CellSubType
0.0374873	0.135616	0.052	0.033	1	HX_vs_NX	Cortex	Cd68	0.0553384	FALSE	Fibroblast_1	0.122092	0.232687	CellSubType
0.000620495	0.108596	0.066	0.042	0.310247	HX_vs_NX	Cortex	Cd68	0.00118315	FALSE	Int_1	0.197942	0.291596	CellSubType
3.67e-05	0.231075	0.075	0.04	0.0183353	HX_vs_NX	Cortex	Cd68	0.000141209	FALSE	Int_2	0.36311	0.161369	CellSubType
0.060207	0.117414	0.063	0.045	1	HX_vs_NX	Cortex	Cd68	0.0956229	FALSE	Int_3	0.202256	0.304193	CellSubType
0.0148832	0.306399	0.125	0.075	1	HX_vs_NX	Cortex	Cd68	0.065341	FALSE	Microglia	0.417692	0.753141	CellSubType
0.241349	0.182987	0.191	0.167	1	HX_vs_NX	Cortex	Cd68	0.574641	FALSE	Microglia_inflammatory_1	0.781564	1.02249	CellSubType
0.432071	0.101734	0.244	0.197	1	HX_vs_NX	Cortex	Cd68	0.698906	FALSE	Microglia_inflammatory_2	0.70257	0.826965	CellSubType
0.229816	0.278572	0.134	0.08	1	HX_vs_NX	SVZ	Cd68	0.268495	FALSE	Immune	0.358206	0.647495	CellSubType
0.242502	0.0155259	0.066	0.082	1	HX_vs_NX	SVZ	Cd68	0.289759	FALSE	TAP	0.304159	0.31827	CellSubType
0.103052	0.224109	0.056	0.018	1	HX_vs_NX	SVZ	Cd68	0.15238	FALSE	Vascular	0.0681072	0.247609	CellSubType
0.0408249	-3.26152	0	0.15	1	HX_vs_NX	CC	Cd74	0.480373	FALSE	Fibroblast	8.5899	0	CellSubType
0.258913	0.105738	0.058	0.043	1	HX_vs_NX	CC	Cd74	0.340602	FALSE	Mature OL	0.189418	0.279867	CellSubType
0.658552	-0.0656672	0.038	0.061	1	HX_vs_NX	CC	Cd74	0.942343	FALSE	Microglia inflammatory	0.278377	0.221494	CellSubType
3.51e-11	0.097702	0.06	0.039	1.76e-08	HX_vs_NX	Cortex	Cd74	1.04e-10	FALSE	Exc_2_3	0.239947	0.158756	CellSubType
2.63e-06	0.130118	0.072	0.049	0.00131572	HX_vs_NX	Cortex	Cd74	4.96e-06	FALSE	Exc_5	0.191834	0.304323	CellSubType
0.819619	-0.0498091	0.094	0.092	1	HX_vs_NX	Cortex	Cd74	0.843815	FALSE	Fibroblast_1	0.696414	0.638845	CellSubType
0.137138	0.208417	0.047	0.058	1	HX_vs_NX	Cortex	Cd74	0.264292	FALSE	Fibroblast_3	0.349426	0.559153	CellSubType
0.00294013	0.0944296	0.058	0.038	1	HX_vs_NX	Cortex	Cd74	0.00486419	FALSE	Int_1	0.175696	0.255224	CellSubType
0.00785233	0.13019	0.057	0.034	1	HX_vs_NX	Cortex	Cd74	0.015908	FALSE	Int_2	0.256286	0.147882	CellSubType
0.00012436	0.221089	0.085	0.049	0.0621798	HX_vs_NX	Cortex	Cd74	0.000559618	FALSE	Int_3	0.209927	0.410307	CellSubType
6.71e-05	0.218185	0.07	0.024	0.0335577	HX_vs_NX	Cortex	Cd74	0.000350053	FALSE	Newly_formed_OL_1	0.0837868	0.260735	CellSubType
0.00412276	0.152981	0.078	0.051	1	HX_vs_NX	Cortex	Cd74	0.00938172	FALSE	Piri_1	0.194361	0.327967	CellSubType
0.00015548	0.139835	0.054	0.019	0.0777399	HX_vs_NX	Cortex	Cd74	0.000748063	FALSE	SP	0.0792893	0.189139	CellSubType
0.395114	0.433291	0.337	0.295	1	HX_vs_NX	CC	Cd81	0.867929	FALSE	Endothelial 1	1.89838	2.91372	CellSubType
0.0254753	0.599054	0.679	0.471	1	HX_vs_NX	CC	Cd81	0.279166	FALSE	Endothelial 2	3.30767	5.52493	CellSubType
0.140204	0.78951	0.417	0.45	1	HX_vs_NX	CC	Cd81	0.552556	FALSE	Fibroblast	2.05474	4.28008	CellSubType
0.0849064	0.289846	0.324	0.26	1	HX_vs_NX	CC	Cd81	0.209154	FALSE	Homeostatic astrocytes 1	1.83962	2.47147	CellSubType
0.0763708	0.444682	0.233	0.152	1	HX_vs_NX	CC	Cd81	0.199741	FALSE	Homeostatic astrocytes 2	1.45088	2.33569	CellSubType
0.119976	0.436952	0.368	0.254	1	HX_vs_NX	CC	Cd81	0.483147	FALSE	Homeostatic astrocytes 3	1.39707	2.24501	CellSubType
0.219497	0.382788	0.525	0.432	1	HX_vs_NX	CC	Cd81	0.440519	FALSE	Immature OL 1	2.25811	3.24812	CellSubType
2.46e-05	0.565027	0.688	0.576	0.0123076	HX_vs_NX	CC	Cd81	0.000443074	TRUE	Immature OL 2	5.20024	8.17273	CellSubType
1.77e-15	0.542787	0.667	0.561	8.87e-13	HX_vs_NX	CC	Cd81	5.86e-14	TRUE	Mature OL	4.07385	6.39151	CellSubType
0.05639	0.416587	0.203	0.174	1	HX_vs_NX	CC	Cd81	0.302361	FALSE	Microglia	1.01097	1.68417	CellSubType
0.373692	-0.285996	0.385	0.475	1	HX_vs_NX	CC	Cd81	0.84952	FALSE	Microglia inflammatory	2.74835	2.0743	CellSubType
0.000556041	0.383024	0.279	0.186	0.278021	HX_vs_NX	CC	Cd81	0.00238892	TRUE	Newly formed OL	1.38977	2.11643	CellSubType
0.0102658	0.489347	0.397	0.307	1	HX_vs_NX	CC	Cd81	0.12376	FALSE	OPC	1.72895	2.83093	CellSubType
0.327088	0.473556	0.5	0.4	1	HX_vs_NX	CC	Cd81	0.863707	FALSE	Pericyte	2.78807	4.25984	CellSubType
0.0768861	0.209422	0.588	0.534	1	HX_vs_NX	CC	Cd81	0.153109	FALSE	Reactive astrocytes	3.74403	4.48517	CellSubType
0.0134505	0.144058	0.569	0.531	1	HX_vs_NX	Cortex	Cd81	0.0378388	FALSE	Endothelial_1	3.6014	4.08459	CellSubType
2.36e-08	0.354035	0.308	0.284	1.18e-05	HX_vs_NX	Cortex	Cd81	4.14e-07	TRUE	Endothelial_2	2.25558	3.16105	CellSubType
0.645599	-0.239481	0.43	0.492	1	HX_vs_NX	Cortex	Cd81	0.924329	FALSE	Endothelial_3	3.80308	3.06845	CellSubType
4.85e-06	0.348346	0.229	0.18	0.00242596	HX_vs_NX	Cortex	Cd81	3.59e-05	TRUE	Exc_1_2_3	0.901392	1.42066	CellSubType
1.76e-10	0.147427	0.441	0.414	8.82e-08	HX_vs_NX	Cortex	Cd81	4.72e-10	FALSE	Exc_2_3	2.74534	2.38152	CellSubType
4.77e-28	0.326185	0.351	0.278	2.38e-25	HX_vs_NX	Cortex	Cd81	1.52e-27	TRUE	Exc_2_3_4	1.73148	2.42443	CellSubType
5.3e-30	0.0777108	0.188	0.235	2.65e-27	HX_vs_NX	Cortex	Cd81	4.54e-29	FALSE	Exc_2_3_4_Piri1	1.71181	1.86189	CellSubType
4.86e-17	0.255084	0.489	0.455	2.43e-14	HX_vs_NX	Cortex	Cd81	1.76e-16	TRUE	Exc_5	2.72599	3.44661	CellSubType
4.84e-36	0.391992	0.431	0.342	2.42e-33	HX_vs_NX	Cortex	Cd81	2.68e-35	TRUE	Exc_5_6	1.90122	2.80699	CellSubType
2.95e-14	0.212981	0.134	0.123	1.47e-11	HX_vs_NX	Cortex	Cd81	4.64e-14	FALSE	Exc_6b_Piri2_3	0.781114	1.06446	CellSubType
1.46e-06	0.338539	0.427	0.383	0.000727515	HX_vs_NX	Cortex	Cd81	8.06e-06	TRUE	Exc_6b_SP	2.36967	3.26086	CellSubType
0.000885153	0.255644	0.502	0.469	0.442576	HX_vs_NX	Cortex	Cd81	0.00195998	TRUE	Fibroblast_1	3.03716	3.81983	CellSubType
0.110628	0.221827	0.451	0.406	1	HX_vs_NX	Cortex	Cd81	0.193248	FALSE	Fibroblast_2	2.49124	3.07152	CellSubType
0.00906681	0.27428	0.56	0.47	1	HX_vs_NX	Cortex	Cd81	0.0495187	TRUE	Fibroblast_3	2.87524	3.68668	CellSubType
0.000176704	0.339385	0.566	0.531	0.0883518	HX_vs_NX	Cortex	Cd81	0.00675563	TRUE	Fibroblast_4	3.83747	5.12045	CellSubType
1.66e-34	0.29915	0.306	0.281	8.32e-32	HX_vs_NX	Cortex	Cd81	8.38e-34	TRUE	Homeostatic_astrocytes_1	1.88466	2.54934	CellSubType
3.83e-48	0.372121	0.221	0.207	1.92e-45	HX_vs_NX	Cortex	Cd81	2.02e-47	TRUE	Homeostatic_astrocytes_2	1.59754	2.36188	CellSubType
1.63e-09	0.260337	0.275	0.261	8.14e-07	HX_vs_NX	Cortex	Cd81	8.59e-09	TRUE	Homeostatic_astrocytes_3	1.69499	2.22795	CellSubType
6.21e-21	0.424323	0.518	0.44	3.1e-18	HX_vs_NX	Cortex	Cd81	5.37e-20	TRUE	Int_1	3.26485	4.72318	CellSubType
1.66e-17	0.505899	0.517	0.427	8.28e-15	HX_vs_NX	Cortex	Cd81	2.69e-16	TRUE	Int_2	4.56153	2.91655	CellSubType
4.32e-10	0.363885	0.562	0.501	2.16e-07	HX_vs_NX	Cortex	Cd81	5.08e-09	TRUE	Int_3	3.57407	4.88631	CellSubType
0.000109838	0.390256	0.376	0.258	0.0549189	HX_vs_NX	Cortex	Cd81	0.00247135	TRUE	Microglia	1.79685	2.66563	CellSubType
0.0513631	0.268099	0.461	0.409	1	HX_vs_NX	Cortex	Cd81	0.201424	FALSE	Microglia_inflammatory_1	2.79543	3.57053	CellSubType
0.102396	0.256811	0.667	0.618	1	HX_vs_NX	Cortex	Cd81	0.382987	FALSE	Microglia_inflammatory_2	2.80111	3.54169	CellSubType
0.000296021	0.118736	0.476	0.487	0.14801	HX_vs_NX	Cortex	Cd81	0.00127659	FALSE	Myelinating_OL	3.86009	4.277	CellSubType
0.0171693	0.229837	0.441	0.402	1	HX_vs_NX	Cortex	Cd81	0.0393709	FALSE	Newly_formed_OL_1	2.53666	3.14744	CellSubType
1.03e-10	0.510532	0.526	0.391	5.14e-08	HX_vs_NX	Cortex	Cd81	3.17e-09	TRUE	Newly_formed_OL_2	3.39442	5.26019	CellSubType
4.38e-08	0.27203	0.484	0.426	2.19e-05	HX_vs_NX	Cortex	Cd81	3.23e-07	TRUE	OPC	2.92058	3.73412	CellSubType
2.07e-09	0.367521	0.549	0.47	1.03e-06	HX_vs_NX	Cortex	Cd81	6.77e-08	TRUE	Pericyte	2.99378	4.15251	CellSubType
1.47e-06	0.265007	0.508	0.473	0.000735713	HX_vs_NX	Cortex	Cd81	5.91e-06	TRUE	Piri_1	2.80864	3.57662	CellSubType
9.41e-12	0.100751	0.144	0.152	4.71e-09	HX_vs_NX	Cortex	Cd81	1.57e-11	FALSE	Pre_OL	1.02778	1.17445	CellSubType
1.5e-38	0.378459	0.518	0.439	7.49e-36	HX_vs_NX	Cortex	Cd81	1.75e-37	TRUE	Reactive_astrocytes_1	2.67296	3.77467	CellSubType
3.84e-07	0.251151	0.205	0.182	0.000192132	HX_vs_NX	Cortex	Cd81	9.83e-07	TRUE	Reactive_astrocytes_2	1.01188	1.39445	CellSubType
2.17e-07	0.458174	0.449	0.353	0.000108346	HX_vs_NX	Cortex	Cd81	1.49e-06	TRUE	SP	2.07268	3.22125	CellSubType
1.9e-08	0.38527	0.544	0.427	9.5e-06	HX_vs_NX	SVZ	Cd81	8.02e-08	TRUE	Ependymal	2.54905	3.63543	CellSubType
0.000222761	0.51152	0.452	0.25	0.11138	HX_vs_NX	SVZ	Cd81	0.000815744	TRUE	Immune	1.88931	3.11886	CellSubType
5.62e-09	0.869621	0.112	0.026	2.81e-06	HX_vs_NX	SVZ	Cd81	1.11e-08	TRUE	Neuroblast	0.27785	1.33487	CellSubType
1.05e-06	0.351733	0.375	0.277	0.0005261	HX_vs_NX	SVZ	Cd81	3.16e-06	TRUE	Neuroblast - OB	1.44774	2.12355	CellSubType
0.309192	0.135297	0.539	0.491	1	HX_vs_NX	SVZ	Cd81	0.373975	FALSE	NSC - dorsal	3.11348	3.51791	CellSubType
0.00541747	0.467502	0.629	0.513	1	HX_vs_NX	SVZ	Cd81	0.0128987	TRUE	NSC - septal	3.96744	5.86854	CellSubType
1.38e-10	0.652281	0.627	0.448	6.9e-08	HX_vs_NX	SVZ	Cd81	9.9e-10	TRUE	NSC - ventral	3.02193	5.32107	CellSubType
0.00151206	0.707195	0.408	0.209	0.756032	HX_vs_NX	SVZ	Cd81	0.00564024	TRUE	OPC	1.75583	3.49925	CellSubType
1.49e-08	0.730882	0.441	0.294	7.46e-06	HX_vs_NX	SVZ	Cd81	8.91e-08	TRUE	TAP	1.60941	3.33071	CellSubType
0.0354274	0.242313	0.515	0.391	1	HX_vs_NX	SVZ	Cd81	0.0614075	FALSE	Vascular	2.45599	3.08804	CellSubType
0.735314	0.308217	0.128	0.09	1	HX_vs_NX	CC	Cd82	0.945057	FALSE	Endothelial 1	1.18603	1.7067	CellSubType
0.573457	0.200676	0.222	0.157	1	HX_vs_NX	CC	Cd82	0.80223	FALSE	Endothelial 2	0.997463	1.29556	CellSubType
0.142897	0.948641	0.417	0.15	1	HX_vs_NX	CC	Cd82	0.552556	FALSE	Fibroblast	0.938808	2.742	CellSubType
0.272146	0.373573	0.216	0.185	1	HX_vs_NX	CC	Cd82	0.476864	FALSE	Immature OL 1	0.702948	1.20627	CellSubType
0.0559411	0.145517	0.115	0.125	1	HX_vs_NX	CC	Cd82	0.142156	FALSE	Immature OL 2	0.540947	0.704483	CellSubType
1.08e-05	0.00940929	0.452	0.526	0.00539352	HX_vs_NX	CC	Cd82	5.77e-05	FALSE	Mature OL	3.738	3.769	CellSubType
0.184874	0.384672	0.133	0.092	1	HX_vs_NX	CC	Cd82	0.478991	FALSE	Microglia	0.572997	1.05365	CellSubType
0.31562	-0.341375	0.221	0.313	1	HX_vs_NX	CC	Cd82	0.84952	FALSE	Microglia inflammatory	1.5397	1.00455	CellSubType
0.046248	0.115138	0.07	0.042	1	HX_vs_NX	CC	Cd82	0.0800712	FALSE	Newly formed OL	0.272689	0.378423	CellSubType
0.523664	0.168054	0.062	0.075	1	HX_vs_NX	CC	Cd82	0.958754	FALSE	Pericyte	0.162584	0.306212	CellSubType
0.830936	0.0221883	0.055	0.048	1	HX_vs_NX	CC	Cd82	0.880487	FALSE	Reactive astrocytes	0.21641	0.235262	CellSubType
1.27e-05	0.20953	0.127	0.081	0.0063701	HX_vs_NX	Cortex	Cd82	0.000116482	FALSE	Endothelial_1	0.487693	0.720237	CellSubType
0.206682	0.147827	0.06	0.048	1	HX_vs_NX	Cortex	Cd82	0.241576	FALSE	Endothelial_2	0.352862	0.498836	CellSubType
0.474267	-0.242693	0.693	0.723	1	HX_vs_NX	Cortex	Cd82	0.844263	FALSE	Endothelial_3	13.0436	10.8692	CellSubType
0.000204237	0.329296	0.364	0.303	0.102118	HX_vs_NX	Cortex	Cd82	0.000558647	TRUE	Fibroblast_1	1.82226	2.54588	CellSubType
0.116374	0.245907	0.247	0.199	1	HX_vs_NX	Cortex	Cd82	0.198662	FALSE	Fibroblast_2	0.997714	1.36897	CellSubType
0.783664	-0.0745483	0.424	0.442	1	HX_vs_NX	Cortex	Cd82	0.865994	FALSE	Fibroblast_3	2.8673	2.67254	CellSubType
0.0148447	0.0796272	0.421	0.463	1	HX_vs_NX	Cortex	Cd82	0.0817974	FALSE	Fibroblast_4	3.04389	3.27335	CellSubType
0.0371182	0.0290062	0.069	0.053	1	HX_vs_NX	Cortex	Cd82	0.0618636	FALSE	Int_3	0.25005	0.275437	CellSubType
0.342013	0.186397	0.122	0.098	1	HX_vs_NX	Cortex	Cd82	0.484743	FALSE	Microglia	0.591382	0.810862	CellSubType
0.224325	0.0868038	0.28	0.237	1	HX_vs_NX	Cortex	Cd82	0.545591	FALSE	Microglia_inflammatory_1	1.36701	1.5138	CellSubType
0.309601	0.141731	0.313	0.303	1	HX_vs_NX	Cortex	Cd82	0.614931	FALSE	Microglia_inflammatory_2	1.02301	1.23184	CellSubType
9.42e-07	-0.0628321	0.237	0.292	0.000471223	HX_vs_NX	Cortex	Cd82	9.75e-06	FALSE	Myelinating_OL	2.01331	1.88489	CellSubType
0.867342	-0.00648408	0.046	0.05	1	HX_vs_NX	Cortex	Cd82	0.890784	FALSE	Newly_formed_OL_1	0.209653	0.204229	CellSubType
0.851382	-0.0362086	0.079	0.086	1	HX_vs_NX	Cortex	Cd82	0.867445	FALSE	Newly_formed_OL_2	0.519288	0.481631	CellSubType
0.019549	0.151941	0.078	0.053	1	HX_vs_NX	Cortex	Cd82	0.0409747	FALSE	Pericyte	0.266239	0.406872	CellSubType
2.01e-05	0.245119	0.599	0.5	0.0100594	HX_vs_NX	SVZ	Cd82	4.54e-05	FALSE	Ependymal	3.71011	4.58238	CellSubType
0.00501227	0.642928	0.199	0.091	1	HX_vs_NX	SVZ	Cd82	0.0115327	TRUE	Immune	0.361832	1.12649	CellSubType
0.182079	0.114319	0.085	0.065	1	HX_vs_NX	SVZ	Cd82	0.225116	FALSE	Neuroblast - OB	0.318059	0.426751	CellSubType
0.00934797	0.386452	0.243	0.181	1	HX_vs_NX	SVZ	Cd82	0.0204688	TRUE	NSC - dorsal	0.830281	1.3925	CellSubType
0.000190925	0.744277	0.316	0.185	0.0954625	HX_vs_NX	SVZ	Cd82	0.000935907	TRUE	NSC - septal	0.962386	2.28726	CellSubType
2.09e-06	0.507115	0.431	0.284	0.00104272	HX_vs_NX	SVZ	Cd82	8.31e-06	TRUE	NSC - ventral	1.74272	2.89797	CellSubType
0.401708	0.282146	0.108	0.068	1	HX_vs_NX	SVZ	Cd82	0.4474	FALSE	OPC	0.326858	0.613462	CellSubType
0.000401711	0.485919	0.142	0.072	0.200856	HX_vs_NX	SVZ	Cd82	0.000955089	TRUE	TAP	0.283229	0.797134	CellSubType
0.80678	0.117071	0.214	0.191	1	HX_vs_NX	SVZ	Cd82	0.830743	FALSE	Vascular	0.992448	1.16087	CellSubType
0.169054	0.202853	0.083	0	1	HX_vs_NX	CC	Cd8a	0.552556	FALSE	Fibroblast	0	0.150972	CellSubType
0.173982	0.224439	0.058	0.012	1	HX_vs_NX	CC	Cd8a	0.3953	FALSE	Immature OL 1	0.0209284	0.192774	CellSubType
0.64074	0.0612786	0.077	0.066	1	HX_vs_NX	CC	Cd8a	0.706826	FALSE	Mature OL	0.330804	0.388547	CellSubType
0.102943	0.27832	0.052	0.029	1	HX_vs_NX	Cortex	Cd8a	0.272496	FALSE	Fibroblast_4	0.0995949	0.333569	CellSubType
0.0537307	0.230585	0.056	0.018	1	HX_vs_NX	SVZ	Cd8a	0.0882314	FALSE	Vascular	0.0385937	0.218593	CellSubType
0.00606724	0.0541732	0.069	0.058	1	HX_vs_NX	Cortex	Cd8b1	0.0083234	FALSE	Exc_2_3	0.287215	0.239776	CellSubType
0.000141652	0.121315	0.072	0.055	0.0708258	HX_vs_NX	Cortex	Cd8b1	0.000227802	FALSE	Exc_5	0.21646	0.323175	CellSubType
5.66e-12	0.144538	0.051	0.027	2.83e-09	HX_vs_NX	Cortex	Cd8b1	1.28e-11	FALSE	Exc_5_6	0.11106	0.22814	CellSubType
0.402075	0.101272	0.054	0.042	1	HX_vs_NX	Cortex	Cd8b1	0.492866	FALSE	Newly_formed_OL_1	0.177403	0.263023	CellSubType
0.00214543	0.18097	0.098	0.067	1	HX_vs_NX	Cortex	Cd8b1	0.00528191	FALSE	Piri_1	0.273566	0.443773	CellSubType
0.000390932	0.231641	0.054	0	0.195466	HX_vs_NX	SVZ	Cd8b1	0.00136599	FALSE	Immune	0	0.17417	CellSubType
0.024007	0.642548	0.767	0.641	1	HX_vs_NX	CC	Cdh5	0.42776	FALSE	Endothelial 1	6.51945	10.7385	CellSubType
0.686749	0.0671384	0.938	0.9	1	HX_vs_NX	CC	Cdh5	0.863026	FALSE	Endothelial 2	14.2166	14.9415	CellSubType
0.576801	0.325013	0.75	0.75	1	HX_vs_NX	CC	Cdh5	0.795355	FALSE	Fibroblast	5.78609	7.50077	CellSubType
0.288377	0.33848	0.101	0.049	1	HX_vs_NX	CC	Cdh5	0.490242	FALSE	Immature OL 1	0.171574	0.481366	CellSubType
0.3786	-0.355116	0.048	0.091	1	HX_vs_NX	CC	Cdh5	0.84952	FALSE	Microglia inflammatory	0.529497	0.195771	CellSubType
0.944613	-0.0977956	0.438	0.45	1	HX_vs_NX	CC	Cdh5	0.998503	FALSE	Pericyte	3.42427	3.1343	CellSubType
0.255776	0.162205	0.093	0.074	1	HX_vs_NX	CC	Cdh5	0.371599	FALSE	Reactive astrocytes	0.307671	0.463278	CellSubType
1.4e-07	0.212796	0.861	0.847	6.99e-05	HX_vs_NX	Cortex	Cdh5	2.39e-06	FALSE	Endothelial_1	10.6394	12.4893	CellSubType
9.45e-06	0.222363	0.656	0.651	0.00472574	HX_vs_NX	Cortex	Cdh5	5.16e-05	FALSE	Endothelial_2	8.41251	9.98103	CellSubType
0.954522	0.00538688	0.737	0.754	1	HX_vs_NX	Cortex	Cdh5	0.998271	FALSE	Endothelial_3	9.39427	9.43315	CellSubType
2.69e-40	0.85758	0.693	0.525	1.35e-37	HX_vs_NX	Cortex	Cdh5	7.51e-38	TRUE	Fibroblast_1	3.66255	7.44852	CellSubType
6.23e-06	0.396498	0.849	0.768	0.0031145	HX_vs_NX	Cortex	Cdh5	0.000114614	TRUE	Fibroblast_2	9.39812	12.6871	CellSubType
0.000850706	0.453212	0.481	0.402	0.425353	HX_vs_NX	Cortex	Cdh5	0.0104398	TRUE	Fibroblast_3	2.63822	3.98103	CellSubType
0.000547483	0.278119	0.8	0.774	0.273742	HX_vs_NX	Cortex	Cdh5	0.0098547	TRUE	Fibroblast_4	10.1532	12.5245	CellSubType
0.0793968	0.108996	0.051	0.036	1	HX_vs_NX	Cortex	Cdh5	0.115876	FALSE	Int_3	0.156403	0.247155	CellSubType
0.0359041	0.216275	0.051	0.021	1	HX_vs_NX	Cortex	Cdh5	0.166996	FALSE	Microglia_inflammatory_1	0.0994106	0.277218	CellSubType
0.0905328	0.321329	0.22	0.155	1	HX_vs_NX	Cortex	Cdh5	0.369988	FALSE	Microglia_inflammatory_2	0.606239	1.00696	CellSubType
0.120577	0.144192	0.058	0.039	1	HX_vs_NX	Cortex	Cdh5	0.15411	FALSE	Newly_formed_OL_2	0.219101	0.347243	CellSubType
0.0018326	0.236771	0.47	0.413	0.916298	HX_vs_NX	Cortex	Cdh5	0.00615564	FALSE	Pericyte	3.52608	4.33332	CellSubType
8.2e-06	0.120786	0.062	0.046	0.00409817	HX_vs_NX	Cortex	Cdh5	1.09e-05	FALSE	Reactive_astrocytes_1	0.190091	0.294017	CellSubType
0.0012661	0.212064	0.121	0.075	0.633047	HX_vs_NX	SVZ	Cdh5	0.00196948	FALSE	Ependymal	0.280564	0.483334	CellSubType
0.0357866	0.282557	0.08	0.052	1	HX_vs_NX	SVZ	Cdh5	0.0644667	FALSE	NSC - dorsal	0.188765	0.445953	CellSubType
0.535718	-0.0552329	0.082	0.069	1	HX_vs_NX	SVZ	Cdh5	0.603286	FALSE	NSC - septal	0.3953	0.342892	CellSubType
0.998431	-0.00306736	0.07	0.07	1	HX_vs_NX	SVZ	Cdh5	0.998431	FALSE	NSC - ventral	0.35356	0.350685	CellSubType
0.302359	0.195322	0.628	0.555	1	HX_vs_NX	SVZ	Cdh5	0.357865	FALSE	Vascular	5.92474	6.92869	CellSubType
0.404261	0.482263	0.186	0.154	1	HX_vs_NX	CC	Cdkn1a	0.867929	FALSE	Endothelial 1	1.12809	1.9728	CellSubType
0.000770762	0.66116	0.395	0.143	0.385381	HX_vs_NX	CC	Cdkn1a	0.0411667	TRUE	Endothelial 2	1.03484	2.2178	CellSubType
0.169054	0.328746	0.083	0	1	HX_vs_NX	CC	Cdkn1a	0.552556	FALSE	Fibroblast	0	0.255922	CellSubType
0.817936	0.245242	0.078	0.05	1	HX_vs_NX	CC	Cdkn1a	0.998503	FALSE	Pericyte	0.230631	0.458657	CellSubType
4.05e-10	0.440417	0.369	0.285	2.02e-07	HX_vs_NX	Cortex	Cdkn1a	1.3e-08	TRUE	Endothelial_1	1.78906	2.78474	CellSubType
2.95e-09	0.553221	0.174	0.129	1.47e-06	HX_vs_NX	Cortex	Cdkn1a	7.58e-08	TRUE	Endothelial_2	0.954972	1.86864	CellSubType
0.854247	0.0617986	0.702	0.662	1	HX_vs_NX	Cortex	Cdkn1a	0.980348	FALSE	Endothelial_3	10.649	11.1588	CellSubType
6.49e-05	0.322848	0.153	0.096	0.0324721	HX_vs_NX	Cortex	Cdkn1a	0.000285413	TRUE	Exc_1_2_3	0.496803	0.872197	CellSubType
1.63e-49	0.436652	0.332	0.263	8.16e-47	HX_vs_NX	Cortex	Cdkn1a	2.23e-48	TRUE	Exc_2_3	2.69375	1.72912	CellSubType
1.22e-06	0.162971	0.131	0.117	0.000611473	HX_vs_NX	Cortex	Cdkn1a	1.78e-06	FALSE	Exc_2_3_4	0.711539	0.916223	CellSubType
4.34e-22	-0.0438885	0.105	0.153	2.17e-19	HX_vs_NX	Cortex	Cdkn1a	1.86e-21	FALSE	Exc_2_3_4_Piri1	1.24086	1.17372	CellSubType
1.88e-39	0.494294	0.488	0.393	9.4e-37	HX_vs_NX	Cortex	Cdkn1a	1.44e-38	TRUE	Exc_5	2.8656	4.44521	CellSubType
5.39e-18	0.339594	0.232	0.177	2.7e-15	HX_vs_NX	Cortex	Cdkn1a	1.59e-17	TRUE	Exc_5_6	1.02465	1.56199	CellSubType
0.0601152	0.16149	0.083	0.066	1	HX_vs_NX	Cortex	Cdkn1a	0.10497	FALSE	Exc_6b_SP	0.290723	0.443599	CellSubType
0.00283189	0.321279	0.187	0.151	1	HX_vs_NX	Cortex	Cdkn1a	0.00560352	TRUE	Fibroblast_1	0.854087	1.31657	CellSubType
0.00016076	0.531599	0.182	0.096	0.0803801	HX_vs_NX	Cortex	Cdkn1a	0.00147899	TRUE	Fibroblast_2	0.522453	1.20075	CellSubType
0.542454	0.114073	0.161	0.155	1	HX_vs_NX	Cortex	Cdkn1a	0.699858	FALSE	Fibroblast_3	0.659295	0.79582	CellSubType
0.0524298	0.220706	0.236	0.175	1	HX_vs_NX	Cortex	Cdkn1a	0.175356	FALSE	Fibroblast_4	1.04851	1.38714	CellSubType
3.82e-05	0.21861	0.096	0.065	0.0190978	HX_vs_NX	Cortex	Cdkn1a	9.55e-05	FALSE	Int_1	0.320968	0.537094	CellSubType
0.000328126	0.282016	0.162	0.129	0.164063	HX_vs_NX	Cortex	Cdkn1a	0.0010716	TRUE	Int_2	1.03866	0.676675	CellSubType
0.000248877	0.287509	0.135	0.091	0.124438	HX_vs_NX	Cortex	Cdkn1a	0.000959953	TRUE	Int_3	0.479825	0.806173	CellSubType
0.0881325	0.0370932	0.055	0.036	1	HX_vs_NX	Cortex	Cdkn1a	0.223434	FALSE	Microglia	0.213984	0.245602	CellSubType
0.21185	0.136869	0.085	0.08	1	HX_vs_NX	Cortex	Cdkn1a	0.504238	FALSE	Microglia_inflammatory_2	0.227629	0.349798	CellSubType
1.01e-05	0.428287	0.245	0.149	0.00503629	HX_vs_NX	Cortex	Cdkn1a	6.7e-05	TRUE	Newly_formed_OL_1	0.948013	1.62131	CellSubType
0.00101156	0.137602	0.078	0.053	0.505778	HX_vs_NX	Cortex	Cdkn1a	0.0022581	FALSE	OPC	0.256755	0.382525	CellSubType
0.00990809	0.199314	0.151	0.114	1	HX_vs_NX	Cortex	Cdkn1a	0.0238158	FALSE	Pericyte	0.604081	0.841729	CellSubType
1.76e-08	0.45686	0.299	0.233	8.79e-06	HX_vs_NX	Cortex	Cdkn1a	9.77e-08	TRUE	Piri_1	1.53198	2.47528	CellSubType
1.85e-11	0.143721	0.062	0.037	9.26e-09	HX_vs_NX	Cortex	Cdkn1a	4.25e-11	FALSE	Reactive_astrocytes_1	0.14696	0.267105	CellSubType
0.000913898	0.337125	0.273	0.2	0.456949	HX_vs_NX	Cortex	Cdkn1a	0.0033292	TRUE	SP	1.2526	1.84557	CellSubType
5.41e-06	0.203808	0.378	0.282	0.00270478	HX_vs_NX	SVZ	Cdkn1a	1.47e-05	FALSE	Ependymal	1.66274	2.06677	CellSubType
0.0453285	0.362756	0.075	0.023	1	HX_vs_NX	SVZ	Cdkn1a	0.070724	FALSE	Immune	0.0860862	0.396577	CellSubType
0.566495	0.193876	0.078	0.06	1	HX_vs_NX	SVZ	Cdkn1a	0.626653	FALSE	NSC - septal	0.29583	0.482213	CellSubType
0.965989	0.00967124	0.084	0.08	1	HX_vs_NX	SVZ	Cdkn1a	0.974352	FALSE	TAP	0.417939	0.427476	CellSubType
0.00289749	0.65641	0.23	0.109	1	HX_vs_NX	SVZ	Cdkn1a	0.00858428	TRUE	Vascular	0.606873	1.53268	CellSubType
0.0148955	-0.896758	0.081	0.205	1	HX_vs_NX	CC	Cdkn1c	0.417879	FALSE	Endothelial 1	1.57548	0.383269	CellSubType
0.610991	0.083934	0.333	0.271	1	HX_vs_NX	CC	Cdkn1c	0.812965	FALSE	Endothelial 2	3.19919	3.45074	CellSubType
0.297348	0.316266	0.375	0.2	1	HX_vs_NX	CC	Cdkn1c	0.59611	FALSE	Fibroblast	1.41267	2.00402	CellSubType
0.90963	0.0107879	0.072	0.062	1	HX_vs_NX	CC	Cdkn1c	0.928916	FALSE	Immature OL 1	0.221745	0.230915	CellSubType
0.237494	0.0987824	0.091	0.088	1	HX_vs_NX	CC	Cdkn1c	0.316976	FALSE	Mature OL	0.387025	0.485323	CellSubType
0.7002	0.0171192	0.051	0.044	1	HX_vs_NX	CC	Cdkn1c	0.73174	FALSE	Newly formed OL	0.253189	0.268148	CellSubType
0.661507	-0.0928326	0.234	0.2	1	HX_vs_NX	CC	Cdkn1c	0.97712	FALSE	Pericyte	1.34453	1.19841	CellSubType
0.0254087	0.220229	0.068	0.035	1	HX_vs_NX	CC	Cdkn1c	0.0624404	FALSE	Reactive astrocytes	0.139159	0.327028	CellSubType
0.00855508	-0.177716	0.285	0.33	1	HX_vs_NX	Cortex	Cdkn1c	0.0263868	FALSE	Endothelial_1	2.67787	2.25161	CellSubType
0.00204734	-0.222789	0.195	0.249	1	HX_vs_NX	Cortex	Cdkn1c	0.004786	FALSE	Endothelial_2	2.78272	2.24144	CellSubType
0.770293	-0.00193682	0.082	0.081	1	HX_vs_NX	Cortex	Cdkn1c	0.793548	FALSE	Exc_2_3	0.379167	0.381019	CellSubType
0.00660196	0.107732	0.105	0.087	1	HX_vs_NX	Cortex	Cdkn1c	0.00885629	FALSE	Exc_5	0.505797	0.622545	CellSubType
2.29e-05	0.400725	0.543	0.514	0.0114581	HX_vs_NX	Cortex	Cdkn1c	8.2e-05	TRUE	Fibroblast_1	4.34013	6.04989	CellSubType
0.0184004	0.139972	0.279	0.21	1	HX_vs_NX	Cortex	Cdkn1c	0.0470912	FALSE	Fibroblast_2	1.36358	1.6044	CellSubType
0.121185	0.0614817	0.324	0.351	1	HX_vs_NX	Cortex	Cdkn1c	0.242371	FALSE	Fibroblast_3	1.92679	2.05421	CellSubType
0.309972	0.00813456	0.397	0.432	1	HX_vs_NX	Cortex	Cdkn1c	0.537659	FALSE	Fibroblast_4	3.57766	3.60355	CellSubType
0.239507	0.0745446	0.056	0.048	1	HX_vs_NX	Cortex	Cdkn1c	0.298516	FALSE	Int_2	0.245411	0.182694	CellSubType
0.800805	0.0175662	0.092	0.086	1	HX_vs_NX	Cortex	Cdkn1c	0.824551	FALSE	Int_3	0.500289	0.518668	CellSubType
0.298429	-0.162922	0.053	0.088	1	HX_vs_NX	Cortex	Cdkn1c	0.614931	FALSE	Microglia_inflammatory_2	0.313571	0.1733	CellSubType
0.833599	-0.0451668	0.051	0.057	1	HX_vs_NX	Cortex	Cdkn1c	0.862791	FALSE	Newly_formed_OL_1	0.248594	0.21011	CellSubType
0.694423	-0.0577534	0.124	0.125	1	HX_vs_NX	Cortex	Cdkn1c	0.728585	FALSE	Newly_formed_OL_2	0.965693	0.888557	CellSubType
0.99494	0.00335867	0.087	0.086	1	HX_vs_NX	Cortex	Cdkn1c	0.99494	FALSE	OPC	0.486628	0.490093	CellSubType
0.690708	-0.0747131	0.199	0.208	1	HX_vs_NX	Cortex	Cdkn1c	0.732654	FALSE	Pericyte	1.5256	1.39814	CellSubType
0.438065	0.0672137	0.1	0.088	1	HX_vs_NX	Cortex	Cdkn1c	0.506403	FALSE	Piri_1	0.380134	0.445954	CellSubType
0.000293359	-0.316019	0.1	0.118	0.14668	HX_vs_NX	SVZ	Cdkn1c	0.000506711	TRUE	Ependymal	0.704142	0.368909	CellSubType
0.0116477	0.317684	0.07	0.011	1	HX_vs_NX	SVZ	Cdkn1c	0.022735	TRUE	Immune	0.0349243	0.289855	CellSubType
0.000563649	0.163483	0.098	0.057	0.281824	HX_vs_NX	SVZ	Cdkn1c	0.00109509	FALSE	Neuroblast - OB	0.269127	0.421407	CellSubType
0.145556	0.141662	0.066	0.047	1	HX_vs_NX	SVZ	Cdkn1c	0.202712	FALSE	NSC - dorsal	0.138592	0.256066	CellSubType
0.094156	0.291048	0.078	0.039	1	HX_vs_NX	SVZ	Cdkn1c	0.135282	FALSE	NSC - septal	0.109545	0.35756	CellSubType
0.472431	0.0517415	0.07	0.054	1	HX_vs_NX	SVZ	Cdkn1c	0.502458	FALSE	NSC - ventral	0.293502	0.340735	CellSubType
0.613508	0.0483439	0.069	0.047	1	HX_vs_NX	SVZ	Cdkn1c	0.63513	FALSE	OPC	0.323579	0.368683	CellSubType
0.205282	0.161603	0.085	0.057	1	HX_vs_NX	SVZ	Cdkn1c	0.253072	FALSE	TAP	0.242884	0.390202	CellSubType
0.00256126	0.741203	0.352	0.218	1	HX_vs_NX	SVZ	Cdkn1c	0.00783445	TRUE	Vascular	1.4219	3.04838	CellSubType
0.0779571	0.844521	0.125	0	1	HX_vs_NX	CC	Cdkn2a	0.522068	FALSE	Fibroblast	0	0.795668	CellSubType
0.369687	0.432676	0.093	0.051	1	HX_vs_NX	CC	Cdkn2b	0.867929	FALSE	Endothelial 1	0.264724	0.707042	CellSubType
0.0620583	0.717709	0.235	0.114	1	HX_vs_NX	CC	Cdkn2b	0.364288	FALSE	Endothelial 2	0.41509	1.32721	CellSubType
0.175081	0.216895	0.058	0.012	1	HX_vs_NX	CC	Cdkn2b	0.3953	FALSE	Immature OL 1	0.025208	0.191527	CellSubType
0.670458	0.0120568	0.031	0.05	1	HX_vs_NX	CC	Cdkn2b	0.97712	FALSE	Pericyte	0.178544	0.188434	CellSubType
0.700087	0.0180054	0.137	0.129	1	HX_vs_NX	Cortex	Cdkn2b	0.779227	FALSE	Endothelial_1	0.662511	0.683389	CellSubType
0.00111951	0.232502	0.069	0.06	0.559755	HX_vs_NX	Cortex	Cdkn2b	0.0031986	FALSE	Endothelial_2	0.39992	0.644725	CellSubType
0.916758	0.124281	0.123	0.108	1	HX_vs_NX	Cortex	Cdkn2b	0.980348	FALSE	Endothelial_3	0.610194	0.755055	CellSubType
0.641159	0.046252	0.053	0.046	1	HX_vs_NX	Cortex	Cdkn2b	0.688457	FALSE	Pericyte	0.217256	0.256913	CellSubType
0.0224924	0.160995	0.067	0.043	1	HX_vs_NX	SVZ	Cdkn2b	0.0282216	FALSE	Ependymal	0.149149	0.284815	CellSubType
0.00720157	0.533943	0.112	0.036	1	HX_vs_NX	SVZ	Cdkn2b	0.0182674	TRUE	Vascular	0.135829	0.644545	CellSubType
0.898653	-0.0209127	0.042	0.05	1	HX_vs_NX	CC	Chrd	0.938535	FALSE	Fibroblast	0.170466	0.153622	CellSubType
6.83e-05	0.256807	0.089	0.042	0.0341607	HX_vs_NX	CC	Chrd	0.000307133	TRUE	Mature OL	0.217002	0.454112	CellSubType
1.66e-06	0.134968	0.19	0.166	0.000828886	HX_vs_NX	Cortex	Chrd	3.28e-06	FALSE	Exc_2_3	1.00044	0.821776	CellSubType
1.65e-20	0.28081	0.116	0.073	8.25e-18	HX_vs_NX	Cortex	Chrd	3.98e-20	TRUE	Exc_2_3_4	0.389063	0.68754	CellSubType
4.72e-05	0.165611	0.138	0.113	0.0235992	HX_vs_NX	Cortex	Chrd	7.91e-05	FALSE	Exc_5	0.54279	0.730456	CellSubType
0.179659	0.0506173	0.069	0.062	1	HX_vs_NX	Cortex	Chrd	0.196528	FALSE	Exc_5_6	0.272473	0.31791	CellSubType
0.0747675	0.153819	0.084	0.071	1	HX_vs_NX	Cortex	Chrd	0.117863	FALSE	Exc_6b_SP	0.299832	0.446077	CellSubType
0.143466	0.0670224	0.182	0.191	1	HX_vs_NX	Cortex	Chrd	0.17633	FALSE	Fibroblast_1	0.929584	1.02134	CellSubType
0.0701375	0.131875	0.05	0.024	1	HX_vs_NX	Cortex	Chrd	0.136324	FALSE	Fibroblast_2	0.0893604	0.19363	CellSubType
0.0573852	0.133368	0.051	0.028	1	HX_vs_NX	Cortex	Chrd	0.159778	FALSE	Fibroblast_3	0.067027	0.17037	CellSubType
0.0179003	0.0845798	0.055	0.038	1	HX_vs_NX	Cortex	Chrd	0.0244096	FALSE	Int_1	0.177273	0.248356	CellSubType
0.954141	0.0135676	0.056	0.054	1	HX_vs_NX	Cortex	Chrd	0.957854	FALSE	Int_2	0.228404	0.216905	CellSubType
0.169121	0.085752	0.102	0.082	1	HX_vs_NX	Cortex	Chrd	0.219532	FALSE	Int_3	0.387864	0.472858	CellSubType
0.668066	0.074715	0.09	0.078	1	HX_vs_NX	Cortex	Chrd	0.719456	FALSE	Newly_formed_OL_1	0.351389	0.423219	CellSubType
0.319246	0.0855055	0.122	0.113	1	HX_vs_NX	Cortex	Chrd	0.385902	FALSE	Piri_1	0.518498	0.611216	CellSubType
0.954965	-0.0111541	0.047	0.052	1	HX_vs_NX	SVZ	Chrd	0.958801	FALSE	NSC - septal	0.189761	0.180598	CellSubType
0.302277	-0.214207	0	0.05	1	HX_vs_NX	CC	Ciita	0.59611	FALSE	Fibroblast	0.160066	0	CellSubType
0.00134774	0.1336	0.066	0.043	0.673869	HX_vs_NX	Cortex	Clec7a	0.00238772	FALSE	Int_1	0.194759	0.310684	CellSubType
0.00402244	0.183151	0.071	0.047	1	HX_vs_NX	Cortex	Clec7a	0.00918398	FALSE	Int_2	0.357662	0.195797	CellSubType
0.960887	-0.0115879	0.062	0.063	1	HX_vs_NX	Cortex	Clec7a	0.964459	FALSE	Int_3	0.314859	0.30434	CellSubType
0.246221	0.190645	0.065	0.028	1	HX_vs_NX	SVZ	Clec7a	0.284522	FALSE	Immune	0.156446	0.319821	CellSubType
0.620399	0.186346	0.57	0.59	1	HX_vs_NX	CC	Clu	0.945057	FALSE	Endothelial 1	7.6081	8.79497	CellSubType
0.307867	-0.387347	0.617	0.714	1	HX_vs_NX	CC	Clu	0.669608	FALSE	Endothelial 2	10.3532	7.67988	CellSubType
0.0295723	0.586487	0.583	0.75	1	HX_vs_NX	CC	Clu	0.474501	FALSE	Fibroblast	6.47226	10.2202	CellSubType
0.0414561	0.100568	0.863	0.897	1	HX_vs_NX	CC	Clu	0.142297	FALSE	Homeostatic astrocytes 1	17.6351	18.9805	CellSubType
0.121745	0.233634	0.893	0.871	1	HX_vs_NX	CC	Clu	0.256483	FALSE	Homeostatic astrocytes 2	19.1157	22.6519	CellSubType
0.0962158	0.358159	0.816	0.804	1	HX_vs_NX	CC	Clu	0.448005	FALSE	Homeostatic astrocytes 3	12.3361	16.0941	CellSubType
0.119733	-0.256247	0.633	0.765	1	HX_vs_NX	CC	Clu	0.311737	FALSE	Immature OL 1	10.0354	8.2395	CellSubType
0.115153	-0.361509	0.269	0.345	1	HX_vs_NX	CC	Clu	0.236881	FALSE	Immature OL 2	2.881	2.02078	CellSubType
0.00711045	-0.165013	0.306	0.372	1	HX_vs_NX	CC	Clu	0.0178487	FALSE	Mature OL	2.6175	2.22652	CellSubType
0.140432	0.0216722	0.375	0.451	1	HX_vs_NX	CC	Clu	0.444702	FALSE	Microglia	4.17527	4.2536	CellSubType
0.390974	-0.297446	0.587	0.616	1	HX_vs_NX	CC	Clu	0.84952	FALSE	Microglia inflammatory	6.41275	5.03169	CellSubType
0.927551	0.0282068	0.284	0.284	1	HX_vs_NX	CC	Clu	0.935616	FALSE	Newly formed OL	2.51033	2.57964	CellSubType
0.351607	-0.12644	0.446	0.506	1	HX_vs_NX	CC	Clu	0.605319	FALSE	OPC	4.36935	3.9188	CellSubType
0.235369	-0.395617	0.562	0.725	1	HX_vs_NX	CC	Clu	0.863707	FALSE	Pericyte	11.0702	8.1753	CellSubType
0.550072	-0.0566805	0.934	0.946	1	HX_vs_NX	CC	Clu	0.635333	FALSE	Reactive astrocytes	27.8516	26.74	CellSubType
0.000374599	0.0396439	0.749	0.788	0.1873	HX_vs_NX	Cortex	Clu	0.00204037	FALSE	Endothelial_1	11.0078	11.3423	CellSubType
1.33e-05	-0.0160996	0.659	0.728	0.00663272	HX_vs_NX	Cortex	Clu	6.63e-05	FALSE	Endothelial_2	12.0403	11.8956	CellSubType
0.231326	-0.308925	0.605	0.6	1	HX_vs_NX	Cortex	Clu	0.741051	FALSE	Endothelial_3	9.06958	7.1286	CellSubType
0.00268227	0.00916684	0.735	0.784	1	HX_vs_NX	Cortex	Clu	0.00699906	FALSE	Exc_1_2_3	8.01784	8.07532	CellSubType
1.9e-05	0.0142253	0.61	0.63	0.0094941	HX_vs_NX	Cortex	Clu	3.41e-05	FALSE	Exc_2_3	5.20744	5.14653	CellSubType
6.58e-08	0.0158267	0.63	0.66	3.29e-05	HX_vs_NX	Cortex	Clu	1.02e-07	FALSE	Exc_2_3_4	6.48121	6.56373	CellSubType
3.02e-23	-0.0288597	0.339	0.418	1.51e-20	HX_vs_NX	Cortex	Clu	1.41e-22	FALSE	Exc_2_3_4_Piri1	4.14848	4.04651	CellSubType
1.62e-07	0.103781	0.595	0.603	8.08e-05	HX_vs_NX	Cortex	Clu	3.29e-07	FALSE	Exc_5	4.73589	5.16371	CellSubType
9.42e-10	0.109632	0.666	0.674	4.71e-07	HX_vs_NX	Cortex	Clu	1.86e-09	FALSE	Exc_5_6	6.03023	6.58529	CellSubType
7.04e-42	0.0753884	0.483	0.551	3.52e-39	HX_vs_NX	Cortex	Clu	7.75e-41	FALSE	Exc_6b_Piri2_3	5.43605	5.78131	CellSubType
0.000969719	0.20789	0.667	0.647	0.484859	HX_vs_NX	Cortex	Clu	0.0028964	FALSE	Exc_6b_SP	6.47191	7.63004	CellSubType
7.62e-05	0.0788961	0.675	0.729	0.0380809	HX_vs_NX	Cortex	Clu	0.000233507	FALSE	Fibroblast_1	10.2477	10.8799	CellSubType
0.130849	0.204773	0.629	0.609	1	HX_vs_NX	Cortex	Clu	0.216253	FALSE	Fibroblast_2	8.28976	9.7065	CellSubType
0.0142624	0.0295134	0.552	0.618	1	HX_vs_NX	Cortex	Clu	0.0632893	FALSE	Fibroblast_3	6.92482	7.08861	CellSubType
0.898359	0.0260476	0.748	0.754	1	HX_vs_NX	Cortex	Clu	0.936514	FALSE	Fibroblast_4	11.6416	11.8719	CellSubType
3.2e-55	0.247419	0.831	0.848	1.6e-52	HX_vs_NX	Cortex	Clu	4.67e-54	FALSE	Homeostatic_astrocytes_1	13.5354	16.2547	CellSubType
1.55e-66	0.307625	0.916	0.93	7.73e-64	HX_vs_NX	Cortex	Clu	1.22e-65	TRUE	Homeostatic_astrocytes_2	19.2681	24.0852	CellSubType
6.66e-20	0.323462	0.891	0.882	3.33e-17	HX_vs_NX	Cortex	Clu	1.02e-18	TRUE	Homeostatic_astrocytes_3	16.0938	20.39	CellSubType
0.443466	0.0510124	0.615	0.609	1	HX_vs_NX	Cortex	Clu	0.484368	FALSE	Int_1	6.24371	6.50443	CellSubType
1.58e-08	0.225094	0.684	0.687	7.88e-06	HX_vs_NX	Cortex	Clu	1.13e-07	FALSE	Int_2	8.40187	7.04367	CellSubType
0.0910128	0.073535	0.716	0.724	1	HX_vs_NX	Cortex	Clu	0.130018	FALSE	Int_3	8.05004	8.52328	CellSubType
0.0435314	0.157074	0.587	0.598	1	HX_vs_NX	Cortex	Clu	0.137024	FALSE	Microglia	5.86623	6.656	CellSubType
0.796491	0.082348	0.476	0.466	1	HX_vs_NX	Cortex	Clu	0.897496	FALSE	Microglia_inflammatory_1	4.18479	4.48934	CellSubType
0.140931	0.0459408	0.768	0.824	1	HX_vs_NX	Cortex	Clu	0.446022	FALSE	Microglia_inflammatory_2	8.42389	8.72881	CellSubType
0.0589231	0.0753559	0.459	0.465	1	HX_vs_NX	Cortex	Clu	0.0945511	FALSE	Myelinating_OL	4.08836	4.3612	CellSubType
0.00105174	0.264115	0.578	0.538	0.525869	HX_vs_NX	Cortex	Clu	0.00368109	TRUE	Newly_formed_OL_1	4.24401	5.29753	CellSubType
0.408439	0.0518435	0.482	0.492	1	HX_vs_NX	Cortex	Clu	0.452425	FALSE	Newly_formed_OL_2	4.78085	4.99236	CellSubType
0.0241771	0.0838001	0.621	0.626	1	HX_vs_NX	Cortex	Clu	0.0363427	FALSE	OPC	6.55812	7.01014	CellSubType
0.119073	-0.019806	0.728	0.759	1	HX_vs_NX	Cortex	Clu	0.177593	FALSE	Pericyte	10.298	10.144	CellSubType
6.89e-05	0.222217	0.628	0.598	0.034471	HX_vs_NX	Cortex	Clu	0.000226412	FALSE	Piri_1	4.64219	5.58175	CellSubType
1.53e-34	-0.0250011	0.529	0.617	7.64e-32	HX_vs_NX	Cortex	Clu	1.71e-33	FALSE	Pre_OL	7.26118	7.11925	CellSubType
1.94e-33	0.244576	0.929	0.921	9.69e-31	HX_vs_NX	Cortex	Clu	1.51e-32	FALSE	Reactive_astrocytes_1	20.402	24.3559	CellSubType
1.25e-23	0.246586	0.81	0.849	6.25e-21	HX_vs_NX	Cortex	Clu	1.85e-22	FALSE	Reactive_astrocytes_2	12.9772	15.5825	CellSubType
0.255035	0.0972231	0.568	0.563	1	HX_vs_NX	Cortex	Clu	0.331806	FALSE	SP	4.63681	5.02977	CellSubType
0.00114175	0.0898186	0.969	0.937	0.570878	HX_vs_NX	SVZ	Clu	0.00178651	FALSE	Ependymal	34.4514	36.7287	CellSubType
0.0310589	0.486724	0.64	0.523	1	HX_vs_NX	SVZ	Clu	0.0517649	FALSE	Immune	7.44456	10.833	CellSubType
0.0379305	0.415867	0.148	0.105	1	HX_vs_NX	SVZ	Clu	0.0398657	TRUE	Neuroblast	1.34047	2.12243	CellSubType
0.298908	-0.0618035	0.416	0.447	1	HX_vs_NX	SVZ	Clu	0.348441	FALSE	Neuroblast - OB	3.97408	3.76549	CellSubType
0.0002603	-0.184532	0.931	0.886	0.13015	HX_vs_NX	SVZ	Clu	0.000972299	FALSE	NSC - dorsal	25.463	22.2857	CellSubType
0.0111465	0.266299	0.961	0.905	1	HX_vs_NX	SVZ	Clu	0.0236896	TRUE	NSC - septal	22.8714	27.7105	CellSubType
0.000927677	-0.285354	0.839	0.858	0.463838	HX_vs_NX	SVZ	Clu	0.00190858	TRUE	NSC - ventral	20.0633	16.2833	CellSubType
0.0492737	0.122402	0.508	0.378	1	HX_vs_NX	SVZ	Clu	0.0793105	FALSE	OPC	5.75867	6.35712	CellSubType
0.860107	0.0636333	0.516	0.506	1	HX_vs_NX	SVZ	Clu	0.87513	FALSE	TAP	5.54837	5.84366	CellSubType
0.00310826	0.0800007	0.673	0.527	1	HX_vs_NX	SVZ	Clu	0.00897941	FALSE	Vascular	8.79498	9.35348	CellSubType
0.309123	0.122784	0.605	0.679	1	HX_vs_NX	CC	Cnp	0.865545	FALSE	Endothelial 1	10.4639	11.4822	CellSubType
0.534436	-0.245754	0.605	0.686	1	HX_vs_NX	CC	Cnp	0.785233	FALSE	Endothelial 2	9.0674	7.49059	CellSubType
0.234593	0.210705	0.292	0.4	1	HX_vs_NX	CC	Cnp	0.59611	FALSE	Fibroblast	1.64529	2.06127	CellSubType
0.0424974	0.226671	0.779	0.777	1	HX_vs_NX	CC	Cnp	0.142297	FALSE	Homeostatic astrocytes 1	13.5583	16.0351	CellSubType
0.126095	0.361066	0.396	0.366	1	HX_vs_NX	CC	Cnp	0.257923	FALSE	Homeostatic astrocytes 2	4.97104	6.66905	CellSubType
0.910009	-0.084393	0.776	0.785	1	HX_vs_NX	CC	Cnp	0.952491	FALSE	Homeostatic astrocytes 3	12.5167	11.7487	CellSubType
0.896356	0.0857211	0.978	0.975	1	HX_vs_NX	CC	Cnp	0.925167	FALSE	Immature OL 1	40.8653	43.4282	CellSubType
0.000190362	0.284257	0.996	0.996	0.0951809	HX_vs_NX	CC	Cnp	0.00241871	TRUE	Immature OL 2	129.99	158.517	CellSubType
0.0715939	0.0794552	0.998	0.995	1	HX_vs_NX	CC	Cnp	0.117414	FALSE	Mature OL	107.437	113.576	CellSubType
0.267115	0.0751931	0.727	0.783	1	HX_vs_NX	CC	Cnp	0.51612	FALSE	Microglia	16.4903	17.426	CellSubType
0.861173	0.0143374	0.731	0.758	1	HX_vs_NX	CC	Cnp	0.965275	FALSE	Microglia inflammatory	13.57	13.7155	CellSubType
5.96e-07	0.322924	0.865	0.912	0.000297985	HX_vs_NX	CC	Cnp	8.64e-06	TRUE	Newly formed OL	37.5998	47.2831	CellSubType
0.531695	0.152288	0.849	0.844	1	HX_vs_NX	CC	Cnp	0.744373	FALSE	OPC	23.0424	25.719	CellSubType
0.951885	-0.0194044	0.625	0.6	1	HX_vs_NX	CC	Cnp	0.998503	FALSE	Pericyte	11.1496	10.9873	CellSubType
0.113467	0.207139	0.8	0.777	1	HX_vs_NX	CC	Cnp	0.200253	FALSE	Reactive astrocytes	14.1665	16.5081	CellSubType
0.128838	-0.0850874	0.287	0.317	1	HX_vs_NX	Cortex	Cnp	0.21279	FALSE	Endothelial_1	1.89307	1.72737	CellSubType
0.00042975	-0.132327	0.145	0.192	0.214875	HX_vs_NX	Cortex	Cnp	0.00140646	FALSE	Endothelial_2	1.53547	1.31326	CellSubType
0.243951	-0.0886049	0.237	0.323	1	HX_vs_NX	Cortex	Cnp	0.742516	FALSE	Endothelial_3	2.11592	1.93031	CellSubType
0.0144472	0.0275093	0.244	0.271	1	HX_vs_NX	Cortex	Cnp	0.0290684	FALSE	Exc_1_2_3	1.55751	1.60674	CellSubType
0.000872116	-0.0796116	0.264	0.287	0.436058	HX_vs_NX	Cortex	Cnp	0.00133757	FALSE	Exc_2_3	1.5585	1.70365	CellSubType
1.8e-08	-0.16543	0.252	0.296	9.02e-06	HX_vs_NX	Cortex	Cnp	2.91e-08	FALSE	Exc_2_3_4	2.07101	1.73831	CellSubType
1.04e-28	-0.301677	0.104	0.188	5.21e-26	HX_vs_NX	Cortex	Cnp	7.08e-28	TRUE	Exc_2_3_4_Piri1	1.5069	1.03387	CellSubType
3.2e-10	-0.160415	0.325	0.387	1.6e-07	HX_vs_NX	Cortex	Cnp	7.87e-10	FALSE	Exc_5	2.6693	2.28317	CellSubType
1.39e-17	-0.22716	0.399	0.478	6.93e-15	HX_vs_NX	Cortex	Cnp	3.94e-17	FALSE	Exc_5_6	3.82758	3.12427	CellSubType
3.86e-46	-0.253665	0.217	0.325	1.93e-43	HX_vs_NX	Cortex	Cnp	6.07e-45	TRUE	Exc_6b_Piri2_3	2.86185	2.23918	CellSubType
9.67e-06	-0.400643	0.413	0.502	0.00483744	HX_vs_NX	Cortex	Cnp	4.48e-05	TRUE	Exc_6b_SP	5.23213	3.72097	CellSubType
0.379294	0.078175	0.299	0.273	1	HX_vs_NX	Cortex	Cnp	0.426706	FALSE	Fibroblast_1	1.63443	1.78112	CellSubType
0.0281818	0.307954	0.354	0.284	1	HX_vs_NX	Cortex	Cnp	0.0642823	FALSE	Fibroblast_2	1.59934	2.21786	CellSubType
0.932313	0.0496245	0.208	0.203	1	HX_vs_NX	Cortex	Cnp	0.959336	FALSE	Fibroblast_3	1.04629	1.1179	CellSubType
2.05e-05	-0.461665	0.126	0.239	0.0102546	HX_vs_NX	Cortex	Cnp	0.00276873	TRUE	Fibroblast_4	1.32858	0.690891	CellSubType
1.22e-35	-0.0137734	0.322	0.393	6.09e-33	HX_vs_NX	Cortex	Cnp	6.58e-35	FALSE	Homeostatic_astrocytes_1	3.2231	3.18297	CellSubType
5.29e-48	0.0797744	0.193	0.246	2.64e-45	HX_vs_NX	Cortex	Cnp	2.64e-47	FALSE	Homeostatic_astrocytes_2	2.11214	2.28908	CellSubType
1.22e-09	-0.00135526	0.265	0.319	6.1e-07	HX_vs_NX	Cortex	Cnp	6.91e-09	FALSE	Homeostatic_astrocytes_3	2.38844	2.38526	CellSubType
0.209466	-0.0211931	0.278	0.297	1	HX_vs_NX	Cortex	Cnp	0.248052	FALSE	Int_1	2.18282	2.13641	CellSubType
0.0445075	-0.14532	0.344	0.387	1	HX_vs_NX	Cortex	Cnp	0.0691744	FALSE	Int_2	2.64446	3.03069	CellSubType
0.380826	0.118126	0.296	0.28	1	HX_vs_NX	Cortex	Cnp	0.439414	FALSE	Int_3	1.95613	2.20836	CellSubType
0.10036	-0.282254	0.212	0.246	1	HX_vs_NX	Cortex	Cnp	0.236832	FALSE	Microglia	2.02349	1.48623	CellSubType
0.469516	0.168753	0.31	0.297	1	HX_vs_NX	Cortex	Cnp	0.701947	FALSE	Microglia_inflammatory_1	1.98764	2.35837	CellSubType
0.00181414	-0.232847	0.443	0.601	0.907071	HX_vs_NX	Cortex	Cnp	0.0307337	FALSE	Microglia_inflammatory_2	3.83594	3.11516	CellSubType
7.79e-25	-0.383559	0.952	0.982	3.9e-22	HX_vs_NX	Cortex	Cnp	5.38e-23	TRUE	Myelinating_OL	77.8768	59.4625	CellSubType
0.00411274	-0.239061	0.725	0.791	1	HX_vs_NX	Cortex	Cnp	0.0118912	FALSE	Newly_formed_OL_1	22.0529	18.5326	CellSubType
8.68e-11	0.406198	0.9	0.916	4.34e-08	HX_vs_NX	Cortex	Cnp	3.13e-09	TRUE	Newly_formed_OL_2	53.2645	70.9107	CellSubType
0.0299158	-0.115973	0.514	0.549	1	HX_vs_NX	Cortex	Cnp	0.0433137	FALSE	OPC	5.47521	4.97507	CellSubType
0.145388	-0.0789698	0.276	0.308	1	HX_vs_NX	Cortex	Cnp	0.201543	FALSE	Pericyte	2.06675	1.9034	CellSubType
0.0916492	-0.0540265	0.271	0.301	1	HX_vs_NX	Cortex	Cnp	0.139403	FALSE	Piri_1	1.71901	1.61907	CellSubType
7.61e-45	-0.293281	0.239	0.352	3.81e-42	HX_vs_NX	Cortex	Cnp	1.7e-43	TRUE	Pre_OL	3.58473	2.74134	CellSubType
9.02e-05	0.148909	0.464	0.444	0.0451113	HX_vs_NX	Cortex	Cnp	0.000107168	FALSE	Reactive_astrocytes_1	3.28892	3.75526	CellSubType
1.54e-07	0.140025	0.265	0.286	7.68e-05	HX_vs_NX	Cortex	Cnp	4.34e-07	FALSE	Reactive_astrocytes_2	1.87968	2.17319	CellSubType
0.00657791	-0.166069	0.33	0.403	1	HX_vs_NX	Cortex	Cnp	0.0178443	FALSE	SP	2.86325	2.44319	CellSubType
0.0166623	0.0325426	0.743	0.692	1	HX_vs_NX	SVZ	Cnp	0.0215154	FALSE	Ependymal	9.11728	9.34808	CellSubType
0.679612	0.111779	0.489	0.443	1	HX_vs_NX	SVZ	Cnp	0.712497	FALSE	Immune	6.3137	6.90289	CellSubType
0.690272	-0.112534	0.053	0.064	1	HX_vs_NX	SVZ	Cnp	0.690272	FALSE	Neuroblast	0.764643	0.632227	CellSubType
0.259113	-0.139558	0.247	0.263	1	HX_vs_NX	SVZ	Cnp	0.305543	FALSE	Neuroblast - OB	1.67428	1.42771	CellSubType
0.063298	0.225985	0.521	0.444	1	HX_vs_NX	SVZ	Cnp	0.0986362	FALSE	NSC - dorsal	4.30144	5.20044	CellSubType
0.628826	-0.0541843	0.605	0.582	1	HX_vs_NX	SVZ	Cnp	0.683507	FALSE	NSC - septal	8.18911	7.85039	CellSubType
0.000969612	0.42567	0.522	0.462	0.484806	HX_vs_NX	SVZ	Cnp	0.00197864	TRUE	NSC - ventral	3.23756	4.69187	CellSubType
0.382024	0.0614872	0.6	0.662	1	HX_vs_NX	SVZ	Cnp	0.429549	FALSE	OPC	17.6626	18.4752	CellSubType
0.264078	0.0131275	0.375	0.334	1	HX_vs_NX	SVZ	Cnp	0.309197	FALSE	TAP	3.04525	3.08222	CellSubType
0.187594	-0.198896	0.398	0.35	1	HX_vs_NX	SVZ	Cnp	0.246959	FALSE	Vascular	3.53048	2.94703	CellSubType
0.0783543	-0.124712	0.07	0.141	1	HX_vs_NX	CC	Cntfr	0.527059	FALSE	Endothelial 1	0.707338	0.565948	CellSubType
0.720826	-0.219547	0.16	0.2	1	HX_vs_NX	CC	Cntfr	0.879374	FALSE	Endothelial 2	1.077	0.7838	CellSubType
0.203893	0.944462	0.333	0.25	1	HX_vs_NX	CC	Cntfr	0.59611	FALSE	Fibroblast	0.921987	2.69881	CellSubType
0.481513	-0.0500051	0.411	0.448	1	HX_vs_NX	CC	Cntfr	0.648374	FALSE	Homeostatic astrocytes 1	3.70484	3.54456	CellSubType
0.0397727	0.328311	0.327	0.303	1	HX_vs_NX	CC	Cntfr	0.137484	FALSE	Homeostatic astrocytes 2	3.17511	4.24202	CellSubType
0.914135	0.071092	0.263	0.239	1	HX_vs_NX	CC	Cntfr	0.952491	FALSE	Homeostatic astrocytes 3	1.51147	1.63833	CellSubType
0.0156474	0.417188	0.568	0.58	1	HX_vs_NX	CC	Cntfr	0.0951917	FALSE	Immature OL 1	3.35751	4.81868	CellSubType
0.554069	0.0726499	0.161	0.17	1	HX_vs_NX	CC	Cntfr	0.687809	FALSE	Immature OL 2	1.04398	1.14955	CellSubType
0.316007	0.119846	0.505	0.479	1	HX_vs_NX	CC	Cntfr	0.399067	FALSE	Mature OL	3.79256	4.20769	CellSubType
0.581081	-0.0643337	0.102	0.13	1	HX_vs_NX	CC	Cntfr	0.834344	FALSE	Microglia	0.865961	0.784581	CellSubType
0.863693	0.0530337	0.183	0.192	1	HX_vs_NX	CC	Cntfr	0.965275	FALSE	Microglia inflammatory	0.904742	0.976063	CellSubType
0.874877	-0.00440085	0.067	0.064	1	HX_vs_NX	CC	Cntfr	0.895538	FALSE	Newly formed OL	0.435154	0.430783	CellSubType
0.589617	-0.152396	0.266	0.284	1	HX_vs_NX	CC	Cntfr	0.79248	FALSE	OPC	1.90533	1.61408	CellSubType
0.601781	-0.369116	0.234	0.275	1	HX_vs_NX	CC	Cntfr	0.958754	FALSE	Pericyte	1.94499	1.28018	CellSubType
0.528868	0.0811246	0.772	0.769	1	HX_vs_NX	CC	Cntfr	0.617013	FALSE	Reactive astrocytes	8.7701	9.33523	CellSubType
0.0854578	-0.0283134	0.28	0.306	1	HX_vs_NX	Cortex	Cntfr	0.15739	FALSE	Endothelial_1	1.72688	1.67389	CellSubType
0.00397571	-0.0842037	0.121	0.153	1	HX_vs_NX	Cortex	Cntfr	0.00841915	FALSE	Endothelial_2	1.16595	1.04315	CellSubType
0.968829	-0.058195	0.254	0.262	1	HX_vs_NX	Cortex	Cntfr	0.999129	FALSE	Endothelial_3	1.72924	1.62134	CellSubType
0.00799976	0.0856113	0.241	0.253	1	HX_vs_NX	Cortex	Cntfr	0.0178082	FALSE	Exc_1_2_3	1.37277	1.51784	CellSubType
3.23e-08	0.129018	0.421	0.406	1.62e-05	HX_vs_NX	Cortex	Cntfr	7.35e-08	FALSE	Exc_2_3	2.95888	2.62022	CellSubType
3.55e-56	0.466026	0.44	0.363	1.77e-53	HX_vs_NX	Cortex	Cntfr	2.34e-55	TRUE	Exc_2_3_4	2.85955	4.33119	CellSubType
7.03e-40	-0.206893	0.147	0.244	3.51e-37	HX_vs_NX	Cortex	Cntfr	1.15e-38	FALSE	Exc_2_3_4_Piri1	1.93447	1.54243	CellSubType
2.43e-06	0.174233	0.356	0.328	0.001215	HX_vs_NX	Cortex	Cntfr	4.61e-06	FALSE	Exc_5	1.85057	2.21648	CellSubType
0.00493744	0.0683204	0.315	0.316	1	HX_vs_NX	Cortex	Cntfr	0.00621851	FALSE	Exc_5_6	1.82765	1.96478	CellSubType
5.26e-19	-0.105358	0.091	0.13	2.63e-16	HX_vs_NX	Cortex	Cntfr	1.11e-18	FALSE	Exc_6b_Piri2_3	0.834959	0.70573	CellSubType
0.239245	0.145354	0.286	0.263	1	HX_vs_NX	Cortex	Cntfr	0.319462	FALSE	Exc_6b_SP	1.66521	1.94773	CellSubType
0.00812632	0.188343	0.471	0.46	1	HX_vs_NX	Cortex	Cntfr	0.0142594	FALSE	Fibroblast_1	3.00135	3.55935	CellSubType
0.0256664	0.307325	0.306	0.234	1	HX_vs_NX	Cortex	Cntfr	0.0602557	FALSE	Fibroblast_2	1.3771	1.94145	CellSubType
0.846187	-0.074886	0.212	0.225	1	HX_vs_NX	Cortex	Cntfr	0.896706	FALSE	Fibroblast_3	1.27384	1.15883	CellSubType
0.139412	0.103658	0.171	0.184	1	HX_vs_NX	Cortex	Cntfr	0.333108	FALSE	Fibroblast_4	1.01554	1.16568	CellSubType
9.31e-39	0.054228	0.438	0.501	4.66e-36	HX_vs_NX	Cortex	Cntfr	5.91e-38	FALSE	Homeostatic_astrocytes_1	4.29128	4.49395	CellSubType
3.21e-42	0.0153444	0.259	0.327	1.61e-39	HX_vs_NX	Cortex	Cntfr	1.22e-41	FALSE	Homeostatic_astrocytes_2	2.97391	3.0164	CellSubType
1.15e-07	0.0602527	0.446	0.49	5.77e-05	HX_vs_NX	Cortex	Cntfr	4.2e-07	FALSE	Homeostatic_astrocytes_3	4.20241	4.42428	CellSubType
4.36e-16	0.341476	0.555	0.512	2.18e-13	HX_vs_NX	Cortex	Cntfr	2.65e-15	TRUE	Int_1	4.43655	5.88839	CellSubType
0.00243044	0.198356	0.459	0.43	1	HX_vs_NX	Cortex	Cntfr	0.00606028	FALSE	Int_2	3.6873	3.08519	CellSubType
0.000479566	0.220589	0.667	0.624	0.239783	HX_vs_NX	Cortex	Cntfr	0.00172644	FALSE	Int_3	6.71359	7.98795	CellSubType
0.324333	-0.0653093	0.153	0.146	1	HX_vs_NX	Cortex	Cntfr	0.47513	FALSE	Microglia	0.870272	0.787495	CellSubType
0.908951	0.0307338	0.145	0.136	1	HX_vs_NX	Cortex	Cntfr	0.961853	FALSE	Microglia_inflammatory_1	0.751182	0.788888	CellSubType
0.196488	-0.087712	0.313	0.387	1	HX_vs_NX	Cortex	Cntfr	0.495342	FALSE	Microglia_inflammatory_2	1.78704	1.62264	CellSubType
1.69e-13	-0.342933	0.276	0.385	8.45e-11	HX_vs_NX	Cortex	Cntfr	4.37e-12	TRUE	Myelinating_OL	2.98326	2.14054	CellSubType
0.00231821	0.328095	0.377	0.305	1	HX_vs_NX	Cortex	Cntfr	0.00742943	TRUE	Newly_formed_OL_1	1.8865	2.62358	CellSubType
0.966347	-0.0189778	0.181	0.185	1	HX_vs_NX	Cortex	Cntfr	0.966347	FALSE	Newly_formed_OL_2	1.19741	1.16869	CellSubType
0.427218	0.0197791	0.429	0.437	1	HX_vs_NX	Cortex	Cntfr	0.464624	FALSE	OPC	3.15836	3.21576	CellSubType
0.87376	-0.0107452	0.252	0.259	1	HX_vs_NX	Cortex	Cntfr	0.897746	FALSE	Pericyte	1.49113	1.47264	CellSubType
0.19826	0.103103	0.48	0.455	1	HX_vs_NX	Cortex	Cntfr	0.259263	FALSE	Piri_1	3.05217	3.35236	CellSubType
2.63e-22	-0.200463	0.113	0.169	1.32e-19	HX_vs_NX	Cortex	Cntfr	1.23e-21	FALSE	Pre_OL	1.22307	0.934673	CellSubType
1.93e-10	0.110958	0.775	0.784	9.65e-08	HX_vs_NX	Cortex	Cntfr	3.89e-10	FALSE	Reactive_astrocytes_1	8.92536	9.71885	CellSubType
3.78e-07	0.0188657	0.258	0.302	0.000188913	HX_vs_NX	Cortex	Cntfr	9.83e-07	FALSE	Reactive_astrocytes_2	2.01099	2.05062	CellSubType
0.06463	0.175932	0.519	0.467	1	HX_vs_NX	Cortex	Cntfr	0.110608	FALSE	SP	3.70613	4.31648	CellSubType
5.07e-07	0.37883	0.401	0.293	0.000253537	HX_vs_NX	SVZ	Cntfr	1.57e-06	TRUE	Ependymal	1.80333	2.64513	CellSubType
8.78e-08	1.19208	0.435	0.17	4.39e-05	HX_vs_NX	SVZ	Cntfr	1.14e-06	TRUE	Immune	1.23297	4.10194	CellSubType
2.13e-16	1.22642	0.198	0.045	1.07e-13	HX_vs_NX	SVZ	Cntfr	8.14e-16	TRUE	Neuroblast	0.61505	2.77899	CellSubType
9.98e-06	0.31177	0.529	0.437	0.00499232	HX_vs_NX	SVZ	Cntfr	2.58e-05	TRUE	Neuroblast - OB	3.12387	4.11867	CellSubType
4.89e-05	0.363774	0.809	0.705	0.0244479	HX_vs_NX	SVZ	Cntfr	0.000203599	TRUE	NSC - dorsal	7.75308	10.2634	CellSubType
0.0013838	0.521199	0.602	0.453	0.691901	HX_vs_NX	SVZ	Cntfr	0.00402268	TRUE	NSC - septal	4.19689	6.4583	CellSubType
2.32e-06	0.394627	0.805	0.695	0.00115907	HX_vs_NX	SVZ	Cntfr	8.95e-06	TRUE	NSC - ventral	9.38288	12.6494	CellSubType
9.01e-06	0.980901	0.446	0.182	0.0045067	HX_vs_NX	SVZ	Cntfr	0.000117675	TRUE	OPC	1.36419	3.6662	CellSubType
4.75e-10	0.579023	0.706	0.521	2.38e-07	HX_vs_NX	SVZ	Cntfr	4.26e-09	TRUE	TAP	5.95817	9.39438	CellSubType
1.15e-06	0.982497	0.49	0.268	0.000572824	HX_vs_NX	SVZ	Cntfr	1.55e-05	TRUE	Vascular	1.98822	4.90436	CellSubType
0.26859	0.543464	0.128	0.077	1	HX_vs_NX	CC	Cntn1	0.800375	FALSE	Endothelial 1	0.442743	1.10275	CellSubType
0.924899	0.0467416	0.136	0.143	1	HX_vs_NX	CC	Cntn1	0.965019	FALSE	Endothelial 2	0.532572	0.583038	CellSubType
0.45292	-0.123637	0.042	0.1	1	HX_vs_NX	CC	Cntn1	0.707978	FALSE	Fibroblast	0.340529	0.230432	CellSubType
0.549296	0.164439	0.147	0.128	1	HX_vs_NX	CC	Cntn1	0.702321	FALSE	Homeostatic astrocytes 1	0.850813	1.07426	CellSubType
0.411779	0.362079	0.158	0.105	1	HX_vs_NX	CC	Cntn1	0.674231	FALSE	Homeostatic astrocytes 3	0.596109	1.05144	CellSubType
0.743243	0.0797459	0.209	0.222	1	HX_vs_NX	CC	Cntn1	0.81672	FALSE	Immature OL 1	1.02813	1.14339	CellSubType
0.052226	0.266552	0.792	0.754	1	HX_vs_NX	CC	Cntn1	0.139134	FALSE	Immature OL 2	9.55428	11.6961	CellSubType
4.4e-07	0.47588	0.346	0.262	0.000219942	HX_vs_NX	CC	Cntn1	3.18e-06	TRUE	Mature OL	1.44127	2.39523	CellSubType
0.053962	0.294017	0.125	0.114	1	HX_vs_NX	CC	Cntn1	0.302361	FALSE	Microglia	0.522086	0.866152	CellSubType
0.162469	-0.538638	0.163	0.202	1	HX_vs_NX	CC	Cntn1	0.84952	FALSE	Microglia inflammatory	1.16709	0.491871	CellSubType
0.000250374	0.510197	0.263	0.178	0.125187	HX_vs_NX	CC	Cntn1	0.00121014	TRUE	Newly formed OL	1.38172	2.39215	CellSubType
0.135732	0.237244	0.718	0.654	1	HX_vs_NX	CC	Cntn1	0.405535	FALSE	OPC	7.4854	9.00206	CellSubType
0.687144	-0.250719	0.094	0.15	1	HX_vs_NX	CC	Cntn1	0.983092	FALSE	Pericyte	0.868992	0.570846	CellSubType
7.82e-05	0.457621	0.234	0.161	0.0391019	HX_vs_NX	CC	Cntn1	0.00060217	TRUE	Reactive astrocytes	0.688089	1.31821	CellSubType
0.294645	0.0867985	0.253	0.239	1	HX_vs_NX	Cortex	Cntn1	0.407725	FALSE	Endothelial_1	1.14718	1.28033	CellSubType
0.00647351	0.0623882	0.116	0.128	1	HX_vs_NX	Cortex	Cntn1	0.0126656	FALSE	Endothelial_2	0.95503	1.04143	CellSubType
0.921762	-0.0914231	0.158	0.169	1	HX_vs_NX	Cortex	Cntn1	0.980348	FALSE	Endothelial_3	0.9454	0.825945	CellSubType
0.00014271	0.235331	0.362	0.339	0.0713548	HX_vs_NX	Cortex	Cntn1	0.000554244	FALSE	Exc_1_2_3	1.98687	2.51607	CellSubType
1.3e-41	0.211749	0.812	0.792	6.51e-39	HX_vs_NX	Cortex	Cntn1	1.32e-40	FALSE	Exc_2_3	10.949	9.31786	CellSubType
1.21e-162	0.676589	0.722	0.64	6.03e-160	HX_vs_NX	Cortex	Cntn1	3.38e-161	TRUE	Exc_2_3_4	7.66874	12.8557	CellSubType
4.36e-13	0.0911841	0.51	0.549	2.18e-10	HX_vs_NX	Cortex	Cntn1	8.07e-13	FALSE	Exc_2_3_4_Piri1	7.10209	7.6307	CellSubType
5.55e-88	0.454686	0.866	0.813	2.77e-85	HX_vs_NX	Cortex	Cntn1	1.09e-86	TRUE	Exc_5	10.2363	14.3992	CellSubType
3.87e-122	0.544022	0.842	0.762	1.94e-119	HX_vs_NX	Cortex	Cntn1	1e-120	TRUE	Exc_5_6	8.9826	13.5549	CellSubType
1.95e-31	0.313342	0.269	0.253	9.74e-29	HX_vs_NX	Cortex	Cntn1	9.74e-31	TRUE	Exc_6b_Piri2_3	1.85603	2.54886	CellSubType
2.7e-20	0.534195	0.825	0.741	1.35e-17	HX_vs_NX	Cortex	Cntn1	8.75e-19	TRUE	Exc_6b_SP	9.96289	14.8757	CellSubType
0.287255	0.0820741	0.051	0.038	1	HX_vs_NX	Cortex	Cntn1	0.328459	FALSE	Fibroblast_1	0.156658	0.224368	CellSubType
0.199243	-0.0145398	0.055	0.042	1	HX_vs_NX	Cortex	Cntn1	0.286411	FALSE	Fibroblast_2	0.186484	0.174587	CellSubType
0.83662	0.0467335	0.079	0.076	1	HX_vs_NX	Cortex	Cntn1	0.896706	FALSE	Fibroblast_3	0.312599	0.355815	CellSubType
0.905379	-0.0415184	0.074	0.077	1	HX_vs_NX	Cortex	Cntn1	0.940202	FALSE	Fibroblast_4	0.393489	0.353959	CellSubType
8.45e-15	0.220096	0.244	0.224	4.23e-12	HX_vs_NX	Cortex	Cntn1	1.6e-14	FALSE	Homeostatic_astrocytes_1	1.49264	1.90346	CellSubType
1.37e-16	0.229647	0.071	0.062	6.86e-14	HX_vs_NX	Cortex	Cntn1	1.65e-16	FALSE	Homeostatic_astrocytes_2	0.440155	0.688651	CellSubType
0.00398515	0.190605	0.157	0.133	1	HX_vs_NX	Cortex	Cntn1	0.00597772	FALSE	Homeostatic_astrocytes_3	0.799597	1.05378	CellSubType
1.77e-47	0.558338	0.745	0.651	8.86e-45	HX_vs_NX	Cortex	Cntn1	4.43e-46	TRUE	Int_1	7.73335	11.8605	CellSubType
3.12e-23	0.500419	0.781	0.707	1.56e-20	HX_vs_NX	Cortex	Cntn1	8.96e-22	TRUE	Int_2	14.166	9.72086	CellSubType
6.27e-16	0.435694	0.718	0.609	3.14e-13	HX_vs_NX	Cortex	Cntn1	1.69e-14	TRUE	Int_3	6.22682	8.77472	CellSubType
0.155598	-0.00341858	0.217	0.19	1	HX_vs_NX	Cortex	Cntn1	0.311195	FALSE	Microglia	1.29779	1.29235	CellSubType
0.34878	0.167471	0.155	0.125	1	HX_vs_NX	Cortex	Cntn1	0.633968	FALSE	Microglia_inflammatory_1	0.623439	0.823264	CellSubType
0.00104809	0.195113	0.313	0.349	0.524042	HX_vs_NX	Cortex	Cntn1	0.0221183	FALSE	Microglia_inflammatory_2	1.14427	1.45479	CellSubType
0.000479103	0.21562	0.35	0.326	0.239552	HX_vs_NX	Cortex	Cntn1	0.00183656	FALSE	Myelinating_OL	2.29597	2.82729	CellSubType
6.41e-11	0.469853	0.753	0.69	3.21e-08	HX_vs_NX	Cortex	Cntn1	1.14e-09	TRUE	Newly_formed_OL_1	7.73231	11.094	CellSubType
1.78e-09	0.539378	0.501	0.382	8.89e-07	HX_vs_NX	Cortex	Cntn1	2.96e-08	TRUE	Newly_formed_OL_2	3.84212	6.03727	CellSubType
2.43e-17	0.327953	0.76	0.682	1.21e-14	HX_vs_NX	Cortex	Cntn1	7.17e-16	TRUE	OPC	7.68747	9.90479	CellSubType
[truncated: 11,069 more rows]

## Sheet: CellTyping Within Region DGE
p_val	avg_log2FC	pct.1	pct.2	p_val_adj	comparison	region	gene	FDR	sig	celltype	exp.1	exp.2	cell typing
1.03e-38	1.1214	0.476	0.265	5.17e-36	HX_vs_NX	CC	Vegfa	1.91e-36	TRUE	Astrocytes	2.41776	6.43559	CellType
1.03e-35	0.939186	0.404	0.198	5.13e-33	HX_vs_NX	CC	Grm3	9.49e-34	TRUE	Astrocytes	1.28635	3.38395	CellType
4.54e-27	0.764916	0.247	0.099	2.27e-24	HX_vs_NX	CC	Qk	2.1e-25	TRUE	Astrocytes	0.51698	1.57776	CellType
2.06e-23	0.747881	0.463	0.3	1.03e-20	HX_vs_NX	CC	Notch1	5.43e-22	TRUE	Astrocytes	2.47691	4.83886	CellType
2.83e-18	0.709628	0.247	0.121	1.41e-15	HX_vs_NX	CC	Gria2	4.75e-17	TRUE	Astrocytes	0.821402	1.97869	CellType
1.02e-34	0.694768	0.834	0.682	5.12e-32	HX_vs_NX	CC	Plp1	6.32e-33	TRUE	Astrocytes	14.3391	23.8283	CellType
7.11e-24	0.691693	0.58	0.43	3.56e-21	HX_vs_NX	CC	Sirpa	2.19e-22	TRUE	Astrocytes	3.73408	6.64639	CellType
2.63e-17	0.682567	0.214	0.102	1.32e-14	HX_vs_NX	CC	Mertk	3.48e-16	TRUE	Astrocytes	0.604554	1.5753	CellType
2.46e-25	0.652702	0.649	0.488	1.23e-22	HX_vs_NX	CC	Apc	9.1e-24	TRUE	Astrocytes	4.87125	8.23024	CellType
2.45e-13	0.605191	0.132	0.055	1.22e-10	HX_vs_NX	CC	Sfrp1	2.38e-12	TRUE	Astrocytes	0.311615	0.995203	CellType
6.93e-18	0.590836	0.284	0.148	3.47e-15	HX_vs_NX	CC	Vcam1	9.87e-17	TRUE	Astrocytes	0.929994	1.9068	CellType
8.35e-13	0.580898	0.237	0.136	4.18e-10	HX_vs_NX	CC	Wnt7a	6.72e-12	TRUE	Astrocytes	0.789089	1.67608	CellType
4.48e-18	0.5796	0.574	0.455	2.24e-15	HX_vs_NX	CC	Lrp4	6.91e-17	TRUE	Astrocytes	4.04941	6.54601	CellType
2.93e-19	0.575952	0.133	0.04	1.47e-16	HX_vs_NX	CC	Ptprz1	6.04e-18	TRUE	Astrocytes	0.209816	0.803424	CellType
1.39e-16	0.569086	0.237	0.117	6.96e-14	HX_vs_NX	CC	Idi1	1.61e-15	TRUE	Astrocytes	0.678855	1.49072	CellType
3.5e-13	0.563304	0.244	0.135	1.75e-10	HX_vs_NX	CC	Hes5	3.09e-12	TRUE	Astrocytes	0.907752	1.81899	CellType
5.3e-17	0.558403	0.513	0.368	2.65e-14	HX_vs_NX	CC	Ntrk2	6.53e-16	TRUE	Astrocytes	3.02054	4.9208	CellType
2.12e-12	0.552802	0.235	0.133	1.06e-09	HX_vs_NX	CC	Sox8	1.4e-11	TRUE	Astrocytes	0.806931	1.65065	CellType
3.01e-19	0.552144	0.611	0.463	1.51e-16	HX_vs_NX	CC	Ctnnb1	6.04e-18	TRUE	Astrocytes	3.92077	6.21514	CellType
3.26e-19	0.542901	0.707	0.621	1.63e-16	HX_vs_NX	CC	Hmgcs1	6.04e-18	TRUE	Astrocytes	6.59965	10.0719	CellType
1.44e-11	0.516721	0.25	0.147	7.19e-09	HX_vs_NX	CC	Axin2	8.06e-11	TRUE	Astrocytes	0.90727	1.72873	CellType
2.27e-10	0.507316	0.324	0.225	1.13e-07	HX_vs_NX	CC	Notch2	1.02e-09	TRUE	Astrocytes	1.56022	2.63911	CellType
1.4e-12	0.50726	0.152	0.067	6.99e-10	HX_vs_NX	CC	Epha4	1.08e-11	TRUE	Astrocytes	0.397814	0.986779	CellType
2e-10	0.502248	0.214	0.123	9.98e-08	HX_vs_NX	CC	Pdgfrb	9.23e-10	TRUE	Astrocytes	0.680357	1.38009	CellType
8.08e-13	0.49193	0.139	0.059	4.04e-10	HX_vs_NX	CC	Tcf7l2	6.72e-12	TRUE	Astrocytes	0.282159	0.803133	CellType
4.32e-12	0.489653	0.5	0.399	2.16e-09	HX_vs_NX	CC	Pou3f3	2.58e-11	TRUE	Astrocytes	3.38146	5.15204	CellType
2.07e-09	0.482425	0.208	0.126	1.04e-06	HX_vs_NX	CC	Ldlr	8.92e-09	TRUE	Astrocytes	0.747251	1.44107	CellType
6.22e-12	0.482083	0.356	0.235	3.11e-09	HX_vs_NX	CC	Plxnb1	3.6e-11	TRUE	Astrocytes	1.65848	2.71326	CellType
1.64e-06	0.480376	0.282	0.205	0.00082002	HX_vs_NX	CC	Mag	4.67e-06	TRUE	Astrocytes	1.76828	2.86205	CellType
6.25e-14	0.474181	0.702	0.591	3.12e-11	HX_vs_NX	CC	Aqp4	6.42e-13	TRUE	Astrocytes	7.41952	10.6958	CellType
5.27e-10	0.449005	0.423	0.319	2.63e-07	HX_vs_NX	CC	Lrp1	2.32e-09	TRUE	Astrocytes	2.28558	3.48513	CellType
2.11e-08	0.438479	0.322	0.236	1.06e-05	HX_vs_NX	CC	Fgfr1	8.14e-08	TRUE	Astrocytes	1.5394	2.44133	CellType
1.5e-11	0.434128	0.449	0.322	7.51e-09	HX_vs_NX	CC	Cd81	8.17e-11	TRUE	Astrocytes	2.30674	3.46771	CellType
1.5e-12	0.431776	0.709	0.628	7.51e-10	HX_vs_NX	CC	Bcan	1.1e-11	TRUE	Astrocytes	7.7463	10.7978	CellType
1.89e-10	0.431007	0.416	0.296	9.46e-08	HX_vs_NX	CC	Ednrb	8.97e-10	TRUE	Astrocytes	2.36937	3.5425	CellType
4.34e-11	0.429139	0.153	0.072	2.17e-08	HX_vs_NX	CC	Egfr	2.29e-10	TRUE	Astrocytes	0.419324	0.911021	CellType
2.01e-12	0.423417	0.152	0.067	1.01e-09	HX_vs_NX	CC	Fgfrl1	1.38e-11	TRUE	Astrocytes	0.366494	0.832605	CellType
4.23e-12	0.422073	0.232	0.128	2.12e-09	HX_vs_NX	CC	Igf1r	2.58e-11	TRUE	Astrocytes	0.792638	1.40187	CellType
2.26e-06	0.417807	0.305	0.233	0.00112806	HX_vs_NX	CC	Tnc	6.23e-06	TRUE	Astrocytes	1.76639	2.6956	CellType
1.6e-08	0.41768	0.149	0.079	8e-06	HX_vs_NX	CC	Fabp7	6.43e-08	TRUE	Astrocytes	0.441394	0.925381	CellType
3.04e-08	0.416377	0.386	0.291	1.52e-05	HX_vs_NX	CC	Sqle	1.1e-07	TRUE	Astrocytes	2.06122	3.08541	CellType
3.89e-08	0.411968	0.345	0.248	1.94e-05	HX_vs_NX	CC	Hopx	1.36e-07	TRUE	Astrocytes	1.80424	2.73104	CellType
2.24e-12	0.410488	0.191	0.095	1.12e-09	HX_vs_NX	CC	Msmo1	1.43e-11	TRUE	Astrocytes	0.591768	1.11568	CellType
2.78e-13	0.409544	0.786	0.691	1.39e-10	HX_vs_NX	CC	Ncan	2.57e-12	TRUE	Astrocytes	9.56811	13.0373	CellType
3.91e-07	0.401903	0.137	0.082	0.000195426	HX_vs_NX	CC	Csf1	1.23e-06	TRUE	Astrocytes	0.416111	0.871036	CellType
2.45e-06	0.396707	0.16	0.101	0.00122328	HX_vs_NX	CC	Myc	6.6e-06	TRUE	Astrocytes	0.56305	1.05775	CellType
1.66e-10	0.394364	0.131	0.058	8.29e-08	HX_vs_NX	CC	Fstl1	8.07e-10	TRUE	Astrocytes	0.309238	0.720815	CellType
7.47e-09	0.389696	0.42	0.31	3.73e-06	HX_vs_NX	CC	Fyn	3.14e-08	TRUE	Astrocytes	2.47175	3.54839	CellType
5.32e-11	0.388527	0.121	0.05	2.66e-08	HX_vs_NX	CC	Lrp6	2.73e-10	TRUE	Astrocytes	0.260271	0.649765	CellType
2.42e-07	0.385869	0.302	0.215	0.000120844	HX_vs_NX	CC	Car2	7.71e-07	TRUE	Astrocytes	1.37852	2.10788	CellType
2.17e-08	0.379228	0.124	0.061	1.08e-05	HX_vs_NX	CC	Tle3	8.18e-08	TRUE	Astrocytes	0.318636	0.715077	CellType
1.23e-07	0.369222	0.247	0.162	6.13e-05	HX_vs_NX	CC	Gli3	3.98e-07	TRUE	Astrocytes	0.984339	1.56308	CellType
3.54e-05	0.353694	0.572	0.505	0.0177176	HX_vs_NX	CC	Thbs4	6.97e-05	TRUE	Astrocytes	9.34358	12.2173	CellType
1.59e-06	0.353206	0.389	0.333	0.000796448	HX_vs_NX	CC	Id2	4.6e-06	TRUE	Astrocytes	2.40093	3.34434	CellType
6.37e-06	0.350495	0.174	0.112	0.00318676	HX_vs_NX	CC	Cntn1	1.5e-05	TRUE	Astrocytes	0.613577	1.05731	CellType
2.87e-08	0.350486	0.253	0.163	1.43e-05	HX_vs_NX	CC	Foxo1	1.06e-07	TRUE	Astrocytes	1.00142	1.5518	CellType
1.11e-07	0.338399	0.115	0.056	5.55e-05	HX_vs_NX	CC	Olig2	3.67e-07	TRUE	Astrocytes	0.301532	0.645596	CellType
8.44e-06	0.337506	0.393	0.316	0.00421837	HX_vs_NX	CC	Sox2	1.95e-05	TRUE	Astrocytes	2.25237	3.10959	CellType
1.54e-12	0.333924	0.237	0.134	7.72e-10	HX_vs_NX	CC	Fgfr2	1.1e-11	TRUE	Astrocytes	0.832018	1.30914	CellType
0.000113565	0.33382	0.315	0.253	0.0567826	HX_vs_NX	CC	Dkk3	0.000205976	TRUE	Astrocytes	1.77264	2.49449	CellType
1.21e-06	0.332552	0.574	0.494	0.000604487	HX_vs_NX	CC	Cntfr	3.55e-06	TRUE	Astrocytes	4.9403	6.48026	CellType
1.18e-05	0.327581	0.137	0.085	0.00588523	HX_vs_NX	CC	Otx1	2.69e-05	TRUE	Astrocytes	0.434463	0.800119	CellType
4.95e-16	0.324395	0.86	0.87	2.47e-13	HX_vs_NX	CC	Aldoc	5.38e-15	TRUE	Astrocytes	15.4801	19.6354	CellType
5.18e-07	0.323575	0.184	0.112	0.000259059	HX_vs_NX	CC	Lmo4	1.57e-06	TRUE	Astrocytes	0.670298	1.09026	CellType
0.0016286	0.320798	0.237	0.191	0.814299	HX_vs_NX	CC	Trf	0.00255331	TRUE	Astrocytes	1.33685	1.91877	CellType
1.96e-08	0.315169	0.171	0.095	9.78e-06	HX_vs_NX	CC	Fzd2	7.7e-08	TRUE	Astrocytes	0.541273	0.917586	CellType
7.02e-08	0.31511	0.225	0.141	3.51e-05	HX_vs_NX	CC	Jak1	2.41e-07	TRUE	Astrocytes	0.856097	1.30918	CellType
3.38e-06	0.309419	0.109	0.058	0.00168806	HX_vs_NX	CC	Lifr	8.92e-06	TRUE	Astrocytes	0.290833	0.599612	CellType
1.27e-10	0.308574	0.109	0.044	6.35e-08	HX_vs_NX	CC	Jak2	6.35e-10	TRUE	Astrocytes	0.242817	0.539207	CellType
3.2e-08	0.306858	0.224	0.14	1.6e-05	HX_vs_NX	CC	Bmpr1a	1.14e-07	TRUE	Astrocytes	0.893416	1.34218	CellType
6.02e-06	0.306751	0.204	0.134	0.00301136	HX_vs_NX	CC	Sema6d	1.47e-05	TRUE	Astrocytes	0.811199	1.24031	CellType
5.45e-07	0.305457	0.118	0.061	0.000272708	HX_vs_NX	CC	Nras	1.63e-06	TRUE	Astrocytes	0.337602	0.653021	CellType
6.12e-06	0.305091	0.199	0.13	0.00306111	HX_vs_NX	CC	Fdft1	1.47e-05	TRUE	Astrocytes	0.790884	1.21263	CellType
2.46e-06	0.30364	0.114	0.061	0.00123157	HX_vs_NX	CC	Fbln1	6.6e-06	TRUE	Astrocytes	0.328021	0.639116	CellType
3.52e-05	0.289901	0.734	0.689	0.0176042	HX_vs_NX	CC	Cnp	6.97e-05	TRUE	Astrocytes	11.7765	14.62	CellType
5.68e-06	0.288394	0.132	0.075	0.00284243	HX_vs_NX	CC	Tle4	1.44e-05	TRUE	Astrocytes	0.406981	0.718318	CellType
0.0125579	0.286365	0.215	0.182	1	HX_vs_NX	CC	Sparc	0.0174678	TRUE	Astrocytes	1.41737	1.94814	CellType
2.24e-05	0.28498	0.187	0.124	0.0111938	HX_vs_NX	CC	Zhx2	4.81e-05	TRUE	Astrocytes	0.710807	1.08444	CellType
3.04e-05	0.279231	0.1	0.056	0.015209	HX_vs_NX	CC	Tgfa	6.12e-05	TRUE	Astrocytes	0.277708	0.550559	CellType
4.19e-06	0.276869	0.212	0.141	0.00209656	HX_vs_NX	CC	Dvl1	1.08e-05	TRUE	Astrocytes	0.893285	1.29383	CellType
2.26e-05	0.273163	0.068	0.034	0.0113162	HX_vs_NX	CC	Fbln2	4.81e-05	TRUE	Astrocytes	0.153057	0.393417	CellType
5.81e-06	0.272335	0.115	0.063	0.00290275	HX_vs_NX	CC	Tnfsf11	1.45e-05	TRUE	Astrocytes	0.355518	0.637141	CellType
5.17e-05	0.272001	0.264	0.193	0.0258364	HX_vs_NX	CC	Slc1a3	9.75e-05	TRUE	Astrocytes	1.26997	1.74095	CellType
2.02e-05	0.27095	0.585	0.559	0.0101164	HX_vs_NX	CC	Sox9	4.4e-05	TRUE	Astrocytes	5.8761	7.29672	CellType
0.000904546	0.262917	0.378	0.314	0.452273	HX_vs_NX	CC	Olig1	0.0014679	TRUE	Astrocytes	2.47896	3.17441	CellType
0.000426831	0.261383	0.098	0.062	0.213415	HX_vs_NX	CC	Lrp5	0.000735964	TRUE	Astrocytes	0.288053	0.543896	CellType
1.31e-05	0.261076	0.106	0.057	0.00655299	HX_vs_NX	CC	Gli2	2.96e-05	TRUE	Astrocytes	0.301838	0.560086	CellType
0.000316216	0.252571	0.183	0.128	0.158108	HX_vs_NX	CC	Bmpr2	0.000551887	TRUE	Astrocytes	0.748572	1.08312	CellType
0.000564553	0.250235	0.135	0.09	0.282276	HX_vs_NX	CC	Dtx4	0.000949475	TRUE	Astrocytes	0.460335	0.736924	CellType
2.98e-05	0.249765	0.076	0.037	0.0149234	HX_vs_NX	CC	Il15ra	6.07e-05	FALSE	Astrocytes	0.180113	0.40317	CellType
4.11e-06	0.245941	0.187	0.121	0.00205511	HX_vs_NX	CC	Ptch1	1.07e-05	FALSE	Astrocytes	0.739121	1.06236	CellType
0.00011093	0.238998	0.205	0.143	0.0554648	HX_vs_NX	CC	Ephb1	0.000203188	FALSE	Astrocytes	0.837548	1.16862	CellType
1.38e-08	0.238944	0.065	0.021	6.92e-06	HX_vs_NX	CC	Hgf	5.69e-08	FALSE	Astrocytes	0.107576	0.307082	CellType
0.00150726	0.236365	0.06	0.034	0.75363	HX_vs_NX	CC	Notch3	0.00240382	FALSE	Astrocytes	0.165478	0.372957	CellType
2.08e-06	0.236278	0.081	0.037	0.00103881	HX_vs_NX	CC	Tspan18	5.82e-06	FALSE	Astrocytes	0.176973	0.386415	CellType
0.000119073	0.236129	0.078	0.041	0.0595365	HX_vs_NX	CC	Sufu	0.000213869	FALSE	Astrocytes	0.188785	0.400185	CellType
4.69e-05	0.234164	0.094	0.051	0.023467	HX_vs_NX	CC	Sema6a	8.95e-05	FALSE	Astrocytes	0.25	0.470282	CellType
4.68e-05	0.231658	0.077	0.038	0.0233877	HX_vs_NX	CC	Kras	8.95e-05	FALSE	Astrocytes	0.186063	0.392656	CellType
9.15e-05	0.230136	0.105	0.061	0.0457431	HX_vs_NX	CC	Tapbp	0.00016925	FALSE	Astrocytes	0.348335	0.581523	CellType
0.00186853	0.228312	0.089	0.058	0.934264	HX_vs_NX	CC	Tle1	0.00288065	FALSE	Astrocytes	0.276988	0.495946	CellType
0.000659097	0.226873	0.113	0.071	0.329549	HX_vs_NX	CC	Gmfb	0.00109849	FALSE	Astrocytes	0.396833	0.634708	CellType
0.00641283	0.224875	0.081	0.056	1	HX_vs_NX	CC	Tnfrsf1a	0.00912595	FALSE	Astrocytes	0.296436	0.515114	CellType
0.017026	0.216632	0.133	0.1	1	HX_vs_NX	CC	C4b	0.0229914	FALSE	Astrocytes	0.622191	0.885015	CellType
0.000134556	0.216501	0.057	0.026	0.0672781	HX_vs_NX	CC	Prom1	0.000239355	FALSE	Astrocytes	0.138602	0.322955	CellType
0.00162807	0.21575	0.051	0.029	0.814036	HX_vs_NX	CC	Mdga1	0.00255331	FALSE	Astrocytes	0.142059	0.326282	CellType
3.92e-05	0.213709	0.102	0.057	0.019599	HX_vs_NX	CC	Fezf2	7.63e-05	FALSE	Astrocytes	0.319474	0.530148	CellType
8.01e-05	0.212455	0.266	0.197	0.0400634	HX_vs_NX	CC	Fgf1	0.000149732	FALSE	Astrocytes	1.23746	1.59245	CellType
2.45e-05	0.209893	0.839	0.817	0.0122451	HX_vs_NX	CC	Apoe	5.09e-05	FALSE	Astrocytes	12.7935	14.9536	CellType
0.0215461	0.206565	0.165	0.131	1	HX_vs_NX	CC	Arf1	0.0282605	FALSE	Astrocytes	0.754348	1.02441	CellType
0.00188501	0.205084	0.055	0.029	0.942506	HX_vs_NX	CC	Gpr17	0.00288204	FALSE	Astrocytes	0.151146	0.326987	CellType
0.00372159	0.202132	0.168	0.123	1	HX_vs_NX	CC	Gsk3b	0.00537886	FALSE	Astrocytes	0.720279	0.979004	CellType
0.00237392	0.201663	0.095	0.061	1	HX_vs_NX	CC	Sema4d	0.00359979	FALSE	Astrocytes	0.290767	0.484412	CellType
0.000889166	0.19942	0.09	0.054	0.444583	HX_vs_NX	CC	Ccnd1	0.00145571	FALSE	Astrocytes	0.306142	0.49976	CellType
0.0133174	0.197578	0.079	0.055	1	HX_vs_NX	CC	Mdk	0.0183859	FALSE	Astrocytes	0.27811	0.4657	CellType
4.32e-07	0.195089	0.058	0.02	0.000215761	HX_vs_NX	CC	Ifnar1	1.33e-06	FALSE	Astrocytes	0.0970452	0.255892	CellType
6.41e-06	0.189452	0.089	0.045	0.00320312	HX_vs_NX	CC	Mapk1	1.5e-05	FALSE	Astrocytes	0.26813	0.446087	CellType
0.000182773	0.187388	0.131	0.084	0.0913863	HX_vs_NX	CC	Lrig1	0.000322028	FALSE	Astrocytes	0.497837	0.705588	CellType
0.000429644	0.184377	0.074	0.04	0.214822	HX_vs_NX	CC	Rfx5	0.000735964	FALSE	Astrocytes	0.195092	0.358014	CellType
0.00121521	0.182571	0.06	0.032	0.607603	HX_vs_NX	CC	Gad1	0.0019549	FALSE	Astrocytes	0.193206	0.354175	CellType
0.00359074	0.180331	0.068	0.039	1	HX_vs_NX	CC	Itpr2	0.00527212	FALSE	Astrocytes	0.211674	0.373001	CellType
2.45e-05	0.179742	0.074	0.036	0.0122276	HX_vs_NX	CC	Nfkb1	5.09e-05	FALSE	Astrocytes	0.193128	0.351434	CellType
0.020565	0.179285	0.083	0.058	1	HX_vs_NX	CC	Tfeb	0.0271752	FALSE	Astrocytes	0.288567	0.459073	CellType
0.000738989	0.179121	0.094	0.057	0.369495	HX_vs_NX	CC	Fzd1	0.00122065	FALSE	Astrocytes	0.295795	0.467091	CellType
1.87e-05	0.177114	0.096	0.053	0.00934387	HX_vs_NX	CC	Itgb1	4.12e-05	FALSE	Astrocytes	0.296123	0.465423	CellType
0.0045561	0.17608	0.142	0.101	1	HX_vs_NX	CC	Tnfsf10	0.00653395	FALSE	Astrocytes	0.619247	0.829441	CellType
0.002659	0.175612	0.091	0.057	1	HX_vs_NX	CC	Glb1	0.00399931	FALSE	Astrocytes	0.275283	0.440359	CellType
2.74e-05	0.175067	0.063	0.028	0.0137235	HX_vs_NX	CC	Sox5	5.64e-05	FALSE	Astrocytes	0.154948	0.303956	CellType
0.0331176	0.171509	0.064	0.046	1	HX_vs_NX	CC	Ifngr1	0.041397	FALSE	Astrocytes	0.237974	0.394251	CellType
0.000441127	0.17073	0.9	0.896	0.220564	HX_vs_NX	CC	Clu	0.000748702	FALSE	Astrocytes	20.5779	23.2887	CellType
1.72e-05	0.170589	0.081	0.041	0.00859595	HX_vs_NX	CC	Kif7	3.83e-05	FALSE	Astrocytes	0.225042	0.378806	CellType
0.00300323	0.165945	0.117	0.079	1	HX_vs_NX	CC	Npr2	0.00448063	FALSE	Astrocytes	0.416347	0.589001	CellType
0.00170634	0.16479	0.079	0.047	0.853172	HX_vs_NX	CC	Mapk14	0.00265272	FALSE	Astrocytes	0.236341	0.385942	CellType
0.0216918	0.162313	0.143	0.109	1	HX_vs_NX	CC	Gadd45g	0.0282605	FALSE	Astrocytes	0.632837	0.827275	CellType
0.0527632	0.160616	0.113	0.086	1	HX_vs_NX	CC	Sox10	0.0633844	FALSE	Astrocytes	0.478174	0.65225	CellType
0.00362092	0.153186	0.061	0.034	1	HX_vs_NX	CC	Csnk1a1	0.00527457	FALSE	Astrocytes	0.172488	0.303834	CellType
0.0356082	0.152967	0.079	0.055	1	HX_vs_NX	CC	Tnr	0.0439168	FALSE	Astrocytes	0.306925	0.453109	CellType
0.0167286	0.152308	0.274	0.227	1	HX_vs_NX	CC	Mapt	0.0227558	FALSE	Astrocytes	1.37003	1.63393	CellType
5.91e-06	0.149379	0.065	0.029	0.00295562	HX_vs_NX	CC	Braf	1.46e-05	FALSE	Astrocytes	0.156589	0.282764	CellType
0.0304515	0.144567	0.079	0.054	1	HX_vs_NX	CC	Efnb3	0.038489	FALSE	Astrocytes	0.258122	0.390727	CellType
0.0187737	0.144084	0.067	0.043	1	HX_vs_NX	CC	Fzd7	0.0251676	FALSE	Astrocytes	0.214241	0.341771	CellType
0.233053	0.138485	0.058	0.047	1	HX_vs_NX	CC	Ccn2	0.24637	FALSE	Astrocytes	0.293804	0.424153	CellType
0.0305832	0.136245	0.075	0.051	1	HX_vs_NX	CC	Tyro3	0.038489	FALSE	Astrocytes	0.283258	0.410352	CellType
0.0709669	0.135722	0.077	0.055	1	HX_vs_NX	CC	Usp18	0.0825715	FALSE	Astrocytes	0.335546	0.467288	CellType
0.023452	0.134996	0.058	0.037	1	HX_vs_NX	CC	Cdh5	0.03034	FALSE	Astrocytes	0.182012	0.297956	CellType
0.0382382	0.133099	0.058	0.037	1	HX_vs_NX	CC	Hbegf	0.0468482	FALSE	Astrocytes	0.222398	0.34054	CellType
0.294253	0.13301	0.082	0.068	1	HX_vs_NX	CC	Csf1r	0.3093	FALSE	Astrocytes	0.493798	0.638068	CellType
0.168488	0.132221	0.074	0.06	1	HX_vs_NX	CC	Stmn2	0.185538	FALSE	Astrocytes	0.33572	0.463922	CellType
0.0286893	0.122004	0.101	0.074	1	HX_vs_NX	CC	Arx	0.0366036	FALSE	Astrocytes	0.413805	0.538567	CellType
0.0832041	0.116577	0.079	0.057	1	HX_vs_NX	CC	Plxna1	0.0944341	FALSE	Astrocytes	0.29222	0.400973	CellType
9.82e-08	0.112715	0.071	0.032	4.91e-05	HX_vs_NX	CC	Lrp8	3.3e-07	FALSE	Astrocytes	0.194194	0.291235	CellType
0.00330883	0.111557	0.051	0.028	1	HX_vs_NX	CC	Nes	0.00489707	FALSE	Astrocytes	0.176921	0.271538	CellType
0.110981	0.109674	0.077	0.057	1	HX_vs_NX	CC	Serpina3n	0.124433	FALSE	Astrocytes	0.391928	0.501869	CellType
0.0156903	0.108814	0.144	0.11	1	HX_vs_NX	CC	Mog	0.0215016	FALSE	Astrocytes	0.630451	0.758183	CellType
0.0825197	0.1064	0.06	0.042	1	HX_vs_NX	CC	Ascl1	0.0942354	FALSE	Astrocytes	0.297204	0.39649	CellType
0.0933733	0.104398	0.058	0.04	1	HX_vs_NX	CC	Nrp1	0.10533	FALSE	Astrocytes	0.195799	0.285539	CellType
0.018948	0.101418	0.057	0.035	1	HX_vs_NX	CC	Trp53	0.0252186	FALSE	Astrocytes	0.21202	0.300288	CellType
0.362806	0.101385	0.174	0.155	1	HX_vs_NX	CC	Axl	0.377074	FALSE	Astrocytes	0.916118	1.05562	CellType
0.217513	0.0981128	0.091	0.073	1	HX_vs_NX	CC	H2-K1	0.231263	FALSE	Astrocytes	0.379973	0.477085	CellType
0.187697	0.0979416	0.089	0.07	1	HX_vs_NX	CC	Tubb3	0.204258	FALSE	Astrocytes	0.363233	0.458993	CellType
0.0663972	0.0972251	0.051	0.034	1	HX_vs_NX	CC	Ednra	0.0782388	FALSE	Astrocytes	0.192571	0.27571	CellType
0.447105	0.0909225	0.267	0.248	1	HX_vs_NX	CC	Bcl2l2	0.459525	FALSE	Astrocytes	1.56753	1.73456	CellType
0.0441282	0.0907646	0.296	0.256	1	HX_vs_NX	CC	Il6st	0.0533577	FALSE	Astrocytes	1.82446	2.00786	CellType
0.210237	0.0778577	0.056	0.041	1	HX_vs_NX	CC	Ifi27	0.22482	FALSE	Astrocytes	0.220989	0.288692	CellType
0.15395	0.0717539	0.11	0.089	1	HX_vs_NX	CC	Psme1	0.170543	FALSE	Astrocytes	0.505395	0.582161	CellType
0.0659357	0.0697017	0.051	0.035	1	HX_vs_NX	CC	Grin2b	0.078193	FALSE	Astrocytes	0.206888	0.266629	CellType
0.19489	0.0608135	0.055	0.041	1	HX_vs_NX	CC	Il3	0.210846	FALSE	Astrocytes	0.212597	0.264804	CellType
0.0802052	0.0490214	0.05	0.036	1	HX_vs_NX	CC	Lix1	0.0927373	FALSE	Astrocytes	0.203435	0.24503	CellType
0.476546	0.0460382	0.066	0.055	1	HX_vs_NX	CC	Fzd8	0.487078	FALSE	Astrocytes	0.265643	0.306682	CellType
0.0336272	0.0385965	0.093	0.073	1	HX_vs_NX	CC	Cx3cl1	0.0417519	FALSE	Astrocytes	0.444607	0.483776	CellType
0.882548	0.0320706	0.058	0.053	1	HX_vs_NX	CC	C1qa	0.887345	FALSE	Astrocytes	0.299958	0.329179	CellType
0.320455	0.0267482	0.141	0.125	1	HX_vs_NX	CC	Gas6	0.334939	FALSE	Astrocytes	0.819293	0.853338	CellType
0.0619136	0.0212647	0.117	0.099	1	HX_vs_NX	CC	Vegfb	0.0738968	FALSE	Astrocytes	0.570763	0.594087	CellType
0.638444	0.0184475	0.099	0.102	1	HX_vs_NX	CC	Ccr10	0.648968	FALSE	Astrocytes	0.591913	0.612399	CellType
0.145656	0.008536	0.071	0.058	1	HX_vs_NX	CC	Foxj1	0.162328	FALSE	Astrocytes	0.386528	0.394756	CellType
0.0703746	-0.0187946	0.055	0.046	1	HX_vs_NX	CC	Fzd4	0.0824007	FALSE	Astrocytes	0.259985	0.243677	CellType
0.917075	-0.0218186	0.052	0.056	1	HX_vs_NX	CC	Mif	0.917075	FALSE	Astrocytes	0.303714	0.284146	CellType
0.83486	-0.0442415	0.278	0.28	1	HX_vs_NX	CC	Slc17a7	0.843984	FALSE	Astrocytes	2.51528	2.40912	CellType
0.379946	-0.0603428	0.235	0.256	1	HX_vs_NX	CC	S100b	0.392682	FALSE	Astrocytes	1.79923	1.68456	CellType
0.027869	-0.0608076	0.071	0.065	1	HX_vs_NX	CC	Hras	0.0358039	FALSE	Astrocytes	0.390924	0.333517	CellType
0.206335	-0.0674899	0.205	0.202	1	HX_vs_NX	CC	Stmn1	0.22193	FALSE	Astrocytes	1.32537	1.2191	CellType
0.0818491	-0.108444	0.08	0.086	1	HX_vs_NX	CC	Id3	0.0940502	FALSE	Astrocytes	0.473912	0.367182	CellType
0.171398	-0.119026	0.047	0.063	1	HX_vs_NX	CC	Ctss	0.187625	FALSE	Astrocytes	0.369548	0.261092	CellType
0.00939321	-0.155572	0.068	0.075	1	HX_vs_NX	CC	C1qb	0.0132652	FALSE	Astrocytes	0.462466	0.312968	CellType
0.0422093	-0.16062	0.702	0.728	1	HX_vs_NX	CC	Gfap	0.0513732	FALSE	Astrocytes	14.0677	12.4801	CellType
0.011084	-0.247351	0.093	0.121	1	HX_vs_NX	CC	Agt	0.0155344	FALSE	Astrocytes	0.860057	0.56699	CellType
p_val	avg_log2FC	pct.1	pct.2	p_val_adj	comparison	region	gene	FDR	sig	celltype	exp.1	exp.2	CellType
9.01e-06	0.65242	0.629	0.555	0.00450305	HX_vs_NX	CC	Apc	0.00150402	TRUE	Immune	5.12181	8.62227	CellType
0.00103635	0.516891	0.69	0.58	0.518177	HX_vs_NX	CC	Ctnnb1	0.0576904	FALSE	Immune	5.38932	8.14228	CellType
0.0301589	0.512638	0.19	0.117	1	HX_vs_NX	CC	Lrp4	0.309296	FALSE	Immune	0.633778	1.33084	CellType
0.0314852	0.478361	0.177	0.11	1	HX_vs_NX	CC	Ntrk2	0.309296	FALSE	Immune	0.552913	1.16346	CellType
0.0164723	0.478031	0.224	0.148	1	HX_vs_NX	CC	B2m	0.251502	FALSE	Immune	0.710544	1.38252	CellType
0.00263359	0.475948	0.272	0.148	1	HX_vs_NX	CC	Qk	0.0879618	FALSE	Immune	0.884427	1.62092	CellType
0.00146583	0.445957	0.858	0.767	0.732918	HX_vs_NX	CC	Plp1	0.0611986	FALSE	Immune	22.175	30.5693	CellType
0.00448131	0.415597	0.06	0.014	1	HX_vs_NX	CC	Gpr17	0.106911	FALSE	Immune	0.0405552	0.387945	CellType
0.0216774	0.397947	0.086	0.042	1	HX_vs_NX	CC	Fabp7	0.297923	FALSE	Immune	0.146187	0.510252	CellType
0.039596	0.385084	0.134	0.078	1	HX_vs_NX	CC	Idi1	0.330627	FALSE	Immune	0.298091	0.695223	CellType
0.0715973	0.377345	0.207	0.163	1	HX_vs_NX	CC	Mog	0.46941	FALSE	Immune	0.891219	1.4566	CellType
0.0385918	0.366027	0.112	0.053	1	HX_vs_NX	CC	Grm3	0.330627	FALSE	Immune	0.233365	0.589559	CellType
0.0759087	0.360302	0.086	0.039	1	HX_vs_NX	CC	Cx3cl1	0.46951	FALSE	Immune	0.243354	0.596086	CellType
0.0456753	0.348705	0.591	0.498	1	HX_vs_NX	CC	Hmgcs1	0.340352	FALSE	Immune	4.73257	6.29995	CellType
0.0812259	0.348313	0.228	0.155	1	HX_vs_NX	CC	Arf1	0.484455	FALSE	Immune	0.776133	1.26114	CellType
0.288879	0.340555	0.336	0.311	1	HX_vs_NX	CC	Mag	0.778109	FALSE	Immune	2.77552	3.78073	CellType
0.016566	0.335358	0.716	0.682	1	HX_vs_NX	CC	Ctss	0.251502	FALSE	Immune	7.40428	9.6036	CellType
0.0231916	0.335111	0.056	0.018	1	HX_vs_NX	CC	Dlx2	0.297923	FALSE	Immune	0.051018	0.325832	CellType
0.0284579	0.330321	0.254	0.24	1	HX_vs_NX	CC	Mertk	0.309296	FALSE	Immune	1.43648	2.06336	CellType
0.108608	0.327965	0.138	0.088	1	HX_vs_NX	CC	Sox8	0.566797	FALSE	Immune	0.403477	0.761702	CellType
0.0992141	0.317996	0.065	0.032	1	HX_vs_NX	CC	Ccn2	0.534476	FALSE	Immune	0.133325	0.4128	CellType
0.261241	0.316282	0.138	0.102	1	HX_vs_NX	CC	Id2	0.778109	FALSE	Immune	0.537722	0.914645	CellType
0.232734	0.295199	0.069	0.039	1	HX_vs_NX	CC	Vegfa	0.778109	FALSE	Immune	0.189128	0.459124	CellType
0.146264	0.289362	0.103	0.071	1	HX_vs_NX	CC	Slc1a3	0.642794	FALSE	Immune	0.283096	0.568071	CellType
0.0921804	0.286479	0.108	0.057	1	HX_vs_NX	CC	Vegfb	0.513138	FALSE	Immune	0.251504	0.526409	CellType
0.248959	0.283459	0.181	0.138	1	HX_vs_NX	CC	Tgfa	0.778109	FALSE	Immune	0.58193	0.925382	CellType
0.162833	0.273789	0.056	0.032	1	HX_vs_NX	CC	Braf	0.679828	FALSE	Immune	0.132011	0.368577	CellType
0.245255	0.245378	0.112	0.074	1	HX_vs_NX	CC	Sqle	0.778109	FALSE	Immune	0.325109	0.570789	CellType
0.250695	0.231329	0.142	0.127	1	HX_vs_NX	CC	Gsk3b	0.778109	FALSE	Immune	0.55727	0.828104	CellType
0.270364	0.213634	0.06	0.042	1	HX_vs_NX	CC	Kras	0.778109	FALSE	Immune	0.158793	0.343743	CellType
0.501305	0.213315	0.172	0.163	1	HX_vs_NX	CC	Aqp4	0.920897	FALSE	Immune	1.05118	1.37803	CellType
0.519295	0.205337	0.237	0.208	1	HX_vs_NX	CC	Jak1	0.935311	FALSE	Immune	1.20107	1.53774	CellType
0.0158625	0.202736	0.078	0.025	1	HX_vs_NX	CC	Eif2ak2	0.251502	FALSE	Immune	0.0992263	0.265077	CellType
0.429619	0.199235	0.069	0.046	1	HX_vs_NX	CC	Tubb3	0.882052	FALSE	Immune	0.246937	0.431595	CellType
0.258654	0.19875	0.134	0.088	1	HX_vs_NX	CC	Notch1	0.778109	FALSE	Immune	0.471633	0.688998	CellType
0.254995	0.194039	0.099	0.06	1	HX_vs_NX	CC	Stmn2	0.778109	FALSE	Immune	0.328591	0.519857	CellType
0.191283	0.193604	0.056	0.028	1	HX_vs_NX	CC	Fdft1	0.726005	FALSE	Immune	0.0966372	0.254133	CellType
0.621391	0.192054	0.198	0.17	1	HX_vs_NX	CC	Mapk14	0.951052	FALSE	Immune	1.06257	1.35625	CellType
0.258298	0.190398	0.25	0.191	1	HX_vs_NX	CC	Gas6	0.778109	FALSE	Immune	1.15477	1.45876	CellType
0.18294	0.186802	0.056	0.025	1	HX_vs_NX	CC	Stat1	0.726005	FALSE	Immune	0.106439	0.259391	CellType
0.0344359	0.179465	0.069	0.025	1	HX_vs_NX	CC	Ggta1	0.319489	FALSE	Immune	0.144222	0.29579	CellType
0.00447567	0.179301	0.185	0.102	1	HX_vs_NX	CC	Tgfbr1	0.106911	FALSE	Immune	0.854667	1.1001	CellType
0.469751	0.176159	0.073	0.049	1	HX_vs_NX	CC	Axin2	0.920897	FALSE	Immune	0.218603	0.376865	CellType
0.424516	0.174875	0.336	0.283	1	HX_vs_NX	CC	Il10ra	0.882052	FALSE	Immune	2.24032	2.65789	CellType
0.595334	0.1727	0.155	0.138	1	HX_vs_NX	CC	Hopx	0.951052	FALSE	Immune	0.804207	1.03364	CellType
0.499458	0.170508	0.108	0.078	1	HX_vs_NX	CC	Ednrb	0.920897	FALSE	Immune	0.43408	0.613992	CellType
0.31028	0.168914	0.901	0.901	1	HX_vs_NX	CC	Csf1r	0.785103	FALSE	Immune	20.8847	23.6031	CellType
0.341231	0.167681	0.065	0.039	1	HX_vs_NX	CC	Grin1	0.81408	FALSE	Immune	0.147964	0.289452	CellType
0.402626	0.162682	0.056	0.032	1	HX_vs_NX	CC	Mif	0.882052	FALSE	Immune	0.186795	0.328458	CellType
0.625224	0.161517	0.06	0.049	1	HX_vs_NX	CC	Gria2	0.951052	FALSE	Immune	0.264857	0.414695	CellType
0.140109	0.16132	0.078	0.039	1	HX_vs_NX	CC	Il1a	0.642794	FALSE	Immune	0.208947	0.351978	CellType
0.651628	0.161309	0.302	0.293	1	HX_vs_NX	CC	Ncan	0.951052	FALSE	Immune	1.93244	2.27935	CellType
0.302247	0.159683	0.082	0.049	1	HX_vs_NX	CC	Plxnb1	0.785103	FALSE	Immune	0.287612	0.438316	CellType
0.318522	0.156129	0.116	0.078	1	HX_vs_NX	CC	Gmfb	0.793929	FALSE	Immune	0.381576	0.539481	CellType
0.496898	0.155849	0.091	0.067	1	HX_vs_NX	CC	Olig2	0.920897	FALSE	Immune	0.280992	0.427124	CellType
0.367628	0.149537	0.069	0.049	1	HX_vs_NX	CC	Csf2ra	0.864702	FALSE	Immune	0.154697	0.280805	CellType
0.283615	0.145447	0.289	0.314	1	HX_vs_NX	CC	Slc17a7	0.778109	FALSE	Immune	2.46622	2.83389	CellType
0.266206	0.143448	0.371	0.382	1	HX_vs_NX	CC	Olig1	0.778109	FALSE	Immune	3.20702	3.64683	CellType
0.118923	0.143407	0.082	0.042	1	HX_vs_NX	CC	Lrig1	0.59784	FALSE	Immune	0.247607	0.377995	CellType
0.596482	0.139915	0.603	0.587	1	HX_vs_NX	CC	Cx3cr1	0.951052	FALSE	Immune	7.54382	8.41393	CellType
0.532053	0.135826	0.332	0.325	1	HX_vs_NX	CC	Ifngr1	0.935311	FALSE	Immune	2.19173	2.50682	CellType
0.776059	0.131283	0.108	0.099	1	HX_vs_NX	CC	Sox10	0.958167	FALSE	Immune	0.604185	0.757011	CellType
0.40942	0.128177	0.06	0.035	1	HX_vs_NX	CC	Rfx5	0.882052	FALSE	Immune	0.144435	0.250766	CellType
0.376897	0.127091	0.681	0.689	1	HX_vs_NX	CC	C1qa	0.874191	FALSE	Immune	7.59281	8.38411	CellType
0.49955	0.126665	0.284	0.279	1	HX_vs_NX	CC	Cd81	0.920897	FALSE	Immune	1.61874	1.85906	CellType
0.817987	0.126017	0.151	0.134	1	HX_vs_NX	CC	Ccnd1	0.969279	FALSE	Immune	0.902814	1.0765	CellType
0.284614	0.121931	0.073	0.042	1	HX_vs_NX	CC	Ifnar1	0.778109	FALSE	Immune	0.213854	0.320904	CellType
0.608346	0.111517	0.263	0.226	1	HX_vs_NX	CC	Il6st	0.951052	FALSE	Immune	1.61858	1.82902	CellType
0.617738	0.111223	0.491	0.488	1	HX_vs_NX	CC	Lrp1	0.951052	FALSE	Immune	3.96863	4.36684	CellType
0.0139305	0.108741	0.19	0.237	1	HX_vs_NX	CC	Mapt	0.251502	FALSE	Immune	1.10902	1.27413	CellType
0.492042	0.0997803	0.267	0.279	1	HX_vs_NX	CC	S100b	0.920897	FALSE	Immune	1.81866	2.02051	CellType
0.190308	0.0994295	0.151	0.106	1	HX_vs_NX	CC	Fgf1	0.726005	FALSE	Immune	0.609497	0.724335	CellType
0.568767	0.0975352	0.138	0.11	1	HX_vs_NX	CC	Lmo4	0.951052	FALSE	Immune	0.606012	0.718343	CellType
0.791779	0.0969943	0.069	0.057	1	HX_vs_NX	CC	Sema4d	0.958167	FALSE	Immune	0.272384	0.36087	CellType
0.245439	0.0899276	0.591	0.622	1	HX_vs_NX	CC	C1qc	0.778109	FALSE	Immune	5.91589	6.36069	CellType
0.414581	0.0897372	0.112	0.081	1	HX_vs_NX	CC	Tcf7l2	0.882052	FALSE	Immune	0.394856	0.484373	CellType
0.778503	0.0881873	0.172	0.17	1	HX_vs_NX	CC	Cd82	0.958167	FALSE	Immune	0.911171	1.03164	CellType
0.81716	0.0866047	0.069	0.057	1	HX_vs_NX	CC	Tgfb3	0.969279	FALSE	Immune	0.266825	0.345201	CellType
0.850404	0.0840085	0.06	0.049	1	HX_vs_NX	CC	Nes	0.969279	FALSE	Immune	0.291111	0.368524	CellType
0.741742	0.0826594	0.22	0.219	1	HX_vs_NX	CC	Bcl2l2	0.958167	FALSE	Immune	1.11647	1.24128	CellType
0.89287	0.080422	0.177	0.166	1	HX_vs_NX	CC	Aif1	0.990536	FALSE	Immune	0.893317	1.00186	CellType
0.326507	0.0790908	0.547	0.587	1	HX_vs_NX	CC	Trf	0.797789	FALSE	Immune	6.30095	6.71238	CellType
0.908213	0.0703599	0.06	0.053	1	HX_vs_NX	CC	Cd163	0.990536	FALSE	Immune	0.284863	0.349078	CellType
0.834029	0.0681968	0.073	0.06	1	HX_vs_NX	CC	Lrp6	0.969279	FALSE	Immune	0.255654	0.316434	CellType
0.760494	0.0614879	0.06	0.046	1	HX_vs_NX	CC	Fgfr1	0.958167	FALSE	Immune	0.196323	0.248412	CellType
0.909528	0.0551257	0.151	0.145	1	HX_vs_NX	CC	Bmpr2	0.990536	FALSE	Immune	0.691522	0.757406	CellType
0.0730818	0.0516584	0.095	0.057	1	HX_vs_NX	CC	Ifi27	0.46941	FALSE	Immune	0.29322	0.340365	CellType
0.653351	0.0484896	0.099	0.106	1	HX_vs_NX	CC	Hras	0.951052	FALSE	Immune	0.507992	0.559538	CellType
0.612809	0.0442382	0.672	0.633	1	HX_vs_NX	CC	Sirpa	0.951052	FALSE	Immune	10.0913	10.4366	CellType
0.774736	0.0425811	0.069	0.074	1	HX_vs_NX	CC	Tnfsf10	0.958167	FALSE	Immune	0.35182	0.392314	CellType
0.973728	0.0382956	0.345	0.336	1	HX_vs_NX	CC	Fyn	0.997623	FALSE	Immune	2.79069	2.89266	CellType
0.75346	0.0376476	0.078	0.081	1	HX_vs_NX	CC	Glb1	0.958167	FALSE	Immune	0.331361	0.366561	CellType
0.935136	0.0343762	0.06	0.053	1	HX_vs_NX	CC	Tyk2	0.996272	FALSE	Immune	0.252278	0.282476	CellType
0.591674	0.0338294	0.151	0.127	1	HX_vs_NX	CC	Car2	0.951052	FALSE	Immune	0.641012	0.679946	CellType
0.913429	0.0307439	0.065	0.057	1	HX_vs_NX	CC	Zhx2	0.990536	FALSE	Immune	0.286558	0.314269	CellType
0.386267	0.0281842	0.207	0.23	1	HX_vs_NX	CC	Stmn1	0.882052	FALSE	Immune	1.33583	1.38191	CellType
0.844461	0.027427	0.129	0.141	1	HX_vs_NX	CC	Dvl1	0.969279	FALSE	Immune	0.804488	0.839121	CellType
0.875504	0.0266554	0.073	0.074	1	HX_vs_NX	CC	Gsdmd	0.9879	FALSE	Immune	0.310946	0.335392	CellType
0.329625	0.0255282	0.728	0.774	1	HX_vs_NX	CC	Cnp	0.797789	FALSE	Immune	15.4687	15.7627	CellType
0.954512	0.024736	0.065	0.064	1	HX_vs_NX	CC	Mapk1	0.996272	FALSE	Immune	0.228256	0.249497	CellType
0.989397	0.0245426	0.44	0.435	1	HX_vs_NX	CC	Aldoc	0.998904	FALSE	Immune	4.28188	4.3725	CellType
0.936647	0.0236216	0.129	0.134	1	HX_vs_NX	CC	Tnfrsf11a	0.996272	FALSE	Immune	0.680536	0.708279	CellType
0.687625	0.0223698	0.052	0.039	1	HX_vs_NX	CC	Itgb3	0.958167	FALSE	Immune	0.177327	0.195724	CellType
0.894927	0.0194991	0.073	0.078	1	HX_vs_NX	CC	Irf2	0.990536	FALSE	Immune	0.364201	0.382764	CellType
0.77201	0.0158777	0.065	0.071	1	HX_vs_NX	CC	Gad1	0.958167	FALSE	Immune	0.341124	0.355966	CellType
0.992708	0.0123261	0.155	0.155	1	HX_vs_NX	CC	Nfkb1	0.998904	FALSE	Immune	0.900734	0.917043	CellType
0.96713	0.00660943	0.267	0.272	1	HX_vs_NX	CC	Il6ra	0.99698	FALSE	Immune	1.65779	1.67	CellType
0.995407	0.00466274	0.069	0.067	1	HX_vs_NX	CC	Myd88	0.998904	FALSE	Immune	0.345292	0.349647	CellType
0.640151	0.00213578	0.086	0.071	1	HX_vs_NX	CC	Tle4	0.951052	FALSE	Immune	0.460573	0.462737	CellType
0.998904	0.00176995	0.25	0.251	1	HX_vs_NX	CC	Tnfrsf1b	0.998904	FALSE	Immune	1.6267	1.62992	CellType
0.418902	0.000358399	0.125	0.102	1	HX_vs_NX	CC	Itgb1	0.882052	FALSE	Immune	0.59525	0.595647	CellType
0.95255	-0.000945312	0.125	0.12	1	HX_vs_NX	CC	Nrp1	0.996272	FALSE	Immune	0.603831	0.60278	CellType
0.787865	-0.00700947	0.138	0.152	1	HX_vs_NX	CC	Cntfr	0.958167	FALSE	Immune	0.879527	0.870418	CellType
0.752042	-0.0141641	0.108	0.099	1	HX_vs_NX	CC	Sox2	0.958167	FALSE	Immune	0.480503	0.466039	CellType
0.92739	-0.0173259	0.078	0.085	1	HX_vs_NX	CC	Dkk3	0.996272	FALSE	Immune	0.375861	0.359436	CellType
0.841551	-0.0183785	0.078	0.088	1	HX_vs_NX	CC	Ephb1	0.969279	FALSE	Immune	0.338198	0.321259	CellType
0.534255	-0.0204784	0.091	0.11	1	HX_vs_NX	CC	Tfeb	0.935311	FALSE	Immune	0.510807	0.489513	CellType
0.951599	-0.0246486	0.047	0.053	1	HX_vs_NX	CC	Axl	0.996272	FALSE	Immune	0.285723	0.263942	CellType
0.630913	-0.02955	0.776	0.809	1	HX_vs_NX	CC	Sparc	0.951052	FALSE	Immune	13.2581	12.9691	CellType
0.791605	-0.0371984	0.134	0.127	1	HX_vs_NX	CC	Pou3f3	0.958167	FALSE	Immune	0.795074	0.749382	CellType
0.443177	-0.0379832	0.065	0.057	1	HX_vs_NX	CC	Opalin	0.891694	FALSE	Immune	0.296178	0.262497	CellType
0.587438	-0.0397919	0.151	0.177	1	HX_vs_NX	CC	Pdgfb	0.951052	FALSE	Immune	1.03279	0.977489	CellType
0.961819	-0.0413262	0.142	0.145	1	HX_vs_NX	CC	Cntn1	0.99698	FALSE	Immune	0.747725	0.698371	CellType
0.187704	-0.0441575	0.065	0.095	1	HX_vs_NX	CC	Bmpr1a	0.726005	FALSE	Immune	0.432884	0.389691	CellType
0.651892	-0.045083	0.056	0.053	1	HX_vs_NX	CC	Pdgfra	0.951052	FALSE	Immune	0.275805	0.236553	CellType
0.429201	-0.053719	0.082	0.11	1	HX_vs_NX	CC	Nras	0.882052	FALSE	Immune	0.594785	0.536495	CellType
0.566856	-0.0559855	0.078	0.074	1	HX_vs_NX	CC	Tnfsf11	0.951052	FALSE	Immune	0.366437	0.314426	CellType
0.776982	-0.0575697	0.069	0.071	1	HX_vs_NX	CC	H2-K1	0.958167	FALSE	Immune	0.303616	0.252621	CellType
0.907719	-0.0652579	0.172	0.187	1	HX_vs_NX	CC	Tle3	0.990536	FALSE	Immune	1.04496	0.954523	CellType
0.723782	-0.0692993	0.108	0.102	1	HX_vs_NX	CC	Foxo1	0.958167	FALSE	Immune	0.606151	0.530823	CellType
0.825083	-0.0731083	0.116	0.12	1	HX_vs_NX	CC	Cd68	0.969279	FALSE	Immune	0.619322	0.539308	CellType
0.689069	-0.0744069	0.052	0.053	1	HX_vs_NX	CC	Sufu	0.958167	FALSE	Immune	0.260324	0.196971	CellType
0.267096	-0.0756382	0.664	0.728	1	HX_vs_NX	CC	C1qb	0.778109	FALSE	Immune	8.43766	7.95561	CellType
0.0468748	-0.0792479	0.134	0.106	1	HX_vs_NX	CC	Nlrp3	0.340352	FALSE	Immune	0.747421	0.654023	CellType
0.778843	-0.0862391	0.069	0.081	1	HX_vs_NX	CC	Efnb3	0.958167	FALSE	Immune	0.317163	0.240735	CellType
0.677361	-0.0887816	0.47	0.509	1	HX_vs_NX	CC	Clu	0.958167	FALSE	Immune	4.95799	4.6024	CellType
0.829353	-0.0975216	0.168	0.177	1	HX_vs_NX	CC	Tapbp	0.969279	FALSE	Immune	1.03418	0.901222	CellType
0.781026	-0.09788	0.052	0.064	1	HX_vs_NX	CC	Ifnar2	0.958167	FALSE	Immune	0.316609	0.230246	CellType
0.308247	-0.103208	0.03	0.057	1	HX_vs_NX	CC	Tnc	0.785103	FALSE	Immune	0.213788	0.129989	CellType
0.853198	-0.105282	0.233	0.247	1	HX_vs_NX	CC	Trem2	0.969279	FALSE	Immune	1.75545	1.56153	CellType
0.488726	-0.105668	0.129	0.131	1	HX_vs_NX	CC	Tnfrsf1a	0.920897	FALSE	Immune	0.674329	0.556078	CellType
0.749934	-0.108948	0.099	0.12	1	HX_vs_NX	CC	Mef2c	0.958167	FALSE	Immune	0.731977	0.606	CellType
0.750892	-0.1105	0.155	0.18	1	HX_vs_NX	CC	Notch2	0.958167	FALSE	Immune	1.057	0.905334	CellType
0.757097	-0.114062	0.142	0.166	1	HX_vs_NX	CC	Bcan	0.958167	FALSE	Immune	1.0424	0.887139	CellType
0.674552	-0.11778	0.052	0.06	1	HX_vs_NX	CC	Ldlr	0.958167	FALSE	Immune	0.321203	0.217627	CellType
0.2864	-0.119624	0.056	0.06	1	HX_vs_NX	CC	Ptch1	0.778109	FALSE	Immune	0.268787	0.167827	CellType
0.430775	-0.125989	0.06	0.067	1	HX_vs_NX	CC	Cux1	0.882052	FALSE	Immune	0.372241	0.257488	CellType
0.143722	-0.12602	0.099	0.085	1	HX_vs_NX	CC	Csf2rb	0.642794	FALSE	Immune	0.464754	0.342236	CellType
0.56689	-0.133288	0.151	0.159	1	HX_vs_NX	CC	Lrp5	0.951052	FALSE	Immune	0.848709	0.685563	CellType
0.654916	-0.133632	0.065	0.085	1	HX_vs_NX	CC	Trp53	0.951052	FALSE	Immune	0.438308	0.311066	CellType
0.537664	-0.135613	0.06	0.067	1	HX_vs_NX	CC	Lifr	0.935311	FALSE	Immune	0.375934	0.25249	CellType
0.751676	-0.13964	0.31	0.336	1	HX_vs_NX	CC	Csf3r	0.958167	FALSE	Immune	2.82393	2.47116	CellType
0.433103	-0.16296	0.03	0.053	1	HX_vs_NX	CC	Cdh5	0.882052	FALSE	Immune	0.321281	0.180156	CellType
0.139095	-0.164705	0.625	0.608	1	HX_vs_NX	CC	Tmem119	0.642794	FALSE	Immune	8.66689	7.62394	CellType
0.121716	-0.164901	0.138	0.127	1	HX_vs_NX	CC	Icam1	0.59784	FALSE	Immune	0.781442	0.589028	CellType
0.584404	-0.175555	0.177	0.212	1	HX_vs_NX	CC	Thbs4	0.951052	FALSE	Immune	1.42746	1.14934	CellType
0.533473	-0.182016	0.099	0.131	1	HX_vs_NX	CC	Sox9	0.935311	FALSE	Immune	0.887623	0.663884	CellType
0.160571	-0.193921	0.091	0.088	1	HX_vs_NX	CC	Jak2	0.679828	FALSE	Immune	0.529224	0.336889	CellType
0.501806	-0.208868	0.22	0.261	1	HX_vs_NX	CC	Dtx4	0.920897	FALSE	Immune	1.84176	1.45874	CellType
0.300191	-0.266885	0.177	0.223	1	HX_vs_NX	CC	Myc	0.785103	FALSE	Immune	1.36607	0.96647	CellType
0.238895	-0.289329	0.121	0.17	1	HX_vs_NX	CC	Tgfb1	0.778109	FALSE	Immune	0.976624	0.617437	CellType
0.0610211	-0.291917	0.47	0.572	1	HX_vs_NX	CC	Apoe	0.424605	FALSE	Immune	5.75418	4.51692	CellType
0.21428	-0.319951	0.138	0.152	1	HX_vs_NX	CC	Igf1r	0.778109	FALSE	Immune	1.10958	0.689979	CellType
0.0877246	-0.398857	0.069	0.102	1	HX_vs_NX	CC	Pecam1	0.505173	FALSE	Immune	0.764846	0.338563	CellType
0.0440947	-0.420376	0.112	0.177	1	HX_vs_NX	CC	Psme1	0.340352	FALSE	Immune	1.04816	0.530447	CellType
0.0311913	-0.4552	0.332	0.435	1	HX_vs_NX	CC	Tgfbr2	0.309296	FALSE	Immune	3.87667	2.55709	CellType
2.87e-05	-0.645544	0.496	0.675	0.0143675	HX_vs_NX	CC	Gfap	0.00239937	TRUE	Immune	10.3837	6.27705	CellType
p_val	avg_log2FC	pct.1	pct.2	p_val_adj	comparison	region	gene	FDR	sig	celltype	exp.1	exp.2	CellType
1.75e-72	0.891225	0.809	0.722	8.74e-70	HX_vs_NX	CC	Hmgcs1	2.11e-70	TRUE	OL lineage	11.8667	22.8646	CellType
5.36e-48	0.869731	0.32	0.166	2.68e-45	HX_vs_NX	CC	Idi1	4.31e-46	TRUE	OL lineage	0.837537	2.35777	CellType
6.76e-30	0.821595	0.226	0.119	3.38e-27	HX_vs_NX	CC	Ccr6	1.48e-28	TRUE	OL lineage	0.686693	1.98099	CellType
2.49e-34	0.806616	0.213	0.093	1.24e-31	HX_vs_NX	CC	Dll1	1.2e-32	TRUE	OL lineage	0.541992	1.6971	CellType
1.79e-33	0.781138	0.326	0.189	8.94e-31	HX_vs_NX	CC	Sema6a	6.16e-32	TRUE	OL lineage	1.21345	2.80378	CellType
5.64e-13	0.768916	0.196	0.126	2.82e-10	HX_vs_NX	CC	Pdgfra	2.83e-12	TRUE	OL lineage	1.94869	4.02454	CellType
2.32e-37	0.75708	0.35	0.196	1.16e-34	HX_vs_NX	CC	Qk	1.4e-35	TRUE	OL lineage	1.16019	2.65086	CellType
7.87e-24	0.749913	0.265	0.153	3.93e-21	HX_vs_NX	CC	Gria2	1.35e-22	TRUE	OL lineage	1.25985	2.80037	CellType
7.82e-25	0.738614	0.266	0.15	3.91e-22	HX_vs_NX	CC	Mapk1	1.45e-23	TRUE	OL lineage	1.16297	2.60907	CellType
3.41e-30	0.738155	0.354	0.232	1.71e-27	HX_vs_NX	CC	Ldlr	9.14e-29	TRUE	OL lineage	1.55177	3.25646	CellType
2.31e-27	0.702433	0.286	0.161	1.16e-24	HX_vs_NX	CC	Notch1	4.64e-26	TRUE	OL lineage	1.11848	2.44729	CellType
5.12e-30	0.677171	0.169	0.068	2.56e-27	HX_vs_NX	CC	Trem2	1.23e-28	TRUE	OL lineage	0.353499	1.16425	CellType
1.95e-73	0.672408	0.967	0.908	9.77e-71	HX_vs_NX	CC	Plp1	4.71e-71	TRUE	OL lineage	66.0922	105.927	CellType
1.54e-23	0.667532	0.279	0.177	7.68e-21	HX_vs_NX	CC	Tnfsf10	2.47e-22	TRUE	OL lineage	1.05432	2.26299	CellType
4.34e-22	0.616296	0.204	0.106	2.17e-19	HX_vs_NX	CC	Cxcl11	6.53e-21	TRUE	OL lineage	0.6117	1.47063	CellType
5.89e-32	0.60272	0.539	0.4	2.94e-29	HX_vs_NX	CC	Cd81	1.77e-30	TRUE	OL lineage	2.94428	4.98969	CellType
1.27e-20	0.602141	0.37	0.273	6.36e-18	HX_vs_NX	CC	Tyro3	1.61e-19	TRUE	OL lineage	1.96809	3.50547	CellType
6.46e-34	0.584928	0.647	0.55	3.23e-31	HX_vs_NX	CC	Ctnnb1	2.59e-32	TRUE	OL lineage	4.71834	7.5773	CellType
3.88e-21	0.568409	0.436	0.314	1.94e-18	HX_vs_NX	CC	Cntn1	5.51e-20	TRUE	OL lineage	2.75577	4.56938	CellType
1.43e-16	0.560821	0.183	0.107	7.14e-14	HX_vs_NX	CC	Vegfa	1.11e-15	TRUE	OL lineage	0.572631	1.3198	CellType
1.75e-17	0.560145	0.427	0.307	8.76e-15	HX_vs_NX	CC	Gpr17	1.62e-16	TRUE	OL lineage	5.07765	7.96099	CellType
1.44e-14	0.539564	0.195	0.122	7.22e-12	HX_vs_NX	CC	Ptprd	8.49e-14	TRUE	OL lineage	0.677762	1.43868	CellType
1.04e-15	0.532418	0.142	0.071	5.2e-13	HX_vs_NX	CC	Lmnb1	7.16e-15	TRUE	OL lineage	0.442752	1.08673	CellType
3.74e-16	0.5302	0.404	0.306	1.87e-13	HX_vs_NX	CC	Sema4d	2.82e-15	TRUE	OL lineage	2.53153	4.09999	CellType
5.07e-20	0.528173	0.533	0.413	2.53e-17	HX_vs_NX	CC	Olig2	6.1e-19	TRUE	OL lineage	4.19773	6.49566	CellType
3.61e-19	0.517271	0.131	0.057	1.8e-16	HX_vs_NX	CC	Eomes	3.95e-18	TRUE	OL lineage	0.304234	0.866679	CellType
9.28e-17	0.51455	0.131	0.064	4.64e-14	HX_vs_NX	CC	Il34	7.71e-16	TRUE	OL lineage	0.327261	0.896056	CellType
9.26e-17	0.506647	0.246	0.155	4.63e-14	HX_vs_NX	CC	Psme1	7.71e-16	TRUE	OL lineage	0.850164	1.62861	CellType
5.64e-14	0.502578	0.328	0.252	2.82e-11	HX_vs_NX	CC	Sox2	3.16e-13	TRUE	OL lineage	1.77611	2.93303	CellType
6.47e-14	0.502276	0.201	0.119	3.24e-11	HX_vs_NX	CC	Fgf2	3.55e-13	TRUE	OL lineage	1.10402	1.98024	CellType
2.42e-18	0.499225	0.432	0.328	1.21e-15	HX_vs_NX	CC	Sqle	2.54e-17	TRUE	OL lineage	2.26983	3.62176	CellType
9.18e-15	0.495958	0.174	0.097	4.59e-12	HX_vs_NX	CC	Ednrb	5.75e-14	TRUE	OL lineage	0.645732	1.3209	CellType
2.38e-15	0.48379	0.216	0.136	1.19e-12	HX_vs_NX	CC	Fgfr2	1.59e-14	TRUE	OL lineage	0.719876	1.4051	CellType
9.6e-12	0.47653	0.219	0.147	4.8e-09	HX_vs_NX	CC	Sema6d	3.99e-11	TRUE	OL lineage	0.980308	1.75539	CellType
7.41e-14	0.474208	0.204	0.131	3.7e-11	HX_vs_NX	CC	Ntrk2	3.97e-13	TRUE	OL lineage	0.745404	1.42464	CellType
9.94e-17	0.462735	0.592	0.518	4.97e-14	HX_vs_NX	CC	Sox8	7.99e-16	TRUE	OL lineage	5.72066	8.26209	CellType
3.71e-06	0.455862	0.145	0.1	0.00185274	HX_vs_NX	CC	Cspg4	7.38e-06	TRUE	OL lineage	1.24948	2.08539	CellType
2.09e-09	0.448623	0.201	0.139	1.05e-06	HX_vs_NX	CC	Vcam1	6.47e-09	TRUE	OL lineage	0.940348	1.64806	CellType
1.1e-07	0.437977	0.172	0.117	5.51e-05	HX_vs_NX	CC	Ccnd1	2.68e-07	TRUE	OL lineage	1.06248	1.79404	CellType
8.47e-20	0.436916	0.757	0.711	4.24e-17	HX_vs_NX	CC	Mag	9.72e-19	TRUE	OL lineage	46.1325	62.8037	CellType
4.88e-12	0.434839	0.189	0.118	2.44e-09	HX_vs_NX	CC	Epha4	2.18e-11	TRUE	OL lineage	0.682688	1.27459	CellType
6.83e-17	0.433872	0.128	0.058	3.41e-14	HX_vs_NX	CC	Il1a	6.1e-16	TRUE	OL lineage	0.284631	0.735349	CellType
8.3e-18	0.433822	0.601	0.511	4.15e-15	HX_vs_NX	CC	Apc	8.33e-17	TRUE	OL lineage	4.76193	6.78326	CellType
4.04e-14	0.433221	0.128	0.066	2.02e-11	HX_vs_NX	CC	Fabp7	2.32e-13	TRUE	OL lineage	0.323773	0.787418	CellType
7.59e-08	0.429079	0.246	0.187	3.8e-05	HX_vs_NX	CC	Lrp1	1.93e-07	TRUE	OL lineage	1.64212	2.55728	CellType
3.71e-15	0.426401	0.135	0.065	1.86e-12	HX_vs_NX	CC	Ly6c1	2.42e-14	TRUE	OL lineage	0.383993	0.859917	CellType
1.85e-08	0.42348	0.066	0.032	9.25e-06	HX_vs_NX	CC	Dlx2	5.19e-08	TRUE	OL lineage	0.222058	0.638974	CellType
5.1e-21	0.419245	0.082	0.023	2.55e-18	HX_vs_NX	CC	Ptprz1	6.83e-20	TRUE	OL lineage	0.108009	0.48166	CellType
9.28e-18	0.412776	0.201	0.109	4.64e-15	HX_vs_NX	CC	Grm3	8.94e-17	TRUE	OL lineage	0.546308	1.05851	CellType
1.69e-11	0.412226	0.466	0.386	8.43e-09	HX_vs_NX	CC	Aldoc	6.66e-11	TRUE	OL lineage	3.15467	4.52878	CellType
9.3e-15	0.405347	0.162	0.087	4.65e-12	HX_vs_NX	CC	Msmo1	5.75e-14	TRUE	OL lineage	0.438935	0.905736	CellType
1.5e-11	0.401801	0.16	0.094	7.48e-09	HX_vs_NX	CC	Vcan	6.01e-11	TRUE	OL lineage	0.52188	1.01064	CellType
7.48e-13	0.396887	0.171	0.101	3.74e-10	HX_vs_NX	CC	Plxnb1	3.68e-12	TRUE	OL lineage	0.518181	0.998934	CellType
4.47e-16	0.3934	0.095	0.038	2.24e-13	HX_vs_NX	CC	Fosb	3.27e-15	TRUE	OL lineage	0.166608	0.532323	CellType
1.39e-10	0.391325	0.316	0.259	6.94e-08	HX_vs_NX	CC	Pou3f3	5.15e-10	TRUE	OL lineage	1.56287	2.36145	CellType
5.09e-13	0.387825	0.098	0.043	2.54e-10	HX_vs_NX	CC	Ntf3	2.66e-12	TRUE	OL lineage	0.245199	0.629243	CellType
7.11e-12	0.383794	0.177	0.111	3.56e-09	HX_vs_NX	CC	Fdft1	3.06e-11	TRUE	OL lineage	0.516977	0.979304	CellType
1.52e-12	0.383033	0.192	0.116	7.62e-10	HX_vs_NX	CC	Nras	7.2e-12	TRUE	OL lineage	0.646437	1.14709	CellType
1.28e-11	0.380857	0.089	0.045	6.4e-09	HX_vs_NX	CC	Prom1	5.23e-11	TRUE	OL lineage	0.208902	0.57413	CellType
1.89e-12	0.379955	0.222	0.143	9.44e-10	HX_vs_NX	CC	Tle3	8.59e-12	TRUE	OL lineage	0.741613	1.26636	CellType
9.59e-15	0.378975	0.157	0.084	4.79e-12	HX_vs_NX	CC	Lrp6	5.78e-14	TRUE	OL lineage	0.383897	0.799644	CellType
1.5e-09	0.374233	0.318	0.238	7.52e-07	HX_vs_NX	CC	Bcan	4.9e-09	TRUE	OL lineage	1.97946	2.86183	CellType
5.83e-05	0.372978	0.197	0.165	0.0291652	HX_vs_NX	CC	Tcf7l2	0.000100412	TRUE	OL lineage	1.44918	2.17174	CellType
3.98e-09	0.372277	0.342	0.279	1.99e-06	HX_vs_NX	CC	Efnb3	1.21e-08	TRUE	OL lineage	1.98623	2.86536	CellType
5.24e-13	0.371538	0.197	0.119	2.62e-10	HX_vs_NX	CC	Itgb1	2.69e-12	TRUE	OL lineage	0.634005	1.11396	CellType
2.54e-08	0.371427	0.225	0.162	1.27e-05	HX_vs_NX	CC	Sema5a	6.97e-08	TRUE	OL lineage	1.09229	1.70666	CellType
3.28e-08	0.368143	0.361	0.298	1.64e-05	HX_vs_NX	CC	Ncan	8.7e-08	TRUE	OL lineage	2.29122	3.24794	CellType
7.18e-11	0.366005	0.192	0.126	3.59e-08	HX_vs_NX	CC	Il6st	2.75e-10	TRUE	OL lineage	0.616546	1.08337	CellType
5.96e-08	0.36577	0.294	0.258	2.98e-05	HX_vs_NX	CC	Opalin	1.53e-07	TRUE	OL lineage	2.08285	2.97246	CellType
5.64e-12	0.358554	0.243	0.16	2.82e-09	HX_vs_NX	CC	Arf1	2.47e-11	TRUE	OL lineage	0.864836	1.39098	CellType
5.05e-07	0.35823	0.15	0.111	0.000252446	HX_vs_NX	CC	Sox9	1.15e-06	TRUE	OL lineage	0.634478	1.09516	CellType
2.67e-10	0.339762	0.198	0.133	1.33e-07	HX_vs_NX	CC	Bmpr2	9.45e-10	TRUE	OL lineage	0.606453	1.03304	CellType
8.31e-08	0.335097	0.312	0.25	4.15e-05	HX_vs_NX	CC	Ephb1	2.09e-07	TRUE	OL lineage	1.6066	2.28813	CellType
1.65e-07	0.334394	0.107	0.069	8.26e-05	HX_vs_NX	CC	Il12rb1	3.98e-07	TRUE	OL lineage	0.381875	0.742334	CellType
1.04e-08	0.334214	0.421	0.35	5.2e-06	HX_vs_NX	CC	Tgfa	3.02e-08	TRUE	OL lineage	2.53527	3.45688	CellType
8.73e-13	0.333796	0.089	0.038	4.37e-10	HX_vs_NX	CC	Il7	4.21e-12	TRUE	OL lineage	0.219759	0.537293	CellType
5.96e-07	0.330203	0.1	0.059	0.000297932	HX_vs_NX	CC	Ascl1	1.33e-06	TRUE	OL lineage	0.41564	0.779729	CellType
4.29e-09	0.329931	0.053	0.02	2.14e-06	HX_vs_NX	CC	Ccna2	1.29e-08	TRUE	OL lineage	0.153694	0.45014	CellType
9.03e-10	0.327616	0.127	0.076	4.52e-07	HX_vs_NX	CC	Fzd8	3.07e-09	TRUE	OL lineage	0.335077	0.675438	CellType
7.72e-16	0.32479	0.08	0.027	3.86e-13	HX_vs_NX	CC	Cxcr4	5.47e-15	TRUE	OL lineage	0.125727	0.409952	CellType
2.03e-09	0.323132	0.209	0.14	1.02e-06	HX_vs_NX	CC	Igf1r	6.35e-09	TRUE	OL lineage	0.75564	1.19638	CellType
1.02e-09	0.321211	0.167	0.105	5.12e-07	HX_vs_NX	CC	Jak2	3.43e-09	TRUE	OL lineage	0.532165	0.914254	CellType
9.12e-08	0.312275	0.061	0.033	4.56e-05	HX_vs_NX	CC	Dcx	2.27e-07	TRUE	OL lineage	0.152377	0.430865	CellType
3.88e-05	0.311997	0.163	0.126	0.0194024	HX_vs_NX	CC	Tubb3	6.88e-05	TRUE	OL lineage	0.71176	1.12502	CellType
2.51e-11	0.305195	0.05	0.019	1.25e-08	HX_vs_NX	CC	Cxcl12	9.75e-11	TRUE	OL lineage	0.0661659	0.317339	CellType
1.4e-08	0.303614	0.2	0.137	7.01e-06	HX_vs_NX	CC	Gsk3b	3.98e-08	TRUE	OL lineage	0.69131	1.08747	CellType
1.61e-09	0.302395	0.124	0.072	8.07e-07	HX_vs_NX	CC	Lef1	5.19e-09	TRUE	OL lineage	0.318131	0.625506	CellType
6.17e-06	0.301559	0.335	0.271	0.00308552	HX_vs_NX	CC	Tnr	1.2e-05	TRUE	OL lineage	3.31642	4.31988	CellType
0.000145974	0.297585	0.645	0.618	0.0729868	HX_vs_NX	CC	Fyn	0.000239038	TRUE	OL lineage	11.7251	14.6403	CellType
4.42e-08	0.297582	0.106	0.07	2.21e-05	HX_vs_NX	CC	Tle1	1.16e-07	TRUE	OL lineage	0.28622	0.580871	CellType
3.96e-07	0.297061	0.182	0.126	0.00019801	HX_vs_NX	CC	Tnfsf11	9.09e-07	TRUE	OL lineage	0.770399	1.17518	CellType
7.36e-10	0.296382	0.091	0.048	3.68e-07	HX_vs_NX	CC	Fzd4	2.53e-09	TRUE	OL lineage	0.195948	0.468697	CellType
5.32e-07	0.296193	0.14	0.094	0.000265836	HX_vs_NX	CC	Axin2	1.2e-06	TRUE	OL lineage	0.484469	0.82278	CellType
9.59e-08	0.291555	0.103	0.063	4.8e-05	HX_vs_NX	CC	Cd209a	2.36e-07	TRUE	OL lineage	0.286608	0.574754	CellType
1.62e-05	0.287276	0.055	0.031	0.00810272	HX_vs_NX	CC	Arx	3.03e-05	TRUE	OL lineage	0.17002	0.427815	CellType
1.37e-09	0.286208	0.094	0.05	6.83e-07	HX_vs_NX	CC	Dll4	4.51e-09	TRUE	OL lineage	0.206873	0.471698	CellType
1.12e-08	0.283816	0.763	0.707	5.62e-06	HX_vs_NX	CC	Olig1	3.22e-08	TRUE	OL lineage	13.3404	16.4581	CellType
1.97e-07	0.280944	0.054	0.023	9.86e-05	HX_vs_NX	CC	Mki67	4.71e-07	TRUE	OL lineage	0.203787	0.462588	CellType
2.35e-07	0.280831	0.09	0.062	0.000117259	HX_vs_NX	CC	Notch2	5.49e-07	TRUE	OL lineage	0.265958	0.538006	CellType
1.16e-06	0.27257	0.127	0.084	0.000580675	HX_vs_NX	CC	Ifngr1	2.46e-06	TRUE	OL lineage	0.392424	0.681989	CellType
1.87e-10	0.271996	0.083	0.038	9.37e-08	HX_vs_NX	CC	Ntrk3	6.74e-10	TRUE	OL lineage	0.170842	0.413765	CellType
1.1e-06	0.26632	0.156	0.106	0.000549826	HX_vs_NX	CC	Zhx2	2.37e-06	TRUE	OL lineage	0.541781	0.854356	CellType
6.49e-07	0.265754	0.135	0.087	0.000324532	HX_vs_NX	CC	Cr1l	1.44e-06	TRUE	OL lineage	0.479331	0.778547	CellType
2.03e-05	0.264577	0.145	0.105	0.0101651	HX_vs_NX	CC	Wnt3	3.71e-05	TRUE	OL lineage	0.528406	0.836049	CellType
2.61e-06	0.26451	0.076	0.045	0.00130516	HX_vs_NX	CC	Tnc	5.24e-06	TRUE	OL lineage	0.226356	0.473133	CellType
4.69e-06	0.264453	0.164	0.13	0.00234665	HX_vs_NX	CC	Vldlr	9.2e-06	TRUE	OL lineage	0.619181	0.944929	CellType
4.51e-09	0.257339	0.09	0.045	2.26e-06	HX_vs_NX	CC	Nlrp3	1.34e-08	TRUE	OL lineage	0.224354	0.463436	CellType
3.26e-08	0.256128	0.106	0.061	1.63e-05	HX_vs_NX	CC	Bmpr1a	8.7e-08	TRUE	OL lineage	0.259897	0.504656	CellType
1.72e-05	0.251573	0.195	0.145	0.00861854	HX_vs_NX	CC	Sirpa	3.2e-05	TRUE	OL lineage	0.868753	1.22476	CellType
8.26e-07	0.248116	0.192	0.135	0.000413013	HX_vs_NX	CC	Myrf	1.81e-06	FALSE	OL lineage	0.751207	1.07983	CellType
1.64e-12	0.247841	0.082	0.033	8.18e-10	HX_vs_NX	CC	Fbln1	7.58e-12	FALSE	OL lineage	0.15099	0.366719	CellType
1.85e-05	0.245318	0.12	0.081	0.00922874	HX_vs_NX	CC	Aspa	3.4e-05	FALSE	OL lineage	0.425314	0.689502	CellType
6.47e-05	0.244745	0.291	0.25	0.0323327	HX_vs_NX	CC	Dvl1	0.000109749	FALSE	OL lineage	1.47229	1.92937	CellType
2.82e-05	0.243998	0.121	0.082	0.0140939	HX_vs_NX	CC	Il15ra	5.03e-05	FALSE	OL lineage	0.470935	0.741984	CellType
4.78e-10	0.243343	0.075	0.033	2.39e-07	HX_vs_NX	CC	Tgfb2	1.67e-09	FALSE	OL lineage	0.146876	0.357594	CellType
1.55e-10	0.241025	0.054	0.02	7.73e-08	HX_vs_NX	CC	Lrp8	5.65e-10	FALSE	OL lineage	0.0780122	0.27403	CellType
0.000126904	0.236401	0.235	0.21	0.0634521	HX_vs_NX	CC	Tfeb	0.000209479	FALSE	OL lineage	1.17214	1.55889	CellType
2.99e-08	0.236167	0.072	0.034	1.5e-05	HX_vs_NX	CC	Mx2	8.1e-08	FALSE	OL lineage	0.168576	0.376418	CellType
1.41e-05	0.235515	0.109	0.073	0.00705479	HX_vs_NX	CC	Prox1	2.66e-05	FALSE	OL lineage	0.347448	0.586388	CellType
9.61e-12	0.233967	0.05	0.015	4.8e-09	HX_vs_NX	CC	Il1b	3.99e-11	FALSE	OL lineage	0.0803632	0.270577	CellType
1.16e-10	0.231521	0.946	0.95	5.79e-08	HX_vs_NX	CC	Cnp	4.36e-10	FALSE	OL lineage	74.6323	87.7978	CellType
1.22e-06	0.229414	0.068	0.038	0.000609767	HX_vs_NX	CC	H2-DMb2	2.56e-06	FALSE	OL lineage	0.166374	0.367409	CellType
5.91e-09	0.223143	0.084	0.041	2.95e-06	HX_vs_NX	CC	Braf	1.74e-08	FALSE	OL lineage	0.186359	0.384806	CellType
5.29e-05	0.223012	0.661	0.632	0.0264541	HX_vs_NX	CC	Sox10	9.17e-05	FALSE	OL lineage	9.86788	11.6846	CellType
0.000369802	0.222728	0.335	0.285	0.184901	HX_vs_NX	CC	Cntfr	0.000574982	FALSE	OL lineage	2.13152	2.65428	CellType
0.000163252	0.220251	0.091	0.063	0.0816262	HX_vs_NX	CC	Trp53	0.000262292	FALSE	OL lineage	0.280247	0.491407	CellType
2.69e-05	0.216731	0.169	0.123	0.0134338	HX_vs_NX	CC	Ptch1	4.83e-05	FALSE	OL lineage	0.599581	0.858869	CellType
5.77e-08	0.216566	0.098	0.054	2.88e-05	HX_vs_NX	CC	Glb1	1.49e-07	FALSE	OL lineage	0.255726	0.459109	CellType
6.05e-05	0.212436	0.07	0.042	0.030254	HX_vs_NX	CC	Nes	0.000103422	FALSE	OL lineage	0.216614	0.409622	CellType
0.000581381	0.205348	0.131	0.101	0.29069	HX_vs_NX	CC	Foxo1	0.000881614	FALSE	OL lineage	0.472067	0.697241	CellType
0.00171055	0.204569	0.106	0.079	0.855273	HX_vs_NX	CC	Sufu	0.00239675	FALSE	OL lineage	0.373729	0.583006	CellType
2.1e-05	0.203729	0.085	0.051	0.0105054	HX_vs_NX	CC	Lpl	3.81e-05	FALSE	OL lineage	0.261383	0.452698	CellType
0.016914	0.202339	0.203	0.191	1	HX_vs_NX	CC	Thbs4	0.021454	FALSE	OL lineage	1.46889	1.84061	CellType
1.07e-06	0.200641	0.074	0.039	0.000536741	HX_vs_NX	CC	Ifnar1	2.33e-06	FALSE	OL lineage	0.169561	0.344069	CellType
2.39e-08	0.200636	0.065	0.029	1.19e-05	HX_vs_NX	CC	Hmgb1	6.62e-08	FALSE	OL lineage	0.135368	0.304771	CellType
3.46e-07	0.199865	0.131	0.083	0.000173128	HX_vs_NX	CC	Kras	8.02e-07	FALSE	OL lineage	0.418265	0.629006	CellType
2.59e-06	0.199558	0.094	0.056	0.00129705	HX_vs_NX	CC	Rfx5	5.24e-06	FALSE	OL lineage	0.241927	0.426162	CellType
5.14e-05	0.198441	0.115	0.078	0.0257213	HX_vs_NX	CC	Tyk2	8.98e-05	FALSE	OL lineage	0.331498	0.527838	CellType
0.000992943	0.191097	0.166	0.13	0.496471	HX_vs_NX	CC	Jak1	0.00145914	FALSE	OL lineage	0.643229	0.875962	CellType
0.000108772	0.190007	0.057	0.034	0.0543862	HX_vs_NX	CC	Fn1	0.000180787	FALSE	OL lineage	0.151817	0.313958	CellType
9.78e-06	0.189786	0.079	0.046	0.00489233	HX_vs_NX	CC	H2-K1	1.86e-05	FALSE	OL lineage	0.201988	0.37098	CellType
2.01e-07	0.18854	0.054	0.024	0.000100697	HX_vs_NX	CC	Nlrc4	4.76e-07	FALSE	OL lineage	0.102039	0.255894	CellType
1.37e-06	0.188234	0.061	0.03	0.000683311	HX_vs_NX	CC	Npr2	2.84e-06	FALSE	OL lineage	0.135458	0.293704	CellType
7.21e-06	0.186378	0.05	0.027	0.00360636	HX_vs_NX	CC	B2m	1.39e-05	FALSE	OL lineage	0.103658	0.255856	CellType
0.0101367	0.181743	0.223	0.189	1	HX_vs_NX	CC	Sparc	0.0131341	FALSE	OL lineage	1.30375	1.61304	CellType
0.00555367	0.181532	0.128	0.1	1	HX_vs_NX	CC	Hopx	0.00751929	FALSE	OL lineage	0.562201	0.771672	CellType
4.78e-05	0.178576	0.064	0.036	0.0239223	HX_vs_NX	CC	Epha6	8.42e-05	FALSE	OL lineage	0.183066	0.338954	CellType
0.0174168	0.178049	0.307	0.284	1	HX_vs_NX	CC	Car2	0.0218617	FALSE	OL lineage	2.07008	2.47334	CellType
1.46e-06	0.176619	0.097	0.057	0.000728764	HX_vs_NX	CC	Csnk1a1	3e-06	FALSE	OL lineage	0.252568	0.415693	CellType
0.000223652	0.176349	0.12	0.084	0.111826	HX_vs_NX	CC	Tle4	0.000354606	FALSE	OL lineage	0.425097	0.610388	CellType
9.52e-05	0.173368	0.117	0.08	0.0476152	HX_vs_NX	CC	Mapk14	0.000159379	FALSE	OL lineage	0.350952	0.523452	CellType
1.51e-06	0.172615	0.052	0.024	0.000754281	HX_vs_NX	CC	Chrd	3.08e-06	FALSE	OL lineage	0.1158	0.257618	CellType
0.000581646	0.172584	0.075	0.05	0.290823	HX_vs_NX	CC	Efna1	0.000881614	FALSE	OL lineage	0.221489	0.376711	CellType
9.45e-06	0.172407	0.06	0.031	0.00472318	HX_vs_NX	CC	Cd109	1.81e-05	FALSE	OL lineage	0.147717	0.293405	CellType
0.0192082	0.172152	0.121	0.097	1	HX_vs_NX	CC	Itpr2	0.0238617	FALSE	OL lineage	0.624328	0.830192	CellType
0.000146795	0.171413	0.1	0.066	0.0733974	HX_vs_NX	CC	Lyz2	0.000239038	FALSE	OL lineage	0.319504	0.485973	CellType
1.14e-06	0.164761	0.062	0.031	0.000570484	HX_vs_NX	CC	Bmp2	2.43e-06	FALSE	OL lineage	0.113003	0.247654	CellType
0.000303421	0.16472	0.061	0.036	0.151711	HX_vs_NX	CC	Mdk	0.000474835	FALSE	OL lineage	0.176755	0.319082	CellType
0.000151676	0.164502	0.062	0.036	0.075838	HX_vs_NX	CC	Sp9	0.000245328	FALSE	OL lineage	0.179008	0.321408	CellType
0.000894734	0.164397	0.062	0.039	0.447367	HX_vs_NX	CC	Hes5	0.00132289	FALSE	OL lineage	0.193845	0.337939	CellType
0.00982106	0.163671	0.069	0.052	1	HX_vs_NX	CC	Csf1r	0.0127939	FALSE	OL lineage	0.265822	0.41789	CellType
0.000692089	0.156091	0.061	0.037	0.346045	HX_vs_NX	CC	Il3	0.00103598	FALSE	OL lineage	0.183042	0.318221	CellType
0.00112089	0.155042	0.062	0.04	0.560444	HX_vs_NX	CC	Nos2	0.00163718	FALSE	OL lineage	0.175365	0.308715	CellType
0.0222119	0.15297	0.482	0.454	1	HX_vs_NX	CC	Mog	0.0271729	FALSE	OL lineage	5.04701	5.72341	CellType
0.00132947	0.152516	0.056	0.036	0.664734	HX_vs_NX	CC	Ccr10	0.00190716	FALSE	OL lineage	0.153651	0.28229	CellType
0.000252893	0.152136	0.097	0.065	0.126446	HX_vs_NX	CC	Wnt7a	0.000398347	FALSE	OL lineage	0.315401	0.461691	CellType
8.9e-05	0.149718	0.055	0.03	0.0445175	HX_vs_NX	CC	Dpp4	0.000150052	FALSE	OL lineage	0.136365	0.260629	CellType
0.0112725	0.14898	0.123	0.097	1	HX_vs_NX	CC	Gmfb	0.014374	FALSE	OL lineage	0.462254	0.621326	CellType
0.0374937	0.148943	0.173	0.148	1	HX_vs_NX	CC	Cd163	0.0445122	FALSE	OL lineage	0.811545	1.00856	CellType
4.44e-06	0.146249	0.215	0.163	0.00221847	HX_vs_NX	CC	Sfrp1	8.76e-06	FALSE	OL lineage	1.54631	1.81797	CellType
0.0451435	0.144062	0.153	0.135	1	HX_vs_NX	CC	Csf1	0.0530712	FALSE	OL lineage	0.741404	0.924273	CellType
0.00453837	0.141311	0.069	0.047	1	HX_vs_NX	CC	Nr4a2	0.00621447	FALSE	OL lineage	0.231385	0.358104	CellType
0.0110887	0.140252	0.091	0.07	1	HX_vs_NX	CC	Lrig1	0.0142908	FALSE	OL lineage	0.309087	0.442742	CellType
0.00125196	0.139825	0.055	0.034	0.625982	HX_vs_NX	CC	Il13ra2	0.00181761	FALSE	OL lineage	0.14685	0.263566	CellType
0.0383657	0.13702	0.354	0.333	1	HX_vs_NX	CC	Stmn1	0.0453242	FALSE	OL lineage	2.143	2.45614	CellType
0.0297256	0.135907	0.358	0.334	1	HX_vs_NX	CC	Bcl2l2	0.0356412	FALSE	OL lineage	2.02247	2.32104	CellType
0.00790276	0.134211	0.067	0.048	1	HX_vs_NX	CC	Efna2	0.0105225	FALSE	OL lineage	0.209525	0.327444	CellType
0.00379201	0.133445	0.105	0.077	1	HX_vs_NX	CC	Lmo4	0.00522214	FALSE	OL lineage	0.38236	0.516324	CellType
0.00240017	0.130746	0.069	0.046	1	HX_vs_NX	CC	Slc1a3	0.00334359	FALSE	OL lineage	0.212565	0.327588	CellType
0.00578238	0.129233	0.097	0.071	1	HX_vs_NX	CC	Gas6	0.00778521	FALSE	OL lineage	0.354146	0.481046	CellType
0.000807805	0.128774	0.075	0.049	0.403903	HX_vs_NX	CC	Lhx2	0.00120173	FALSE	OL lineage	0.213817	0.327143	CellType
0.00903899	0.128231	0.07	0.053	1	HX_vs_NX	CC	Lifr	0.0119038	FALSE	OL lineage	0.210585	0.323112	CellType
0.050725	0.127732	0.056	0.046	1	HX_vs_NX	CC	Gad1	0.0590566	FALSE	OL lineage	0.239855	0.354634	CellType
0.000177989	0.126968	0.055	0.031	0.0889947	HX_vs_NX	CC	Fstl1	0.000284076	FALSE	OL lineage	0.131954	0.236089	CellType
0.00144577	0.126833	0.053	0.034	0.722884	HX_vs_NX	CC	Plxna1	0.00206172	FALSE	OL lineage	0.127015	0.230581	CellType
0.0194068	0.11732	0.06	0.044	1	HX_vs_NX	CC	Satb2	0.0239848	FALSE	OL lineage	0.187554	0.28816	CellType
0.0842005	0.115844	0.104	0.091	1	HX_vs_NX	CC	Id2	0.0961721	FALSE	OL lineage	0.440623	0.561071	CellType
0.000611441	0.115554	0.059	0.035	0.30572	HX_vs_NX	CC	Otx1	0.000920983	FALSE	OL lineage	0.167746	0.265126	CellType
0.132189	0.115482	0.191	0.171	1	HX_vs_NX	CC	Lrp4	0.147489	FALSE	OL lineage	0.966637	1.13053	CellType
0.000525362	0.114276	0.052	0.03	0.262681	HX_vs_NX	CC	Stat2	0.000806447	FALSE	OL lineage	0.143934	0.238231	CellType
0.0453956	0.114166	0.068	0.051	1	HX_vs_NX	CC	Atp13a5	0.0531084	FALSE	OL lineage	0.279073	0.384404	CellType
0.0173406	0.112565	0.081	0.059	1	HX_vs_NX	CC	Tapbp	0.0218617	FALSE	OL lineage	0.293965	0.398969	CellType
0.00263196	0.112477	0.061	0.039	1	HX_vs_NX	CC	Serpina3n	0.00364542	FALSE	OL lineage	0.183519	0.279482	CellType
0.00900149	0.112206	0.074	0.053	1	HX_vs_NX	CC	Grin1	0.0119038	FALSE	OL lineage	0.322949	0.429949	CellType
0.00166287	0.110781	0.079	0.054	0.831436	HX_vs_NX	CC	Nfkb1	0.00234358	FALSE	OL lineage	0.283291	0.385714	CellType
0.0309239	0.10996	0.059	0.043	1	HX_vs_NX	CC	Il17ra	0.0368943	FALSE	OL lineage	0.199812	0.294835	CellType
0.00961618	0.108429	0.053	0.035	1	HX_vs_NX	CC	Irf2	0.0125951	FALSE	OL lineage	0.158981	0.249444	CellType
0.0876455	0.107257	0.085	0.069	1	HX_vs_NX	CC	Fgfrl1	0.0996348	FALSE	OL lineage	0.320502	0.422416	CellType
0.0291599	0.106728	0.073	0.054	1	HX_vs_NX	CC	H2-D1	0.0351377	FALSE	OL lineage	0.295287	0.394744	CellType
0.011266	0.10479	0.051	0.034	1	HX_vs_NX	CC	Casp3	0.014374	FALSE	OL lineage	0.165956	0.253797	CellType
0.150235	0.102305	0.08	0.068	1	HX_vs_NX	CC	Pdgfa	0.164576	FALSE	OL lineage	0.353263	0.45271	CellType
0.000412765	0.101935	0.059	0.036	0.206383	HX_vs_NX	CC	Kif7	0.000637669	FALSE	OL lineage	0.181157	0.267632	CellType
0.149327	0.0903619	0.08	0.075	1	HX_vs_NX	CC	Dkk3	0.164328	FALSE	OL lineage	0.373559	0.462342	CellType
0.0907277	0.0868876	0.055	0.042	1	HX_vs_NX	CC	Fzd7	0.102654	FALSE	OL lineage	0.184043	0.257545	CellType
0.00165296	0.0852287	0.16	0.127	0.82648	HX_vs_NX	CC	Cux2	0.00234331	FALSE	OL lineage	0.656567	0.757379	CellType
0.00624796	0.0837408	0.247	0.258	1	HX_vs_NX	CC	Cd82	0.00836532	FALSE	OL lineage	1.76371	1.92888	CellType
0.160684	0.0824962	0.06	0.051	1	HX_vs_NX	CC	Ctss	0.174706	FALSE	OL lineage	0.228852	0.301168	CellType
0.281154	0.0801394	0.09	0.077	1	HX_vs_NX	CC	Myc	0.299815	FALSE	OL lineage	0.47241	0.556514	CellType
0.00128727	0.075833	0.058	0.037	0.643636	HX_vs_NX	CC	Igf2r	0.00185768	FALSE	OL lineage	0.165908	0.228832	CellType
0.023171	0.0713339	0.078	0.059	1	HX_vs_NX	CC	Fgfr1	0.028203	FALSE	OL lineage	0.288547	0.35386	CellType
0.294137	0.0696642	0.144	0.139	1	HX_vs_NX	CC	Ifi27	0.312278	FALSE	OL lineage	0.722161	0.807361	CellType
0.0599475	0.0691588	0.06	0.045	1	HX_vs_NX	CC	Mif	0.0694584	FALSE	OL lineage	0.234859	0.295497	CellType
0.225799	0.064715	0.07	0.058	1	HX_vs_NX	CC	C1qb	0.241855	FALSE	OL lineage	0.257924	0.315635	CellType
0.0654182	0.0602999	0.392	0.401	1	HX_vs_NX	CC	Mapt	0.0754344	FALSE	OL lineage	2.88332	3.04907	CellType
0.319592	0.0601917	0.133	0.119	1	HX_vs_NX	CC	Emp1	0.336339	FALSE	OL lineage	0.70952	0.782353	CellType
0.387932	0.0577769	0.068	0.059	1	HX_vs_NX	CC	Cux1	0.406485	FALSE	OL lineage	0.291368	0.344134	CellType
0.675519	0.0554814	0.104	0.099	1	HX_vs_NX	CC	Foxj1	0.689457	FALSE	OL lineage	0.614206	0.677492	CellType
0.176408	0.053367	0.067	0.055	1	HX_vs_NX	CC	Ifitm1	0.190647	FALSE	OL lineage	0.244482	0.291378	CellType
0.568077	0.0523956	0.069	0.063	1	HX_vs_NX	CC	Cdkn1c	0.58507	FALSE	OL lineage	0.301826	0.349974	CellType
0.489287	0.0473196	0.05	0.046	1	HX_vs_NX	CC	C1qa	0.506087	FALSE	OL lineage	0.193971	0.233782	CellType
0.483522	0.0470743	0.305	0.305	1	HX_vs_NX	CC	Apoe	0.502279	FALSE	OL lineage	2.13739	2.24145	CellType
0.143436	0.0460317	0.078	0.065	1	HX_vs_NX	CC	Dtx4	0.1593	FALSE	OL lineage	0.310271	0.352752	CellType
0.160933	0.0436864	0.051	0.04	1	HX_vs_NX	CC	Egf	0.174706	FALSE	OL lineage	0.18695	0.223442	CellType
0.108143	0.0435692	0.05	0.039	1	HX_vs_NX	CC	Il2	0.121788	FALSE	OL lineage	0.174066	0.210064	CellType
0.684439	0.0420683	0.079	0.077	1	HX_vs_NX	CC	Stmn2	0.693067	FALSE	OL lineage	0.41487	0.456735	CellType
0.179219	0.0397896	0.077	0.065	1	HX_vs_NX	CC	Vegfb	0.192821	FALSE	OL lineage	0.338785	0.376223	CellType
0.697961	0.0354804	0.052	0.047	1	HX_vs_NX	CC	Cx3cl1	0.703802	FALSE	OL lineage	0.254975	0.286222	CellType
0.00514673	0.0327297	0.051	0.036	1	HX_vs_NX	CC	Foxp1	0.00700769	FALSE	OL lineage	0.1756	0.202575	CellType
0.811298	0.0211169	0.097	0.091	1	HX_vs_NX	CC	Hras	0.811298	FALSE	OL lineage	0.442422	0.46369	CellType
0.0256158	0.0200831	0.639	0.605	1	HX_vs_NX	CC	Trf	0.0310221	FALSE	OL lineage	17.6148	17.8757	CellType
0.678014	0.00889109	0.137	0.13	1	HX_vs_NX	CC	Aqp4	0.689457	FALSE	OL lineage	0.74325	0.754027	CellType
0.318575	0.00721064	0.051	0.045	1	HX_vs_NX	CC	Mrc1	0.336339	FALSE	OL lineage	0.240511	0.246727	CellType
0.018937	-0.00300896	0.066	0.055	1	HX_vs_NX	CC	Ifnar2	0.0236467	FALSE	OL lineage	0.266877	0.264237	CellType
0.149069	-0.0195854	0.34	0.362	1	HX_vs_NX	CC	Clu	0.164328	FALSE	OL lineage	2.98783	2.93406	CellType
0.395164	-0.0220649	0.052	0.05	1	HX_vs_NX	CC	Trp73	0.412271	FALSE	OL lineage	0.256816	0.23774	CellType
0.128222	-0.0275845	0.094	0.108	1	HX_vs_NX	CC	Bmp4	0.143728	FALSE	OL lineage	0.977149	0.939705	CellType
0.588816	-0.0325929	0.171	0.182	1	HX_vs_NX	CC	Fgf1	0.603849	FALSE	OL lineage	0.993204	0.948679	CellType
0.716213	-0.0403786	0.06	0.063	1	HX_vs_NX	CC	Neurog2	0.719197	FALSE	OL lineage	0.327468	0.290829	CellType
0.0684974	-0.0843346	0.341	0.373	1	HX_vs_NX	CC	S100b	0.078609	FALSE	OL lineage	2.915	2.6927	CellType
0.0198928	-0.225973	0.195	0.205	1	HX_vs_NX	CC	Slc17a7	0.0244601	FALSE	OL lineage	1.84511	1.43262	CellType
1.64e-09	-0.311287	0.497	0.579	8.18e-07	HX_vs_NX	CC	Gfap	5.19e-09	TRUE	OL lineage	6.93485	5.39487	CellType
p_val	avg_log2FC	pct.1	pct.2	p_val_adj	comparison	region	gene	FDR	sig	celltype	exp.1	exp.2	CellType
0.019313	0.990656	0.306	0.24	1	HX_vs_NX	CC	Atp13a5	0.188674	FALSE	Vascular	3.50811	7.95802	CellType
0.000739559	0.970374	0.396	0.322	0.369779	HX_vs_NX	CC	Pdgfrb	0.0218917	TRUE	Vascular	4.40058	9.58163	CellType
0.000210489	0.963338	0.361	0.197	0.105244	HX_vs_NX	CC	Ccnd1	0.00763773	TRUE	Vascular	1.52768	3.92851	CellType
2.83e-05	0.919061	0.337	0.183	0.0141443	HX_vs_NX	CC	Fstl1	0.0023951	TRUE	Vascular	1.08165	2.93616	CellType
0.00572514	0.872132	0.282	0.216	1	HX_vs_NX	CC	Cspg4	0.0855403	FALSE	Vascular	2.29103	5.02379	CellType
1.18e-05	0.791821	0.596	0.399	0.00589945	HX_vs_NX	CC	Itgb1	0.00149846	TRUE	Vascular	3.1632	6.20758	CellType
0.274379	0.760859	0.243	0.202	1	HX_vs_NX	CC	Car2	0.571248	FALSE	Vascular	1.06721	2.50288	CellType
0.010125	0.73649	0.161	0.087	1	HX_vs_NX	CC	Ednra	0.124194	FALSE	Vascular	0.450376	1.4165	CellType
0.00448952	0.718053	0.392	0.26	1	HX_vs_NX	CC	Notch3	0.0760225	FALSE	Vascular	4.14943	7.47061	CellType
0.010268	0.696144	0.208	0.163	1	HX_vs_NX	CC	Anpep	0.124194	FALSE	Vascular	0.834914	1.97287	CellType
5.26e-05	0.664724	0.725	0.567	0.0263045	HX_vs_NX	CC	Plp1	0.00303757	TRUE	Vascular	8.11684	13.4526	CellType
0.0025421	0.640527	0.29	0.173	1	HX_vs_NX	CC	B2m	0.0538079	FALSE	Vascular	0.855231	1.89212	CellType
0.000775691	0.6089	0.396	0.245	0.387846	HX_vs_NX	CC	Arf1	0.0218917	TRUE	Vascular	1.15191	2.28187	CellType
4.11e-06	0.596815	0.345	0.149	0.0020572	HX_vs_NX	CC	Lrp6	0.00104506	TRUE	Vascular	0.968313	1.97682	CellType
5.98e-05	0.58862	0.271	0.111	0.0298973	HX_vs_NX	CC	Grm3	0.00303757	TRUE	Vascular	0.619028	1.43471	CellType
0.0907806	0.580582	0.216	0.144	1	HX_vs_NX	CC	Vcam1	0.374921	FALSE	Vascular	1.41059	2.60492	CellType
0.00371162	0.556626	0.561	0.438	1	HX_vs_NX	CC	Apc	0.0673395	FALSE	Vascular	3.29027	5.31024	CellType
0.238791	0.553534	0.224	0.192	1	HX_vs_NX	CC	Kcnj8	0.553982	FALSE	Vascular	2.1845	3.67381	CellType
0.0055645	0.549788	0.494	0.389	1	HX_vs_NX	CC	Cd81	0.0855403	FALSE	Vascular	2.55879	4.20961	CellType
0.0793088	0.504185	0.188	0.135	1	HX_vs_NX	CC	Edn1	0.363719	FALSE	Vascular	0.754063	1.48783	CellType
0.00306429	0.499914	0.471	0.317	1	HX_vs_NX	CC	Nrp1	0.0598714	FALSE	Vascular	2.4387	3.86277	CellType
0.0112615	0.492673	0.145	0.082	1	HX_vs_NX	CC	Mef2c	0.130019	FALSE	Vascular	0.273476	0.791843	CellType
0.137669	0.492484	0.137	0.096	1	HX_vs_NX	CC	Isg15	0.442769	FALSE	Vascular	0.527954	1.14963	CellType
0.000111607	0.470109	0.98	0.923	0.0558033	HX_vs_NX	CC	Sparc	0.00472468	TRUE	Vascular	31.8772	44.542	CellType
0.0690509	0.469043	0.247	0.168	1	HX_vs_NX	CC	Lrp8	0.338129	FALSE	Vascular	0.90721	1.63994	CellType
0.01509	0.466635	0.216	0.115	1	HX_vs_NX	CC	Cdkn1a	0.166647	FALSE	Vascular	0.815648	1.50901	CellType
0.136633	0.455596	0.188	0.139	1	HX_vs_NX	CC	Icam1	0.442769	FALSE	Vascular	0.94613	1.66882	CellType
0.0426513	0.452785	0.188	0.12	1	HX_vs_NX	CC	Qk	0.291105	FALSE	Vascular	0.524669	1.08678	CellType
0.0287897	0.45203	0.118	0.067	1	HX_vs_NX	CC	Cdkn2b	0.228518	FALSE	Vascular	0.273301	0.74183	CellType
0.0279083	0.442898	0.082	0.034	1	HX_vs_NX	CC	Olig2	0.228518	FALSE	Vascular	0.117288	0.518766	CellType
0.0887477	0.43736	0.192	0.125	1	HX_vs_NX	CC	Lrig1	0.374921	FALSE	Vascular	0.660353	1.24832	CellType
0.00845838	0.429963	0.098	0.029	1	HX_vs_NX	CC	Nr4a2	0.113075	FALSE	Vascular	0.163513	0.567483	CellType
0.0666797	0.427378	0.263	0.173	1	HX_vs_NX	CC	Ccn2	0.338129	FALSE	Vascular	1.72502	2.66457	CellType
0.060863	0.425573	0.176	0.115	1	HX_vs_NX	CC	Fgfr1	0.322067	FALSE	Vascular	0.509116	1.0269	CellType
0.0479412	0.418633	0.118	0.077	1	HX_vs_NX	CC	Tgfb3	0.297002	FALSE	Vascular	0.293953	0.729576	CellType
0.107193	0.409628	0.161	0.125	1	HX_vs_NX	CC	Hopx	0.400398	FALSE	Vascular	0.552321	1.06202	CellType
0.0925723	0.407179	0.141	0.082	1	HX_vs_NX	CC	Gmfb	0.374921	FALSE	Vascular	0.36241	0.806678	CellType
0.00209358	0.398568	0.906	0.822	1	HX_vs_NX	CC	Ctnnb1	0.0483427	TRUE	Vascular	14.6057	19.5714	CellType
0.057443	0.396917	0.208	0.135	1	HX_vs_NX	CC	Fn1	0.310437	FALSE	Vascular	0.619066	1.13181	CellType
0.0553813	0.395423	0.239	0.154	1	HX_vs_NX	CC	Mapk14	0.310437	FALSE	Vascular	0.758856	1.31347	CellType
0.0348175	0.394947	0.251	0.154	1	HX_vs_NX	CC	Epha2	0.26799	FALSE	Vascular	0.923085	1.52865	CellType
0.115637	0.391225	0.361	0.284	1	HX_vs_NX	CC	Ifnar1	0.422449	FALSE	Vascular	1.80768	2.68229	CellType
0.00624693	0.381712	0.267	0.149	1	HX_vs_NX	CC	S100b	0.0881511	FALSE	Vascular	0.956571	1.54919	CellType
0.0711228	0.374018	0.349	0.255	1	HX_vs_NX	CC	Jak1	0.340853	FALSE	Vascular	1.52762	2.27568	CellType
0.0978231	0.369005	0.094	0.053	1	HX_vs_NX	CC	Nox1	0.374921	FALSE	Vascular	0.207906	0.559964	CellType
0.0849049	0.366217	0.212	0.149	1	HX_vs_NX	CC	Trp53	0.374921	FALSE	Vascular	0.667106	1.14885	CellType
0.022801	0.365396	0.153	0.072	1	HX_vs_NX	CC	Tcf7l2	0.205528	FALSE	Vascular	0.347705	0.736161	CellType
0.0569537	0.358492	0.231	0.144	1	HX_vs_NX	CC	Ntrk2	0.310437	FALSE	Vascular	0.792651	1.29833	CellType
0.19929	0.352459	0.369	0.303	1	HX_vs_NX	CC	Notch4	0.53474	FALSE	Vascular	2.29362	3.20508	CellType
0.08019	0.350582	0.075	0.029	1	HX_vs_NX	CC	Tubb3	0.363719	FALSE	Vascular	0.158582	0.477278	CellType
0.255455	0.347645	0.255	0.202	1	HX_vs_NX	CC	Sema6d	0.564129	FALSE	Vascular	1.52101	2.20794	CellType
0.388623	0.345572	0.086	0.067	1	HX_vs_NX	CC	Pdgfra	0.656105	FALSE	Vascular	0.286434	0.634614	CellType
0.237483	0.338281	0.208	0.159	1	HX_vs_NX	CC	Tgfb1	0.553982	FALSE	Vascular	0.765944	1.23259	CellType
0.0271503	0.332275	0.102	0.038	1	HX_vs_NX	CC	Erap1	0.228518	FALSE	Vascular	0.181849	0.487944	CellType
0.0536148	0.330796	0.098	0.043	1	HX_vs_NX	CC	Stat1	0.310437	FALSE	Vascular	0.174204	0.476804	CellType
0.143025	0.329178	0.616	0.543	1	HX_vs_NX	CC	Nes	0.448497	FALSE	Vascular	4.97154	6.50203	CellType
0.402577	0.327459	0.251	0.212	1	HX_vs_NX	CC	Csf1	0.659785	FALSE	Vascular	1.47802	2.10942	CellType
0.205973	0.305604	0.239	0.178	1	HX_vs_NX	CC	Tfeb	0.53474	FALSE	Vascular	0.854951	1.2926	CellType
0.335641	0.303282	0.247	0.197	1	HX_vs_NX	CC	Axl	0.61333	FALSE	Vascular	1.30042	1.8386	CellType
0.399515	0.297259	0.094	0.062	1	HX_vs_NX	CC	Tgfb2	0.659785	FALSE	Vascular	0.435127	0.763496	CellType
0.186853	0.297002	0.353	0.279	1	HX_vs_NX	CC	Nfkb1	0.533265	FALSE	Vascular	1.63113	2.23258	CellType
0.127137	0.296831	0.239	0.163	1	HX_vs_NX	CC	Tgfbr3	0.442367	FALSE	Vascular	0.823972	1.24065	CellType
0.123666	0.292782	0.11	0.072	1	HX_vs_NX	CC	Mapk1	0.436266	FALSE	Vascular	0.244242	0.524197	CellType
0.200559	0.291737	0.114	0.067	1	HX_vs_NX	CC	Efnb3	0.53474	FALSE	Vascular	0.334382	0.633435	CellType
0.26387	0.287892	0.169	0.115	1	HX_vs_NX	CC	Cd82	0.564129	FALSE	Vascular	0.901983	1.32205	CellType
0.0435512	0.283721	0.69	0.688	1	HX_vs_NX	CC	Esam	0.291105	FALSE	Vascular	8.33715	10.3664	CellType
0.180678	0.279814	0.278	0.207	1	HX_vs_NX	CC	Tnfrsf1a	0.521504	FALSE	Vascular	1.00115	1.42948	CellType
0.239877	0.279149	0.263	0.197	1	HX_vs_NX	CC	Cx3cl1	0.553982	FALSE	Vascular	1.23582	1.71312	CellType
0.137765	0.273711	0.216	0.144	1	HX_vs_NX	CC	Glb1	0.442769	FALSE	Vascular	0.722012	1.08176	CellType
0.0234658	0.272652	0.051	0.01	1	HX_vs_NX	CC	Hmgb1	0.205528	FALSE	Vascular	0.029325	0.243452	CellType
0.149989	0.265466	0.49	0.462	1	HX_vs_NX	CC	Hmgcs1	0.459003	FALSE	Vascular	3.37275	4.25616	CellType
0.19873	0.264187	0.169	0.111	1	HX_vs_NX	CC	Nras	0.53474	FALSE	Vascular	0.55609	0.8688	CellType
0.202836	0.264016	0.157	0.101	1	HX_vs_NX	CC	Hbegf	0.53474	FALSE	Vascular	0.58686	0.905527	CellType
0.222199	0.262228	0.612	0.577	1	HX_vs_NX	CC	Notch1	0.53751	FALSE	Vascular	5.31506	6.57384	CellType
0.354315	0.259573	0.188	0.154	1	HX_vs_NX	CC	Dtx4	0.620662	FALSE	Vascular	0.665894	0.994282	CellType
0.317074	0.256213	0.176	0.139	1	HX_vs_NX	CC	Lmo4	0.592182	FALSE	Vascular	0.633297	0.95071	CellType
0.206317	0.249765	0.106	0.067	1	HX_vs_NX	CC	Fbln1	0.53474	FALSE	Vascular	0.24515	0.4805	CellType
0.0526587	0.249002	0.125	0.062	1	HX_vs_NX	CC	Ifit1	0.310437	FALSE	Vascular	0.369495	0.627487	CellType
0.0463087	0.248873	0.565	0.567	1	HX_vs_NX	CC	Bmpr2	0.297002	FALSE	Vascular	3.94661	4.87795	CellType
0.390046	0.246016	0.161	0.12	1	HX_vs_NX	CC	Ldlr	0.656105	FALSE	Vascular	0.586341	0.881286	CellType
0.235671	0.243382	0.208	0.192	1	HX_vs_NX	CC	Aqp4	0.553982	FALSE	Vascular	0.860354	1.20222	CellType
0.28395	0.238915	0.161	0.115	1	HX_vs_NX	CC	Casp7	0.576986	FALSE	Vascular	0.457884	0.720456	CellType
0.293259	0.238624	0.322	0.279	1	HX_vs_NX	CC	Gsk3b	0.584343	FALSE	Vascular	1.35763	1.78169	CellType
0.620069	0.238434	0.133	0.111	1	HX_vs_NX	CC	Abcc9	0.816049	FALSE	Vascular	0.798417	1.12161	CellType
0.254112	0.238369	0.055	0.029	1	HX_vs_NX	CC	Wnt5a	0.564129	FALSE	Vascular	0.117076	0.317768	CellType
0.261267	0.236338	0.329	0.26	1	HX_vs_NX	CC	Olig1	0.564129	FALSE	Vascular	1.92022	2.44002	CellType
0.282501	0.229737	0.227	0.168	1	HX_vs_NX	CC	Ifngr1	0.576986	FALSE	Vascular	0.914645	1.24515	CellType
0.407968	0.227259	0.298	0.245	1	HX_vs_NX	CC	Foxp1	0.664256	FALSE	Vascular	1.48554	1.90959	CellType
0.200337	0.226457	0.133	0.082	1	HX_vs_NX	CC	Tspan18	0.53474	FALSE	Vascular	0.454961	0.702244	CellType
0.436189	0.225209	0.482	0.452	1	HX_vs_NX	CC	Gas6	0.694046	FALSE	Vascular	3.87045	4.6933	CellType
0.402625	0.22373	0.055	0.038	1	HX_vs_NX	CC	Igfbp3	0.659785	FALSE	Vascular	0.200269	0.401612	CellType
0.420246	0.221063	0.114	0.091	1	HX_vs_NX	CC	Myd88	0.679888	FALSE	Vascular	0.428968	0.665594	CellType
0.401112	0.214653	0.114	0.077	1	HX_vs_NX	CC	Sox8	0.659785	FALSE	Vascular	0.413684	0.640474	CellType
0.437194	0.212102	0.424	0.365	1	HX_vs_NX	CC	Igf2	0.694046	FALSE	Vascular	5.10874	6.0762	CellType
0.479525	0.206545	0.184	0.144	1	HX_vs_NX	CC	Tnfrsf1b	0.727824	FALSE	Vascular	0.749414	1.01869	CellType
0.134247	0.206299	0.4	0.312	1	HX_vs_NX	CC	Lrp1	0.442769	FALSE	Vascular	3.48577	4.17534	CellType
0.343067	0.206207	0.212	0.159	1	HX_vs_NX	CC	Ifnar2	0.620294	FALSE	Vascular	0.871437	1.15899	CellType
0.0658132	0.205867	0.067	0.077	1	HX_vs_NX	CC	Gli3	0.338129	FALSE	Vascular	0.215969	0.402473	CellType
0.0988965	0.205197	0.459	0.495	1	HX_vs_NX	CC	Aldoc	0.374921	FALSE	Vascular	4.68115	5.54948	CellType
0.348208	0.204002	0.184	0.135	1	HX_vs_NX	CC	Plxnb1	0.620294	FALSE	Vascular	0.724509	0.986443	CellType
0.0161803	0.203057	0.051	0.014	1	HX_vs_NX	CC	Serpine1	0.169927	FALSE	Vascular	0.270663	0.462705	CellType
0.370068	0.201583	0.737	0.702	1	HX_vs_NX	CC	Cdh5	0.643817	FALSE	Vascular	8.44409	9.86032	CellType
0.553699	0.201037	0.075	0.062	1	HX_vs_NX	CC	Mdk	0.78957	FALSE	Vascular	0.243736	0.429706	CellType
0.458807	0.200259	0.184	0.178	1	HX_vs_NX	CC	Ifi27	0.708352	FALSE	Vascular	0.84626	1.12118	CellType
0.158256	0.198691	0.067	0.029	1	HX_vs_NX	CC	Pdgfa	0.472907	FALSE	Vascular	0.114025	0.278518	CellType
0.598905	0.197058	0.235	0.197	1	HX_vs_NX	CC	Cxcl12	0.804878	FALSE	Vascular	1.60383	1.98492	CellType
0.375125	0.195202	0.067	0.038	1	HX_vs_NX	CC	Tnfsf11	0.648175	FALSE	Vascular	0.18425	0.355829	CellType
0.566187	0.192984	0.11	0.091	1	HX_vs_NX	CC	Il1r1	0.78957	FALSE	Vascular	0.471073	0.681622	CellType
0.481395	0.190001	0.216	0.173	1	HX_vs_NX	CC	Tgfa	0.727824	FALSE	Vascular	0.858386	1.11998	CellType
0.098091	0.188585	0.267	0.188	1	HX_vs_NX	CC	Sirpa	0.374921	FALSE	Vascular	1.27987	1.59824	CellType
0.699813	0.188267	0.345	0.322	1	HX_vs_NX	CC	Dll4	0.854579	FALSE	Vascular	3.1153	3.68895	CellType
0.570995	0.1866	0.059	0.038	1	HX_vs_NX	CC	Thbs1	0.78957	FALSE	Vascular	0.240414	0.411689	CellType
0.529643	0.185222	0.129	0.096	1	HX_vs_NX	CC	Fbln2	0.773157	FALSE	Vascular	0.586702	0.804067	CellType
0.242426	0.184305	0.075	0.038	1	HX_vs_NX	CC	Npr2	0.553982	FALSE	Vascular	0.152431	0.309472	CellType
0.56583	0.182601	0.145	0.125	1	HX_vs_NX	CC	Dkk3	0.78957	FALSE	Vascular	0.527023	0.733062	CellType
0.0985222	0.180897	0.098	0.048	1	HX_vs_NX	CC	Sema5a	0.374921	FALSE	Vascular	0.21304	0.375089	CellType
0.309159	0.176089	0.063	0.043	1	HX_vs_NX	CC	Bmp5	0.586018	FALSE	Vascular	0.133511	0.28066	CellType
0.304081	0.173904	0.18	0.13	1	HX_vs_NX	CC	Ggta1	0.586018	FALSE	Vascular	0.769463	0.996145	CellType
0.560291	0.165439	0.22	0.183	1	HX_vs_NX	CC	Id2	0.78957	FALSE	Vascular	0.822149	1.04355	CellType
0.0409306	0.162246	0.145	0.082	1	HX_vs_NX	CC	Osmr	0.291105	FALSE	Vascular	0.469588	0.644509	CellType
0.270494	0.161859	0.125	0.082	1	HX_vs_NX	CC	Ephb1	0.567813	FALSE	Vascular	0.427712	0.597221	CellType
0.0957424	0.160685	0.529	0.572	1	HX_vs_NX	CC	Lef1	0.374921	FALSE	Vascular	4.40445	5.04119	CellType
0.136675	0.160645	0.173	0.115	1	HX_vs_NX	CC	Efnb2	0.442769	FALSE	Vascular	0.736577	0.941123	CellType
0.443825	0.157843	0.106	0.096	1	HX_vs_NX	CC	Gsdmd	0.695874	FALSE	Vascular	0.364514	0.522275	CellType
0.221687	0.156451	0.055	0.053	1	HX_vs_NX	CC	Lhx6	0.53751	FALSE	Vascular	0.18226	0.317679	CellType
0.431925	0.156426	0.114	0.115	1	HX_vs_NX	CC	Cntn1	0.694046	FALSE	Vascular	0.545117	0.722067	CellType
0.669171	0.153875	0.169	0.154	1	HX_vs_NX	CC	Notch2	0.838251	FALSE	Vascular	0.740006	0.93585	CellType
0.258592	0.149879	0.22	0.163	1	HX_vs_NX	CC	Stmn1	0.564129	FALSE	Vascular	0.944272	1.15712	CellType
0.491674	0.146525	0.2	0.192	1	HX_vs_NX	CC	Fgf1	0.738965	FALSE	Vascular	0.948794	1.15712	CellType
0.219889	0.14431	0.227	0.168	1	HX_vs_NX	CC	Tle3	0.53751	FALSE	Vascular	0.978673	1.18683	CellType
0.833262	0.1438	0.098	0.091	1	HX_vs_NX	CC	Hes1	0.926534	FALSE	Vascular	0.452744	0.605008	CellType
0.173951	0.14132	0.055	0.024	1	HX_vs_NX	CC	Emp1	0.507857	FALSE	Vascular	0.139294	0.256543	CellType
0.244373	0.139361	0.063	0.077	1	HX_vs_NX	CC	Vegfa	0.553982	FALSE	Vascular	0.338838	0.47462	CellType
0.349221	0.137937	0.071	0.072	1	HX_vs_NX	CC	Cr1l	0.620294	FALSE	Vascular	0.299343	0.429708	CellType
0.0875054	0.1348	0.067	0.029	1	HX_vs_NX	CC	Mefv	0.374921	FALSE	Vascular	0.176445	0.291667	CellType
0.440075	0.134776	0.133	0.096	1	HX_vs_NX	CC	Dpp4	0.694279	FALSE	Vascular	0.442458	0.583707	CellType
0.665089	0.132449	0.231	0.226	1	HX_vs_NX	CC	Bcan	0.838251	FALSE	Vascular	1.31644	1.53917	CellType
0.314792	0.127193	0.09	0.091	1	HX_vs_NX	CC	Bmp4	0.592182	FALSE	Vascular	0.331799	0.454547	CellType
0.720141	0.126442	0.278	0.245	1	HX_vs_NX	CC	Trf	0.85876	FALSE	Vascular	1.75247	2.0046	CellType
0.56388	0.125845	0.294	0.25	1	HX_vs_NX	CC	Fzd4	0.78957	FALSE	Vascular	1.55163	1.78421	CellType
0.146655	0.121698	0.145	0.096	1	HX_vs_NX	CC	Idi1	0.454274	FALSE	Vascular	0.548969	0.685301	CellType
0.761218	0.121584	0.278	0.25	1	HX_vs_NX	CC	Jak2	0.894064	FALSE	Vascular	1.43239	1.64627	CellType
0.307208	0.120038	0.267	0.212	1	HX_vs_NX	CC	Slc17a7	0.586018	FALSE	Vascular	1.48603	1.70172	CellType
0.208484	0.119589	0.11	0.067	1	HX_vs_NX	CC	Myc	0.534898	FALSE	Vascular	0.367809	0.486022	CellType
0.670024	0.11926	0.071	0.062	1	HX_vs_NX	CC	Fzd7	0.838251	FALSE	Vascular	0.232973	0.339227	CellType
0.642957	0.118306	0.102	0.077	1	HX_vs_NX	CC	Igf2r	0.832761	FALSE	Vascular	0.387389	0.505956	CellType
0.689513	0.116317	0.094	0.072	1	HX_vs_NX	CC	Fgfrl1	0.850177	FALSE	Vascular	0.324014	0.435184	CellType
0.0232753	0.115483	0.086	0.038	1	HX_vs_NX	CC	Slc1a3	0.205528	FALSE	Vascular	0.222838	0.324746	CellType
0.650518	0.111339	0.078	0.058	1	HX_vs_NX	CC	Stat2	0.834502	FALSE	Vascular	0.216445	0.31404	CellType
0.467885	0.110138	0.122	0.125	1	HX_vs_NX	CC	Lifr	0.715921	FALSE	Vascular	0.532649	0.654236	CellType
0.157224	0.109464	0.055	0.024	1	HX_vs_NX	CC	Tnc	0.472907	FALSE	Vascular	0.110746	0.198303	CellType
0.0167251	0.108535	0.067	0.024	1	HX_vs_NX	CC	Fzd2	0.169927	FALSE	Vascular	0.166862	0.258033	CellType
0.189104	0.104612	0.09	0.053	1	HX_vs_NX	CC	Fas	0.533694	FALSE	Vascular	0.354685	0.456564	CellType
0.694581	0.100001	0.114	0.106	1	HX_vs_NX	CC	Csnk1a1	0.852288	FALSE	Vascular	0.375121	0.473819	CellType
0.246456	0.0999582	0.106	0.067	1	HX_vs_NX	CC	Itpr2	0.553982	FALSE	Vascular	0.322793	0.417693	CellType
0.578189	0.0963947	0.125	0.096	1	HX_vs_NX	CC	Tyk2	0.78957	FALSE	Vascular	0.481137	0.583482	CellType
0.802877	0.0923892	0.749	0.74	1	HX_vs_NX	CC	Pecam1	0.914402	FALSE	Vascular	11.6213	12.456	CellType
0.221679	0.0918127	0.322	0.26	1	HX_vs_NX	CC	Lrp4	0.53751	FALSE	Vascular	1.80678	1.99121	CellType
0.616085	0.0897498	0.161	0.13	1	HX_vs_NX	CC	Plxna1	0.815029	FALSE	Vascular	0.740133	0.851825	CellType
0.913015	0.0894844	0.082	0.072	1	HX_vs_NX	CC	Sox10	0.967927	FALSE	Vascular	0.465971	0.559778	CellType
0.776806	0.0887585	0.078	0.062	1	HX_vs_NX	CC	Fzd8	0.897597	FALSE	Vascular	0.228004	0.305927	CellType
0.566145	0.0878982	0.071	0.048	1	HX_vs_NX	CC	Sema4d	0.78957	FALSE	Vascular	0.212062	0.288204	CellType
0.572234	0.0874522	0.451	0.404	1	HX_vs_NX	CC	Fyn	0.78957	FALSE	Vascular	3.2873	3.55523	CellType
0.806402	0.0858971	0.176	0.154	1	HX_vs_NX	CC	Sema6a	0.914402	FALSE	Vascular	0.861671	0.97588	CellType
0.83534	0.0809729	0.137	0.13	1	HX_vs_NX	CC	Hras	0.926534	FALSE	Vascular	0.589148	0.680891	CellType
0.645692	0.0808384	0.078	0.058	1	HX_vs_NX	CC	Fabp7	0.832761	FALSE	Vascular	0.289665	0.363991	CellType
0.903768	0.0774722	0.098	0.087	1	HX_vs_NX	CC	Stmn2	0.967927	FALSE	Vascular	0.484226	0.566108	CellType
0.900172	0.0748494	0.129	0.115	1	HX_vs_NX	CC	Eif2ak2	0.967927	FALSE	Vascular	0.716664	0.808079	CellType
0.959145	0.0678921	0.145	0.139	1	HX_vs_NX	CC	Sufu	0.986448	FALSE	Vascular	0.807913	0.895026	CellType
0.930897	0.0666982	0.235	0.231	1	HX_vs_NX	CC	Prom1	0.973036	FALSE	Vascular	1.5	1.61829	CellType
0.746115	0.0657339	0.122	0.101	1	HX_vs_NX	CC	Kras	0.881457	FALSE	Vascular	0.547618	0.619764	CellType
0.790372	0.0610267	0.11	0.091	1	HX_vs_NX	CC	Tle4	0.904299	FALSE	Vascular	0.390893	0.450991	CellType
0.782886	0.0574709	0.161	0.139	1	HX_vs_NX	CC	Pou3f3	0.899787	FALSE	Vascular	0.7105	0.780014	CellType
0.914577	0.0570644	0.133	0.12	1	HX_vs_NX	CC	Sqle	0.967927	FALSE	Vascular	0.568246	0.631519	CellType
0.882202	0.0462343	0.231	0.236	1	HX_vs_NX	CC	H2-D1	0.967927	FALSE	Vascular	1.46265	1.54285	CellType
0.517913	0.0428085	0.278	0.24	1	HX_vs_NX	CC	H2-K1	0.760404	FALSE	Vascular	1.6422	1.72178	CellType
0.959613	0.0423715	0.094	0.091	1	HX_vs_NX	CC	Usp18	0.986448	FALSE	Vascular	0.456805	0.500225	CellType
0.2918	0.0399844	0.133	0.101	1	HX_vs_NX	CC	Braf	0.584343	FALSE	Vascular	0.498912	0.541035	CellType
0.632556	0.0393993	0.071	0.053	1	HX_vs_NX	CC	Lmnb1	0.828192	FALSE	Vascular	0.216431	0.250109	CellType
0.379313	0.0366356	0.231	0.192	1	HX_vs_NX	CC	Epha4	0.650983	FALSE	Vascular	1.2408	1.29843	CellType
0.818894	0.0358566	0.247	0.226	1	HX_vs_NX	CC	Jag2	0.916295	FALSE	Vascular	1.40864	1.46926	CellType
0.921056	0.0330102	0.361	0.365	1	HX_vs_NX	CC	Tapbp	0.97074	FALSE	Vascular	2.3801	2.45833	CellType
0.886579	0.0329532	0.133	0.12	1	HX_vs_NX	CC	Il34	0.967927	FALSE	Vascular	0.714893	0.754515	CellType
0.973663	0.032441	0.051	0.048	1	HX_vs_NX	CC	Cx3cr1	0.986448	FALSE	Vascular	0.225586	0.253458	CellType
0.910962	0.0282373	0.31	0.293	1	HX_vs_NX	CC	Bcl2l2	0.967927	FALSE	Vascular	1.50223	1.55169	CellType
0.978033	0.027164	0.059	0.058	1	HX_vs_NX	CC	Nrp2	0.986448	FALSE	Vascular	0.285844	0.310284	CellType
0.984174	0.0264923	0.071	0.067	1	HX_vs_NX	CC	Ednrb	0.988064	FALSE	Vascular	0.324628	0.349177	CellType
0.974308	0.0206999	0.063	0.062	1	HX_vs_NX	CC	Fdft1	0.986448	FALSE	Vascular	0.254398	0.272526	CellType
0.995414	0.018052	0.098	0.096	1	HX_vs_NX	CC	H2-T23	0.995414	FALSE	Vascular	0.564189	0.583884	CellType
0.894529	0.0106531	0.055	0.048	1	HX_vs_NX	CC	Ifit2	0.967927	FALSE	Vascular	0.193457	0.202302	CellType
0.608222	0.01058	0.086	0.101	1	HX_vs_NX	CC	Sox2	0.813097	FALSE	Vascular	0.486958	0.497903	CellType
0.961172	0.0102064	0.063	0.058	1	HX_vs_NX	CC	Msmo1	0.986448	FALSE	Vascular	0.224814	0.23351	CellType
0.813169	0.0048604	0.165	0.178	1	HX_vs_NX	CC	Irf7	0.916295	FALSE	Vascular	0.924032	0.930525	CellType
0.978681	0.00408844	0.051	0.048	1	HX_vs_NX	CC	Mif	0.986448	FALSE	Vascular	0.240335	0.243855	CellType
0.352613	0.00398835	0.137	0.111	1	HX_vs_NX	CC	Bmpr1a	0.620662	FALSE	Vascular	0.671634	0.676261	CellType
0.766159	0.00352312	0.051	0.043	1	HX_vs_NX	CC	Sfrp1	0.894064	FALSE	Vascular	0.177932	0.180812	CellType
0.308076	0.000924129	0.318	0.264	1	HX_vs_NX	CC	Col1a2	0.586018	FALSE	Vascular	3.62734	3.63031	CellType
0.588034	0.000694802	0.086	0.072	1	HX_vs_NX	CC	Vegfb	0.79872	FALSE	Vascular	0.382387	0.383053	CellType
0.295214	0.000588186	0.063	0.043	1	HX_vs_NX	CC	C1qc	0.584343	FALSE	Vascular	0.257003	0.257516	CellType
0.717557	-0.00165116	0.145	0.13	1	HX_vs_NX	CC	Ptch1	0.85876	FALSE	Vascular	0.664298	0.662394	CellType
0.892716	-0.00744938	0.718	0.736	1	HX_vs_NX	CC	Igf1r	0.967927	FALSE	Vascular	10.1577	10.1002	CellType
0.673241	-0.00937011	0.051	0.043	1	HX_vs_NX	CC	Tnfrsf11a	0.838251	FALSE	Vascular	0.173399	0.165803	CellType
0.331241	-0.0104853	0.58	0.639	1	HX_vs_NX	CC	Cnp	0.609676	FALSE	Vascular	9.27783	9.2034	CellType
0.46015	-0.0118572	0.122	0.101	1	HX_vs_NX	CC	Kitl	0.708352	FALSE	Vascular	0.651026	0.637513	CellType
0.330968	-0.0141314	0.235	0.279	1	HX_vs_NX	CC	Tnfsf10	0.609676	FALSE	Vascular	1.64322	1.61746	CellType
0.544852	-0.0156586	0.545	0.587	1	HX_vs_NX	CC	Pdgfb	0.78957	FALSE	Vascular	5.69061	5.61838	CellType
0.94827	-0.0167404	0.475	0.466	1	HX_vs_NX	CC	Ly6c1	0.986448	FALSE	Vascular	4.54049	4.47657	CellType
0.595505	-0.0168854	0.043	0.058	1	HX_vs_NX	CC	S100a10	0.804565	FALSE	Vascular	0.200253	0.186287	CellType
0.968446	-0.0182009	0.059	0.058	1	HX_vs_NX	CC	Kif7	0.986448	FALSE	Vascular	0.257685	0.241918	CellType
0.840224	-0.0289297	0.537	0.562	1	HX_vs_NX	CC	Axin2	0.9279	FALSE	Vascular	4.62549	4.51381	CellType
0.703951	-0.0303952	0.188	0.168	1	HX_vs_NX	CC	Mag	0.855519	FALSE	Vascular	1.83506	1.77596	CellType
0.718098	-0.0331848	0.353	0.385	1	HX_vs_NX	CC	Lrp5	0.85876	FALSE	Vascular	2.50403	2.42435	CellType
0.555958	-0.0420909	0.208	0.188	1	HX_vs_NX	CC	Mertk	0.78957	FALSE	Vascular	1.19112	1.12812	CellType
0.216115	-0.0482459	0.302	0.26	1	HX_vs_NX	CC	Psme1	0.53751	FALSE	Vascular	1.86758	1.77327	CellType
0.501679	-0.0528898	0.165	0.197	1	HX_vs_NX	CC	Cntfr	0.745183	FALSE	Vascular	1.09039	1.01515	CellType
0.137725	-0.0554444	0.024	0.053	1	HX_vs_NX	CC	Foxj1	0.442769	FALSE	Vascular	0.183784	0.139153	CellType
0.929323	-0.0620541	0.086	0.096	1	HX_vs_NX	CC	Id3	0.973036	FALSE	Vascular	0.527132	0.462838	CellType
0.777446	-0.0621538	0.122	0.12	1	HX_vs_NX	CC	Ifitm3	0.897597	FALSE	Vascular	0.63796	0.568892	CellType
0.900524	-0.0719117	0.047	0.053	1	HX_vs_NX	CC	Hspb1	0.967927	FALSE	Vascular	0.344993	0.279595	CellType
0.711934	-0.0729594	0.067	0.087	1	HX_vs_NX	CC	Gadd45g	0.85876	FALSE	Vascular	0.370624	0.303033	CellType
0.816811	-0.0754762	0.169	0.173	1	HX_vs_NX	CC	Mapt	0.916295	FALSE	Vascular	0.84061	0.746792	CellType
0.299073	-0.083625	0.176	0.159	1	HX_vs_NX	CC	Zhx2	0.584343	FALSE	Vascular	0.909426	0.801894	CellType
0.382756	-0.0946543	0.067	0.062	1	HX_vs_NX	CC	Gad1	0.652484	FALSE	Vascular	0.403011	0.313916	CellType
0.118086	-0.0990048	0.584	0.673	1	HX_vs_NX	CC	Clu	0.422449	FALSE	Vascular	9.08848	8.41938	CellType
0.266912	-0.102738	0.098	0.139	1	HX_vs_NX	CC	Col1a1	0.564963	FALSE	Vascular	2.71516	2.45979	CellType
0.767346	-0.10532	0.114	0.135	1	HX_vs_NX	CC	Rfx5	0.894064	FALSE	Vascular	0.577984	0.466892	CellType
0.645882	-0.110749	0.643	0.683	1	HX_vs_NX	CC	Apoe	0.832761	FALSE	Vascular	8.03411	7.36655	CellType
0.347583	-0.114839	0.18	0.231	1	HX_vs_NX	CC	Gbp2	0.620294	FALSE	Vascular	1.09073	0.930763	CellType
0.515639	-0.120207	0.404	0.457	1	HX_vs_NX	CC	Ncan	0.760404	FALSE	Vascular	3.79234	3.40922	CellType
0.116633	-0.13157	0.118	0.091	1	HX_vs_NX	CC	Irf2	0.422449	FALSE	Vascular	0.666706	0.521432	CellType
0.728073	-0.132357	0.075	0.087	1	HX_vs_NX	CC	Mog	0.864161	FALSE	Vascular	0.531166	0.396944	CellType
0.679425	-0.133713	0.592	0.615	1	HX_vs_NX	CC	Tgfbr2	0.841825	FALSE	Vascular	6.14975	5.51687	CellType
0.615893	-0.133974	0.043	0.058	1	HX_vs_NX	CC	Arx	0.815029	FALSE	Vascular	0.292207	0.177611	CellType
0.654387	-0.143219	0.514	0.548	1	HX_vs_NX	CC	Il6st	0.83472	FALSE	Vascular	5.31411	4.71741	CellType
0.4584	-0.149839	0.216	0.264	1	HX_vs_NX	CC	Thbs4	0.708352	FALSE	Vascular	1.87471	1.59112	CellType
0.657259	-0.157148	0.337	0.37	1	HX_vs_NX	CC	Foxo1	0.83472	FALSE	Vascular	2.59942	2.22795	CellType
0.244792	-0.171451	0.059	0.067	1	HX_vs_NX	CC	C1qb	0.553982	FALSE	Vascular	0.346696	0.195797	CellType
0.500113	-0.173574	0.227	0.226	1	HX_vs_NX	CC	Cdkn1c	0.745183	FALSE	Vascular	2.06185	1.71477	CellType
0.575974	-0.182955	0.18	0.212	1	HX_vs_NX	CC	Tle1	0.78957	FALSE	Vascular	1.06015	0.814779	CellType
0.0782314	-0.191105	0.612	0.712	1	HX_vs_NX	CC	Gfap	0.363719	FALSE	Vascular	9.18929	7.92515	CellType
0.204752	-0.201104	0.047	0.062	1	HX_vs_NX	CC	Ccr10	0.53474	FALSE	Vascular	0.364883	0.187291	CellType
0.299065	-0.212343	0.275	0.341	1	HX_vs_NX	CC	Dvl1	0.584343	FALSE	Vascular	2.09551	1.67184	CellType
0.0382922	-0.224762	0.02	0.058	1	HX_vs_NX	CC	Tmem119	0.286065	FALSE	Vascular	0.215531	0.0401736	CellType
0.164288	-0.232003	0.043	0.077	1	HX_vs_NX	CC	C1qa	0.485224	FALSE	Vascular	0.353855	0.152743	CellType
0.281036	-0.24266	0.059	0.091	1	HX_vs_NX	CC	Ctss	0.576986	FALSE	Vascular	0.493838	0.26257	CellType
0.0935223	-0.26444	0.224	0.312	1	HX_vs_NX	CC	Sox9	0.374921	FALSE	Vascular	1.94308	1.45017	CellType
0.055188	-0.271224	0.737	0.817	1	HX_vs_NX	CC	Flt1	0.310437	FALSE	Vascular	13.1466	10.7221	CellType
0.222057	-0.275369	0.094	0.125	1	HX_vs_NX	CC	Il6ra	0.53751	FALSE	Vascular	0.611674	0.331628	CellType
0.264296	-0.314753	0.165	0.192	1	HX_vs_NX	CC	Efna1	0.564129	FALSE	Vascular	1.34553	0.885781	CellType
0.0428923	-0.363702	0.082	0.135	1	HX_vs_NX	CC	Cux1	0.291105	FALSE	Vascular	0.639987	0.274545	CellType
0.0692232	-0.397638	0.027	0.058	1	HX_vs_NX	CC	Sst	0.338129	FALSE	Vascular	0.427115	0.0833233	CellType
0.00169338	-0.422582	0.027	0.106	0.846689	HX_vs_NX	CC	Il15ra	0.0430118	TRUE	Vascular	0.472902	0.0989142	CellType
0.0471887	-0.467738	0.075	0.115	1	HX_vs_NX	CC	Csf1r	0.297002	FALSE	Vascular	0.9162	0.385599	CellType
0.139455	-0.532497	0.071	0.125	1	HX_vs_NX	CC	Igfbp2	0.442769	FALSE	Vascular	2.08391	1.13209	CellType
p_val	avg_log2FC	pct.1	pct.2	p_val_adj	comparison	region	gene	FDR	sig	celltype	exp.1	exp.2	CellType
0	0.914525	0.463	0.349	0	HX_vs_NX	Cortex	Vegfa	0	TRUE	Astrocytes	4.29674	8.98407	CellType
0	0.773259	0.489	0.344	0	HX_vs_NX	Cortex	Grm3	0	TRUE	Astrocytes	2.50066	4.98307	CellType
9.07e-225	0.702649	0.365	0.262	4.53e-222	HX_vs_NX	Cortex	Gria2	1.61e-223	TRUE	Astrocytes	2.72534	5.06295	CellType
4.93e-220	0.631251	0.345	0.248	2.47e-217	HX_vs_NX	Cortex	Mertk	7.98e-219	TRUE	Astrocytes	1.94568	3.56259	CellType
1.66e-206	0.56517	0.225	0.131	8.31e-204	HX_vs_NX	Cortex	Qk	2.28e-205	TRUE	Astrocytes	0.795282	1.65623	CellType
6.33e-62	0.561421	0.248	0.236	3.17e-59	HX_vs_NX	Cortex	Gfap	2.09e-61	TRUE	Astrocytes	2.73184	4.50716	CellType
1.6e-294	0.532111	0.534	0.469	8.02e-292	HX_vs_NX	Cortex	Sirpa	5.71e-293	TRUE	Astrocytes	4.15342	6.45207	CellType
2.12e-298	0.527638	0.546	0.461	1.06e-295	HX_vs_NX	Cortex	Ctnnb1	9.42e-297	TRUE	Astrocytes	3.79768	5.91618	CellType
2.81e-180	0.522866	0.285	0.191	1.4e-177	HX_vs_NX	Cortex	Vcam1	3.12e-179	TRUE	Astrocytes	1.2352	2.21155	CellType
3.63e-179	0.497965	0.152	0.076	1.82e-176	HX_vs_NX	Cortex	Ptprz1	3.8e-178	TRUE	Astrocytes	0.442215	1.03672	CellType
1.6e-253	0.489219	0.626	0.563	7.98e-251	HX_vs_NX	Cortex	Apc	4.73e-252	TRUE	Astrocytes	6.52458	9.56214	CellType
1.15e-144	0.452581	0.325	0.259	5.76e-142	HX_vs_NX	Cortex	Plxnb1	8.92e-144	TRUE	Astrocytes	1.7531	2.76758	CellType
3.96e-140	0.447613	0.455	0.399	1.98e-137	HX_vs_NX	Cortex	Aqp4	2.94e-139	TRUE	Astrocytes	3.28079	4.83806	CellType
6.56e-119	0.426023	0.199	0.127	3.28e-116	HX_vs_NX	Cortex	Msmo1	4.49e-118	TRUE	Astrocytes	0.817034	1.44123	CellType
7.14e-147	0.424648	0.345	0.287	3.57e-144	HX_vs_NX	Cortex	Car2	6.05e-146	TRUE	Astrocytes	1.94148	2.94819	CellType
8.81e-109	0.42459	0.302	0.23	4.41e-106	HX_vs_NX	Cortex	Notch1	5.23e-108	TRUE	Astrocytes	1.68192	2.59965	CellType
9.09e-103	0.418675	0.31	0.265	4.54e-100	HX_vs_NX	Cortex	Cx3cl1	4.9e-102	TRUE	Astrocytes	1.97199	2.97266	CellType
3.14e-107	0.407452	0.136	0.084	1.57e-104	HX_vs_NX	Cortex	Fabp7	1.75e-106	TRUE	Astrocytes	0.480613	0.963797	CellType
1.14e-145	0.406715	0.443	0.374	5.69e-143	HX_vs_NX	Cortex	Ntrk2	9.21e-145	TRUE	Astrocytes	2.81159	4.05289	CellType
1.7e-234	0.396968	0.709	0.682	8.49e-232	HX_vs_NX	Cortex	Ncan	4.32e-233	TRUE	Astrocytes	7.86801	10.6768	CellType
7.33e-109	0.393659	0.3	0.246	3.67e-106	HX_vs_NX	Cortex	Lrp4	4.5e-108	TRUE	Astrocytes	1.65339	2.48581	CellType
3.93e-108	0.392872	0.16	0.1	1.96e-105	HX_vs_NX	Cortex	Idi1	2.26e-107	TRUE	Astrocytes	0.564367	1.05402	CellType
7.49e-123	0.390176	0.344	0.284	3.74e-120	HX_vs_NX	Cortex	Cd81	5.33e-122	TRUE	Astrocytes	1.87569	2.76875	CellType
2.56e-187	0.389137	0.522	0.487	1.28e-184	HX_vs_NX	Cortex	Hmgcs1	3.04e-186	TRUE	Astrocytes	4.28149	5.91669	CellType
2.39e-111	0.388182	0.194	0.124	1.2e-108	HX_vs_NX	Cortex	Fgfr2	1.58e-110	TRUE	Astrocytes	0.740637	1.27805	CellType
8.31e-77	0.38818	0.248	0.203	4.15e-74	HX_vs_NX	Cortex	Hes5	3.7e-76	TRUE	Astrocytes	1.54192	2.32672	CellType
1.48e-225	0.386521	0.715	0.698	7.38e-223	HX_vs_NX	Cortex	Bcan	2.92e-224	TRUE	Astrocytes	8.7796	11.7843	CellType
5.53e-70	0.370596	0.2	0.154	2.76e-67	HX_vs_NX	Cortex	Grin2b	2.14e-69	TRUE	Astrocytes	1.02638	1.61988	CellType
1.11e-154	0.365417	0.515	0.468	5.57e-152	HX_vs_NX	Cortex	Lrp1	9.91e-154	TRUE	Astrocytes	3.88494	5.29304	CellType
7.53e-100	0.362061	0.344	0.283	3.76e-97	HX_vs_NX	Cortex	Slc1a3	3.94e-99	TRUE	Astrocytes	1.95869	2.80268	CellType
2.53e-217	0.36088	0.75	0.748	1.27e-214	HX_vs_NX	Cortex	Slc17a7	3.76e-216	TRUE	Astrocytes	11.631	15.2209	CellType
5.64e-170	0.350063	0.501	0.493	2.82e-167	HX_vs_NX	Cortex	Sox9	5.58e-169	TRUE	Astrocytes	4.81469	6.4115	CellType
2.15e-157	0.346436	0.525	0.491	1.08e-154	HX_vs_NX	Cortex	Pou3f3	2.02e-156	TRUE	Astrocytes	4.22562	5.64393	CellType
9.37e-93	0.344348	0.16	0.101	4.69e-90	HX_vs_NX	Cortex	Egfr	4.39e-92	TRUE	Astrocytes	0.583199	1.00999	CellType
6.8e-110	0.335975	0.351	0.318	3.4e-107	HX_vs_NX	Cortex	Sox2	4.32e-109	TRUE	Astrocytes	2.29751	3.16222	CellType
2.78e-82	0.334279	0.28	0.238	1.39e-79	HX_vs_NX	Cortex	Dkk3	1.27e-81	TRUE	Astrocytes	1.56421	2.23282	CellType
0	0.33232	0.915	0.937	0	HX_vs_NX	Cortex	Aldoc	0	TRUE	Astrocytes	22.1996	28.2091	CellType
2.87e-63	0.33017	0.213	0.167	1.43e-60	HX_vs_NX	Cortex	Lrig1	9.81e-63	TRUE	Astrocytes	1.09043	1.62801	CellType
2.04e-93	0.328779	0.332	0.293	1.02e-90	HX_vs_NX	Cortex	Id2	1.01e-92	TRUE	Astrocytes	2.0455	2.82499	CellType
6.68e-75	0.326064	0.317	0.266	3.34e-72	HX_vs_NX	Cortex	Ednrb	2.83e-74	TRUE	Astrocytes	1.86366	2.58985	CellType
5.14e-233	0.322253	0.886	0.887	2.57e-230	HX_vs_NX	Cortex	Clu	1.14e-231	TRUE	Astrocytes	16.596	20.9999	CellType
8.52e-72	0.32069	0.259	0.215	4.26e-69	HX_vs_NX	Cortex	Lmo4	3.53e-71	TRUE	Astrocytes	1.39354	1.98936	CellType
5.99e-75	0.318413	0.284	0.239	3e-72	HX_vs_NX	Cortex	Sqle	2.6e-74	TRUE	Astrocytes	1.58252	2.22029	CellType
8.87e-68	0.316862	0.13	0.086	4.44e-65	HX_vs_NX	Cortex	Epha4	3.29e-67	TRUE	Astrocytes	0.499844	0.868233	CellType
1.77e-70	0.312863	0.241	0.196	8.86e-68	HX_vs_NX	Cortex	Arf1	7.01e-70	TRUE	Astrocytes	1.205	1.73899	CellType
2.1e-67	0.309897	0.215	0.181	1.05e-64	HX_vs_NX	Cortex	Hopx	7.63e-67	TRUE	Astrocytes	1.14787	1.66254	CellType
1.65e-94	0.305081	0.315	0.286	8.23e-92	HX_vs_NX	Cortex	S100b	8.37e-94	TRUE	Astrocytes	1.89696	2.57916	CellType
2.59e-62	0.303941	0.203	0.152	1.3e-59	HX_vs_NX	Cortex	Sema6d	8.71e-62	TRUE	Astrocytes	0.935077	1.38888	CellType
7.97e-60	0.303698	0.172	0.127	3.98e-57	HX_vs_NX	Cortex	Fzd2	2.53e-59	TRUE	Astrocytes	0.757081	1.16877	CellType
1.21e-54	0.295745	0.24	0.196	6.07e-52	HX_vs_NX	Cortex	Cux2	3.54e-54	TRUE	Astrocytes	1.36877	1.90771	CellType
2.26e-59	0.289006	0.229	0.182	1.13e-56	HX_vs_NX	Cortex	Bmpr2	7.05e-59	TRUE	Astrocytes	1.0836	1.54574	CellType
3.74e-48	0.288521	0.167	0.13	1.87e-45	HX_vs_NX	Cortex	Mef2c	9.38e-48	TRUE	Astrocytes	0.829785	1.23488	CellType
2.69e-56	0.286266	0.194	0.151	1.35e-53	HX_vs_NX	Cortex	Fgfrl1	8.13e-56	TRUE	Astrocytes	0.884946	1.29865	CellType
1.68e-70	0.284929	0.285	0.249	8.39e-68	HX_vs_NX	Cortex	Mapt	6.79e-70	TRUE	Astrocytes	1.57152	2.13301	CellType
2.08e-52	0.283089	0.185	0.139	1.04e-49	HX_vs_NX	Cortex	Notch2	5.69e-52	TRUE	Astrocytes	0.851261	1.25261	CellType
2.31e-52	0.278866	0.17	0.126	1.15e-49	HX_vs_NX	Cortex	Axin2	6.23e-52	TRUE	Astrocytes	0.743967	1.11585	CellType
2.87e-65	0.277886	0.109	0.068	1.44e-62	HX_vs_NX	Cortex	Hbegf	1e-64	TRUE	Astrocytes	0.373048	0.664706	CellType
5.79e-54	0.277779	0.232	0.193	2.89e-51	HX_vs_NX	Cortex	Fgfr1	1.66e-53	TRUE	Astrocytes	1.21316	1.68308	CellType
1.05e-52	0.275235	0.173	0.126	5.24e-50	HX_vs_NX	Cortex	Ldlr	2.91e-52	TRUE	Astrocytes	0.779733	1.15382	CellType
6.47e-48	0.272661	0.169	0.13	3.24e-45	HX_vs_NX	Cortex	Foxo1	1.6e-47	TRUE	Astrocytes	0.778742	1.14878	CellType
2.45e-195	0.269243	0.882	0.888	1.23e-192	HX_vs_NX	Cortex	Apoe	3.12e-194	TRUE	Astrocytes	16.0669	19.5686	CellType
6.68e-68	0.267804	0.345	0.308	3.34e-65	HX_vs_NX	Cortex	Bcl2l2	2.53e-67	TRUE	Astrocytes	2.04428	2.66523	CellType
5.49e-45	0.267119	0.175	0.136	2.74e-42	HX_vs_NX	Cortex	Il6st	1.25e-44	TRUE	Astrocytes	0.811583	1.18006	CellType
7.4e-51	0.266776	0.15	0.108	3.7e-48	HX_vs_NX	Cortex	Tle4	1.94e-50	TRUE	Astrocytes	0.621266	0.950573	CellType
3.71e-67	0.264978	0.11	0.068	1.85e-64	HX_vs_NX	Cortex	Braf	1.32e-66	TRUE	Astrocytes	0.355665	0.628991	CellType
4.96e-53	0.262975	0.145	0.101	2.48e-50	HX_vs_NX	Cortex	Pdgfrb	1.4e-52	TRUE	Astrocytes	0.590972	0.909087	CellType
3.52e-47	0.262275	0.219	0.175	1.76e-44	HX_vs_NX	Cortex	Jak1	8.48e-47	TRUE	Astrocytes	1.07319	1.48652	CellType
1.24e-43	0.258456	0.211	0.173	6.22e-41	HX_vs_NX	Cortex	Wnt7a	2.77e-43	TRUE	Astrocytes	1.08986	1.49988	CellType
1.88e-46	0.25745	0.153	0.116	9.41e-44	HX_vs_NX	Cortex	Fdft1	4.47e-46	TRUE	Astrocytes	0.663658	0.988676	CellType
5.32e-42	0.2562	0.262	0.232	2.66e-39	HX_vs_NX	Cortex	Igfbp2	1.13e-41	TRUE	Astrocytes	1.7189	2.24726	CellType
5.65e-49	0.255997	0.252	0.233	2.83e-46	HX_vs_NX	Cortex	Tubb3	1.44e-48	TRUE	Astrocytes	1.62766	2.13785	CellType
1.6e-43	0.255564	0.238	0.218	8.02e-41	HX_vs_NX	Cortex	Grin1	3.52e-43	TRUE	Astrocytes	1.54661	2.04015	CellType
7.47e-46	0.251258	0.12	0.089	3.74e-43	HX_vs_NX	Cortex	Gmfb	1.75e-45	TRUE	Astrocytes	0.5047	0.790961	CellType
2.47e-44	0.248133	0.135	0.101	1.23e-41	HX_vs_NX	Cortex	Tyro3	5.56e-44	FALSE	Astrocytes	0.562244	0.85543	CellType
2.73e-47	0.246438	0.246	0.213	1.37e-44	HX_vs_NX	Cortex	Gsk3b	6.66e-47	FALSE	Astrocytes	1.29889	1.72712	CellType
5.21e-61	0.244597	0.102	0.062	2.61e-58	HX_vs_NX	Cortex	Lrp6	1.69e-60	FALSE	Astrocytes	0.329404	0.575026	CellType
1.37e-38	0.242611	0.223	0.188	6.83e-36	HX_vs_NX	Cortex	Gli3	2.51e-38	FALSE	Astrocytes	1.19958	1.60239	CellType
1.04e-38	0.242577	0.182	0.149	5.18e-36	HX_vs_NX	Cortex	Sox8	1.92e-38	FALSE	Astrocytes	0.895347	1.24239	CellType
1.03e-36	0.240422	0.156	0.122	5.15e-34	HX_vs_NX	Cortex	Mapk1	1.8e-36	FALSE	Astrocytes	0.752754	1.0706	CellType
1.24e-55	0.239468	0.106	0.067	6.18e-53	HX_vs_NX	Cortex	Lifr	3.66e-55	FALSE	Astrocytes	0.366864	0.613662	CellType
2.52e-40	0.238745	0.142	0.107	1.26e-37	HX_vs_NX	Cortex	Bmpr1a	5.04e-40	FALSE	Astrocytes	0.625057	0.917512	CellType
1.31e-40	0.237628	0.259	0.238	6.56e-38	HX_vs_NX	Cortex	Stmn2	2.69e-40	FALSE	Astrocytes	1.70969	2.19486	CellType
2.62e-22	0.234672	0.131	0.119	1.31e-19	HX_vs_NX	Cortex	Gad1	3.36e-22	FALSE	Astrocytes	0.805345	1.12424	CellType
8.78e-36	0.233324	0.202	0.169	4.39e-33	HX_vs_NX	Cortex	Cntn1	1.49e-35	FALSE	Astrocytes	1.04919	1.40891	CellType
3.22e-40	0.231915	0.101	0.07	1.61e-37	HX_vs_NX	Cortex	Myc	6.37e-40	FALSE	Astrocytes	0.400478	0.644712	CellType
1.93e-51	0.229796	0.17	0.151	9.63e-49	HX_vs_NX	Cortex	Jph4	5.12e-51	FALSE	Astrocytes	0.887051	1.21289	CellType
8.73e-46	0.228885	0.119	0.082	4.36e-43	HX_vs_NX	Cortex	Npr2	2.02e-45	FALSE	Astrocytes	0.43895	0.686347	CellType
9.81e-38	0.227031	0.108	0.079	4.9e-35	HX_vs_NX	Cortex	Ccnd1	1.75e-37	FALSE	Astrocytes	0.437827	0.682867	CellType
9.43e-41	0.223885	0.113	0.08	4.71e-38	HX_vs_NX	Cortex	Tle1	1.95e-40	FALSE	Astrocytes	0.428047	0.66778	CellType
1.83e-39	0.222558	0.302	0.273	9.13e-37	HX_vs_NX	Cortex	Fyn	3.49e-39	FALSE	Astrocytes	1.83284	2.30536	CellType
5.12e-93	0.222037	0.492	0.495	2.56e-90	HX_vs_NX	Cortex	Cntfr	2.47e-92	FALSE	Astrocytes	4.68765	5.63395	CellType
1.1e-36	0.220248	0.23	0.2	5.51e-34	HX_vs_NX	Cortex	Fgf1	1.91e-36	FALSE	Astrocytes	1.2155	1.58091	CellType
1.95e-43	0.220028	0.096	0.063	9.74e-41	HX_vs_NX	Cortex	Itgb1	4.23e-43	FALSE	Astrocytes	0.35477	0.577977	CellType
6.71e-39	0.219633	0.278	0.245	3.35e-36	HX_vs_NX	Cortex	Dvl1	1.27e-38	FALSE	Astrocytes	1.55727	1.97779	CellType
1.42e-40	0.218867	0.115	0.081	7.08e-38	HX_vs_NX	Cortex	Otx1	2.86e-40	FALSE	Astrocytes	0.441267	0.677374	CellType
1.74e-39	0.217413	0.181	0.159	8.7e-37	HX_vs_NX	Cortex	Axl	3.36e-39	FALSE	Astrocytes	0.92228	1.23493	CellType
2.77e-33	0.214572	0.145	0.111	1.38e-30	HX_vs_NX	Cortex	Igf1r	4.36e-33	FALSE	Astrocytes	0.633952	0.895972	CellType
1.11e-29	0.213051	0.077	0.054	5.54e-27	HX_vs_NX	Cortex	Tnc	1.63e-29	FALSE	Astrocytes	0.342234	0.555832	CellType
2.05e-38	0.212892	0.115	0.082	1.03e-35	HX_vs_NX	Cortex	Tcf7l2	3.72e-38	FALSE	Astrocytes	0.448887	0.679273	CellType
2.28e-56	0.207867	0.074	0.042	1.14e-53	HX_vs_NX	Cortex	Lrp8	6.99e-56	FALSE	Astrocytes	0.210063	0.397599	CellType
3.79e-27	0.203921	0.178	0.151	1.9e-24	HX_vs_NX	Cortex	Stmn1	5.32e-27	FALSE	Astrocytes	0.946707	1.24226	CellType
2.11e-49	0.203642	0.089	0.055	1.05e-46	HX_vs_NX	Cortex	Glb1	5.44e-49	FALSE	Astrocytes	0.29295	0.488963	CellType
6.04e-43	0.203099	0.092	0.06	3.02e-40	HX_vs_NX	Cortex	Bmp7	1.3e-42	FALSE	Astrocytes	0.32736	0.528015	CellType
3.59e-26	0.202398	0.076	0.056	1.79e-23	HX_vs_NX	Cortex	Gad2	4.87e-26	FALSE	Astrocytes	0.330336	0.530698	CellType
9.65e-30	0.201008	0.143	0.112	4.82e-27	HX_vs_NX	Cortex	Ephb1	1.43e-29	FALSE	Astrocytes	0.64281	0.888412	CellType
4.76e-34	0.200262	0.114	0.082	2.38e-31	HX_vs_NX	Cortex	Fzd1	7.78e-34	FALSE	Astrocytes	0.45505	0.671717	CellType
7.26e-34	0.19966	0.095	0.067	3.63e-31	HX_vs_NX	Cortex	Nras	1.16e-33	FALSE	Astrocytes	0.369663	0.572959	CellType
5.76e-33	0.19947	0.115	0.085	2.88e-30	HX_vs_NX	Cortex	Plxna1	9e-33	FALSE	Astrocytes	0.460418	0.676964	CellType
1.61e-27	0.195268	0.211	0.185	8.04e-25	HX_vs_NX	Cortex	Gas6	2.27e-27	FALSE	Astrocytes	1.13928	1.44934	CellType
2.31e-31	0.193549	0.086	0.062	1.16e-28	HX_vs_NX	Cortex	Tgfa	3.49e-31	FALSE	Astrocytes	0.337024	0.528985	CellType
2.13e-38	0.189677	0.072	0.046	1.07e-35	HX_vs_NX	Cortex	Il15ra	3.83e-38	FALSE	Astrocytes	0.232045	0.405158	CellType
6.03e-27	0.189498	0.104	0.079	3.01e-24	HX_vs_NX	Cortex	Olig2	8.38e-27	FALSE	Astrocytes	0.444303	0.647035	CellType
1.21e-32	0.18878	0.11	0.08	6.07e-30	HX_vs_NX	Cortex	Mapk14	1.85e-32	FALSE	Astrocytes	0.423519	0.622527	CellType
7.67e-41	0.18795	0.083	0.053	3.83e-38	HX_vs_NX	Cortex	Ntrk3	1.61e-40	FALSE	Astrocytes	0.275116	0.452541	CellType
8.5e-40	0.187931	0.073	0.046	4.25e-37	HX_vs_NX	Cortex	Fbln1	1.66e-39	FALSE	Astrocytes	0.246146	0.41952	CellType
8.55e-28	0.186955	0.109	0.089	4.28e-25	HX_vs_NX	Cortex	Lix1	1.22e-27	FALSE	Astrocytes	0.491186	0.697504	CellType
1.89e-28	0.184315	0.119	0.089	9.46e-26	HX_vs_NX	Cortex	Gli2	2.76e-28	FALSE	Astrocytes	0.498089	0.702245	CellType
9.3e-39	0.181653	0.082	0.053	4.65e-36	HX_vs_NX	Cortex	Fstl1	1.74e-38	FALSE	Astrocytes	0.276577	0.447872	CellType
8.15e-33	0.177307	0.079	0.053	4.07e-30	HX_vs_NX	Cortex	Tnfrsf1a	1.25e-32	FALSE	Astrocytes	0.285877	0.454033	CellType
1.27e-21	0.177228	0.249	0.226	6.33e-19	HX_vs_NX	Cortex	Ptch1	1.6e-21	FALSE	Astrocytes	1.54423	1.87679	CellType
4.74e-26	0.177085	0.097	0.073	2.37e-23	HX_vs_NX	Cortex	Tle3	6.4e-26	FALSE	Astrocytes	0.392392	0.574235	CellType
1.95e-25	0.175367	0.129	0.1	9.77e-23	HX_vs_NX	Cortex	Zhx2	2.61e-25	FALSE	Astrocytes	0.568876	0.771656	CellType
1.37e-33	0.169347	0.082	0.054	6.86e-31	HX_vs_NX	Cortex	Csf1	2.18e-33	FALSE	Astrocytes	0.288926	0.449461	CellType
5.97e-33	0.164056	0.054	0.033	2.98e-30	HX_vs_NX	Cortex	Epha6	9.24e-33	FALSE	Astrocytes	0.171617	0.312718	CellType
3.33e-26	0.163102	0.071	0.051	1.67e-23	HX_vs_NX	Cortex	Bcl11b	4.57e-26	FALSE	Astrocytes	0.265712	0.417207	CellType
2.8e-36	0.161001	0.056	0.033	1.4e-33	HX_vs_NX	Cortex	Nfkb1	4.79e-36	FALSE	Astrocytes	0.162803	0.300086	CellType
1.81e-30	0.159423	0.056	0.036	9.07e-28	HX_vs_NX	Cortex	Notch3	2.71e-30	FALSE	Astrocytes	0.177638	0.315233	CellType
3.2e-21	0.157518	0.13	0.115	1.6e-18	HX_vs_NX	Cortex	Tbr1	3.98e-21	FALSE	Astrocytes	0.643662	0.833287	CellType
2.89e-21	0.156664	0.06	0.043	1.45e-18	HX_vs_NX	Cortex	Csf1r	3.62e-21	FALSE	Astrocytes	0.245398	0.388253	CellType
1.66e-35	0.154359	0.052	0.03	8.3e-33	HX_vs_NX	Cortex	Kras	2.76e-35	FALSE	Astrocytes	0.15627	0.286844	CellType
1.28e-35	0.154232	0.058	0.034	6.4e-33	HX_vs_NX	Cortex	Hgf	2.15e-35	FALSE	Astrocytes	0.181673	0.315	CellType
1.12e-26	0.1537	0.068	0.046	5.6e-24	HX_vs_NX	Cortex	Rgs8	1.55e-26	FALSE	Astrocytes	0.248882	0.389279	CellType
7.1e-34	0.153577	0.067	0.042	3.55e-31	HX_vs_NX	Cortex	Jak2	1.15e-33	FALSE	Astrocytes	0.218992	0.355914	CellType
3.04e-35	0.151466	0.061	0.037	1.52e-32	HX_vs_NX	Cortex	Ifngr1	5.01e-35	FALSE	Astrocytes	0.179027	0.309542	CellType
2.86e-28	0.151301	0.063	0.042	1.43e-25	HX_vs_NX	Cortex	Ifnar1	4.14e-28	FALSE	Astrocytes	0.209946	0.34373	CellType
6.54e-17	0.148459	0.13	0.108	3.27e-14	HX_vs_NX	Cortex	Dtx4	7.81e-17	FALSE	Astrocytes	0.602877	0.776606	CellType
2.65e-23	0.146152	0.057	0.039	1.33e-20	HX_vs_NX	Cortex	Lef1	3.42e-23	FALSE	Astrocytes	0.212508	0.341779	CellType
3.13e-28	0.146109	0.062	0.041	1.57e-25	HX_vs_NX	Cortex	Nrp1	4.5e-28	FALSE	Astrocytes	0.205012	0.333443	CellType
4.79e-22	0.142274	0.074	0.053	2.39e-19	HX_vs_NX	Cortex	Csnk1a1	6.09e-22	FALSE	Astrocytes	0.281602	0.414432	CellType
9.01e-20	0.1416	0.078	0.058	4.5e-17	HX_vs_NX	Cortex	Sox5	1.11e-19	FALSE	Astrocytes	0.312122	0.447438	CellType
1.18e-14	0.139232	0.094	0.079	5.9e-12	HX_vs_NX	Cortex	Satb2	1.3e-14	FALSE	Astrocytes	0.44561	0.592078	CellType
1.42e-15	0.139222	0.089	0.082	7.08e-13	HX_vs_NX	Cortex	Slc32a1	1.64e-15	FALSE	Astrocytes	0.474878	0.624299	CellType
4.54e-25	0.137466	0.057	0.038	2.27e-22	HX_vs_NX	Cortex	Trp53	6.03e-25	FALSE	Astrocytes	0.190119	0.309097	CellType
3.23e-18	0.135139	0.073	0.055	1.61e-15	HX_vs_NX	Cortex	Tapbp	3.94e-18	FALSE	Astrocytes	0.287181	0.413581	CellType
6.44e-16	0.134666	0.075	0.062	3.22e-13	HX_vs_NX	Cortex	Ccr10	7.5e-16	FALSE	Astrocytes	0.344374	0.475906	CellType
2.21e-17	0.134127	0.085	0.066	1.1e-14	HX_vs_NX	Cortex	Arx	2.67e-17	FALSE	Astrocytes	0.346195	0.477352	CellType
6.32e-24	0.133735	0.051	0.034	3.16e-21	HX_vs_NX	Cortex	Efnb2	8.33e-24	FALSE	Astrocytes	0.171551	0.285344	CellType
1.52e-14	0.133149	0.099	0.084	7.59e-12	HX_vs_NX	Cortex	Foxp1	1.67e-14	FALSE	Astrocytes	0.464611	0.606216	CellType
5.61e-14	0.13031	0.124	0.112	2.8e-11	HX_vs_NX	Cortex	Neurod2	6.12e-14	FALSE	Astrocytes	0.643434	0.798785	CellType
6.75e-24	0.128513	0.052	0.034	3.37e-21	HX_vs_NX	Cortex	Il18	8.83e-24	FALSE	Astrocytes	0.172654	0.281906	CellType
1.17e-14	0.127405	0.08	0.065	5.86e-12	HX_vs_NX	Cortex	Psme1	1.3e-14	FALSE	Astrocytes	0.347173	0.471554	CellType
2.05e-09	0.122766	0.112	0.102	1.02e-06	HX_vs_NX	Cortex	Agt	2.13e-09	FALSE	Astrocytes	0.642183	0.788042	CellType
6.42e-11	0.122203	0.159	0.159	3.21e-08	HX_vs_NX	Cortex	Plp1	6.84e-11	FALSE	Astrocytes	1.36091	1.56961	CellType
7.73e-15	0.121019	0.063	0.049	3.87e-12	HX_vs_NX	Cortex	Fezf2	8.65e-15	FALSE	Astrocytes	0.255233	0.365069	CellType
4.28e-17	0.118892	0.06	0.044	2.14e-14	HX_vs_NX	Cortex	Lrp5	5.15e-17	FALSE	Astrocytes	0.224922	0.330143	CellType
1.21e-23	0.118752	0.063	0.043	6.07e-21	HX_vs_NX	Cortex	Rfx5	1.58e-23	FALSE	Astrocytes	0.220215	0.324904	CellType
6.97e-19	0.118464	0.065	0.047	3.49e-16	HX_vs_NX	Cortex	Tnfsf11	8.56e-19	FALSE	Astrocytes	0.245869	0.352488	CellType
2.05e-15	0.114438	0.062	0.046	1.03e-12	HX_vs_NX	Cortex	Ifi27	2.36e-15	FALSE	Astrocytes	0.237452	0.339608	CellType
3.77e-11	0.114335	0.099	0.085	1.88e-08	HX_vs_NX	Cortex	Wnt7b	4.04e-11	FALSE	Astrocytes	0.464422	0.585202	CellType
6.71e-15	0.113924	0.054	0.04	3.36e-12	HX_vs_NX	Cortex	Col1a1	7.56e-15	FALSE	Astrocytes	0.208612	0.30792	CellType
1.19e-09	0.112603	0.105	0.092	5.97e-07	HX_vs_NX	Cortex	Tnfsf10	1.25e-09	FALSE	Astrocytes	0.532715	0.657136	CellType
5.19e-15	0.110019	0.07	0.053	2.6e-12	HX_vs_NX	Cortex	Tfeb	5.89e-15	FALSE	Astrocytes	0.271652	0.37242	CellType
1.68e-16	0.108625	0.155	0.149	8.42e-14	HX_vs_NX	Cortex	Vegfb	1.98e-16	FALSE	Astrocytes	0.868464	1.01458	CellType
7.23e-14	0.108441	0.056	0.041	3.62e-11	HX_vs_NX	Cortex	Gadd45g	7.85e-14	FALSE	Astrocytes	0.220222	0.315476	CellType
1.07e-11	0.107807	0.159	0.15	5.36e-09	HX_vs_NX	Cortex	Hras	1.16e-11	FALSE	Astrocytes	0.888041	1.03453	CellType
4.18e-15	0.107504	0.057	0.042	2.09e-12	HX_vs_NX	Cortex	Tnr	4.77e-15	FALSE	Astrocytes	0.215397	0.309423	CellType
3.45e-16	0.105578	0.244	0.242	1.73e-13	HX_vs_NX	Cortex	Olig1	4.04e-16	FALSE	Astrocytes	1.70101	1.90608	CellType
2.59e-10	0.0954435	0.062	0.049	1.3e-07	HX_vs_NX	Cortex	Itpr2	2.73e-10	FALSE	Astrocytes	0.263886	0.350328	CellType
8.44e-11	0.0928415	0.093	0.088	4.22e-08	HX_vs_NX	Cortex	Cux1	8.94e-11	FALSE	Astrocytes	0.492042	0.591216	CellType
1.93e-37	0.091536	0.329	0.349	9.66e-35	HX_vs_NX	Cortex	Cnp	3.4e-37	FALSE	Astrocytes	2.75281	2.99864	CellType
1.17e-16	0.0841516	0.054	0.038	5.84e-14	HX_vs_NX	Cortex	Fzd4	1.39e-16	FALSE	Astrocytes	0.20039	0.27249	CellType
2.65e-07	0.0814595	0.061	0.053	0.000132744	HX_vs_NX	Cortex	H2-K1	2.72e-07	FALSE	Astrocytes	0.284223	0.358821	CellType
6.52e-07	0.07691	0.27	0.27	0.000325751	HX_vs_NX	Cortex	Sparc	6.63e-07	FALSE	Astrocytes	2.14453	2.31672	CellType
2.32e-07	0.0684138	0.064	0.059	0.000116048	HX_vs_NX	Cortex	Lhx2	2.39e-07	FALSE	Astrocytes	0.323067	0.387319	CellType
6.5e-05	0.0445533	0.069	0.067	0.0324954	HX_vs_NX	Cortex	Mif	6.54e-05	FALSE	Astrocytes	0.374025	0.417119	CellType
2.28e-07	0.0371117	0.06	0.049	0.000114094	HX_vs_NX	Cortex	Sufu	2.36e-07	FALSE	Astrocytes	0.2811	0.314482	CellType
0.0505744	0.00698976	0.049	0.051	1	HX_vs_NX	Cortex	Sst	0.0505744	FALSE	Astrocytes	0.347497	0.354042	CellType
1.15e-05	-0.0360924	0.047	0.056	0.00576677	HX_vs_NX	Cortex	Pvalb	1.17e-05	FALSE	Astrocytes	0.328429	0.295608	CellType
p_val	avg_log2FC	pct.1	pct.2	p_val_adj	comparison	region	gene	FDR	sig	celltype	exp.1	exp.2	CellType
0	0.771243	0.735	0.615	0	HX_vs_NX	Cortex	Gria2	0	TRUE	Exc_Deep	11.5751	20.4625	CellType
0	0.765596	0.812	0.757	0	HX_vs_NX	Cortex	Cx3cl1	0	TRUE	Exc_Deep	18.5789	32.2856	CellType
1.76e-271	0.764827	0.518	0.397	8.8e-269	HX_vs_NX	Cortex	Epha4	2.34e-270	TRUE	Exc_Deep	4.70575	8.69501	CellType
1.66e-264	0.738937	0.533	0.417	8.28e-262	HX_vs_NX	Cortex	Mef2c	2.08e-263	TRUE	Exc_Deep	4.25155	7.76456	CellType
0	0.725077	0.563	0.448	0	HX_vs_NX	Cortex	Tyro3	0	TRUE	Exc_Deep	4.09927	7.42903	CellType
1.29e-55	0.697769	0.257	0.218	6.47e-53	HX_vs_NX	Cortex	Ccn2	3.95e-55	TRUE	Exc_Deep	3.80102	6.78723	CellType
0	0.682897	0.711	0.652	0	HX_vs_NX	Cortex	Hmgcs1	0	TRUE	Exc_Deep	7.74963	13.0463	CellType
0	0.666784	0.729	0.632	0	HX_vs_NX	Cortex	Grin2b	0	TRUE	Exc_Deep	11.0634	18.1509	CellType
0	0.665339	0.759	0.717	0	HX_vs_NX	Cortex	Tubb3	0	TRUE	Exc_Deep	12.902	21.0477	CellType
0	0.650015	0.976	0.979	0	HX_vs_NX	Cortex	Slc17a7	0	TRUE	Exc_Deep	73.1672	115.382	CellType
0	0.618217	0.778	0.717	0	HX_vs_NX	Cortex	Sirpa	0	TRUE	Exc_Deep	14.7999	23.2524	CellType
5.39490041319891e-319	0.612733	0.653	0.595	2.69745020659945e-316	HX_vs_NX	Cortex	Lmo4	8.1283185988156e-318	TRUE	Exc_Deep	7.539	12.0574	CellType
1.06e-113	0.604023	0.265	0.195	5.28e-111	HX_vs_NX	Cortex	Crym	6.28e-113	TRUE	Exc_Deep	1.59033	2.93717	CellType
1.87e-248	0.602777	0.514	0.393	9.33e-246	HX_vs_NX	Cortex	Grm3	2.22e-247	TRUE	Exc_Deep	3.00102	5.0761	CellType
0	0.597449	0.684	0.592	0	HX_vs_NX	Cortex	Cntn1	0	TRUE	Exc_Deep	6.72718	10.6915	CellType
0	0.586409	0.782	0.72	0	HX_vs_NX	Cortex	Grin1	0	TRUE	Exc_Deep	17.5242	26.8141	CellType
0	0.583572	0.79	0.769	0	HX_vs_NX	Cortex	Stmn2	0	TRUE	Exc_Deep	14.4448	22.1449	CellType
4.57e-200	0.56031	0.453	0.351	2.29e-197	HX_vs_NX	Cortex	Sqle	4.49e-199	TRUE	Exc_Deep	2.45572	4.09575	CellType
9.73e-235	0.543645	0.61	0.53	4.86e-232	HX_vs_NX	Cortex	Satb2	1.1e-233	TRUE	Exc_Deep	5.79765	8.90859	CellType
0	0.538982	0.889	0.864	0	HX_vs_NX	Cortex	Ctnnb1	0	TRUE	Exc_Deep	14.4634	21.4675	CellType
3.29e-115	0.525419	0.248	0.17	1.64e-112	HX_vs_NX	Cortex	Cdkn1a	2.06e-114	TRUE	Exc_Deep	1.11337	2.04188	CellType
6.93e-149	0.518991	0.378	0.266	3.46e-146	HX_vs_NX	Cortex	Epha7	5.05e-148	TRUE	Exc_Deep	1.96622	3.25045	CellType
1.65e-160	0.517148	0.607	0.54	8.23e-158	HX_vs_NX	Cortex	Dkk3	1.28e-159	TRUE	Exc_Deep	7.99277	11.8698	CellType
1.07e-155	0.516521	0.355	0.257	5.37e-153	HX_vs_NX	Cortex	Plxna1	8.08e-155	TRUE	Exc_Deep	1.53663	2.62865	CellType
1.61e-234	0.51235	0.599	0.529	8.04e-232	HX_vs_NX	Cortex	Arf1	1.73e-233	TRUE	Exc_Deep	4.69652	7.12536	CellType
1.28e-161	0.503224	0.485	0.391	6.41e-159	HX_vs_NX	Cortex	Gas6	1.07e-160	TRUE	Exc_Deep	3.10879	4.82371	CellType
1.17884063097721e-319	0.48613	0.678	0.649	5.89420315488607e-317	HX_vs_NX	Cortex	Mapt	1.90298770743027e-318	TRUE	Exc_Deep	7.3256	10.6615	CellType
4.75e-215	0.477909	0.587	0.516	2.38e-212	HX_vs_NX	Cortex	Bmpr2	4.88e-214	TRUE	Exc_Deep	4.47715	6.62816	CellType
1.23929157476796e-311	0.468979	0.745	0.71	0	HX_vs_NX	Cortex	Ncan	1.75049934935973e-310	TRUE	Exc_Deep	9.70259	13.8138	CellType
2.01e-161	0.461829	0.473	0.432	1.01e-158	HX_vs_NX	Cortex	Mapk1	1.63e-160	TRUE	Exc_Deep	3.98722	5.86883	CellType
3.04e-97	0.451839	0.179	0.11	1.52e-94	HX_vs_NX	Cortex	Epha6	1.43e-96	TRUE	Exc_Deep	0.672564	1.2877	CellType
1.24e-166	0.450726	0.547	0.473	6.18e-164	HX_vs_NX	Cortex	Jak1	1.07e-165	TRUE	Exc_Deep	4.06156	5.91778	CellType
5.45e-132	0.449074	0.435	0.348	2.72e-129	HX_vs_NX	Cortex	Mapk14	3.85e-131	TRUE	Exc_Deep	2.47585	3.74511	CellType
2.5e-191	0.447232	0.619	0.563	1.25e-188	HX_vs_NX	Cortex	Lrp1	2.26e-190	TRUE	Exc_Deep	5.75706	8.21273	CellType
2.07e-193	0.444866	0.597	0.531	1.03e-190	HX_vs_NX	Cortex	Gsk3b	1.95e-192	TRUE	Exc_Deep	4.47962	6.45879	CellType
1.74e-120	0.443055	0.195	0.116	8.71e-118	HX_vs_NX	Cortex	Lrp8	1.16e-119	TRUE	Exc_Deep	0.573622	1.13931	CellType
1.13e-92	0.441339	0.36	0.289	5.63e-90	HX_vs_NX	Cortex	Neurod6	4.9e-92	TRUE	Exc_Deep	2.27911	3.45259	CellType
5.24e-82	0.436358	0.176	0.12	2.62e-79	HX_vs_NX	Cortex	Bdnf	1.94e-81	TRUE	Exc_Deep	0.72491	1.33412	CellType
9.66e-114	0.434363	0.375	0.291	4.83e-111	HX_vs_NX	Cortex	Igf1r	5.9e-113	TRUE	Exc_Deep	1.86875	2.87658	CellType
4.8e-87	0.420724	0.185	0.122	2.4e-84	HX_vs_NX	Cortex	Tle3	1.84e-86	TRUE	Exc_Deep	0.68872	1.26052	CellType
1.47e-104	0.418112	0.427	0.359	7.35e-102	HX_vs_NX	Cortex	Foxp1	7.72e-104	TRUE	Exc_Deep	2.75395	4.01594	CellType
1.52913317387866e-320	0.411131	0.868	0.836	7.64566586939329e-318	HX_vs_NX	Cortex	Apc	2.65832020744883e-319	TRUE	Exc_Deep	12.6367	17.1331	CellType
9.04e-110	0.411083	0.175	0.102	4.52e-107	HX_vs_NX	Cortex	Idi1	5.11e-109	TRUE	Exc_Deep	0.506864	1.00365	CellType
6.38e-80	0.408851	0.154	0.097	3.19e-77	HX_vs_NX	Cortex	Fos	2.33e-79	TRUE	Exc_Deep	0.535914	1.03912	CellType
3.1e-91	0.408146	0.222	0.153	1.55e-88	HX_vs_NX	Cortex	Pdgfb	1.3e-90	TRUE	Exc_Deep	0.812476	1.40512	CellType
6.73e-96	0.406825	0.229	0.155	3.36e-93	HX_vs_NX	Cortex	Fdft1	3.1e-95	TRUE	Exc_Deep	0.821426	1.41478	CellType
2.2e-88	0.402973	0.297	0.224	1.1e-85	HX_vs_NX	Cortex	Efnb2	8.57e-88	TRUE	Exc_Deep	1.35272	2.11084	CellType
1.39e-88	0.400974	0.258	0.192	6.95e-86	HX_vs_NX	Cortex	Gmfb	5.51e-88	TRUE	Exc_Deep	1.06005	1.72009	CellType
4.65e-99	0.396918	0.225	0.148	2.32e-96	HX_vs_NX	Cortex	Lrp6	2.33e-98	TRUE	Exc_Deep	0.747307	1.30067	CellType
5.43e-93	0.391033	0.313	0.232	2.71e-90	HX_vs_NX	Cortex	Braf	2.41e-92	TRUE	Exc_Deep	1.34794	2.07893	CellType
3.91e-86	0.39017	0.336	0.268	1.95e-83	HX_vs_NX	Cortex	Dtx4	1.47e-85	TRUE	Exc_Deep	1.73661	2.58646	CellType
8.83e-91	0.388643	0.167	0.103	4.41e-88	HX_vs_NX	Cortex	Kras	3.63e-90	TRUE	Exc_Deep	0.517632	0.986826	CellType
4.63e-74	0.388545	0.194	0.133	2.31e-71	HX_vs_NX	Cortex	Nrp1	1.61e-73	TRUE	Exc_Deep	0.775437	1.32418	CellType
1.51e-97	0.38779	0.366	0.293	7.54e-95	HX_vs_NX	Cortex	Cd81	7.25e-97	TRUE	Exc_Deep	1.72253	2.56213	CellType
2.07e-92	0.379811	0.155	0.091	1.04e-89	HX_vs_NX	Cortex	Msmo1	8.83e-92	TRUE	Exc_Deep	0.457123	0.895967	CellType
1.16e-75	0.379801	0.257	0.2	5.8e-73	HX_vs_NX	Cortex	Ephb1	4.1e-75	TRUE	Exc_Deep	1.14048	1.78511	CellType
8.56e-89	0.368024	0.196	0.125	4.28e-86	HX_vs_NX	Cortex	Jak2	3.46e-88	TRUE	Exc_Deep	0.631513	1.1056	CellType
2.81e-79	0.367639	0.171	0.112	1.41e-76	HX_vs_NX	Cortex	Ldlr	1.01e-78	TRUE	Exc_Deep	0.54958	0.99933	CellType
4.95e-70	0.362141	0.225	0.161	2.47e-67	HX_vs_NX	Cortex	Vegfa	1.64e-69	TRUE	Exc_Deep	0.906238	1.45015	CellType
3.99e-123	0.35154	0.606	0.584	1.99e-120	HX_vs_NX	Cortex	Stmn1	2.73e-122	TRUE	Exc_Deep	6.03123	7.9713	CellType
5.25e-74	0.34802	0.181	0.119	2.63e-71	HX_vs_NX	Cortex	Ntrk3	1.8e-73	TRUE	Exc_Deep	0.628631	1.07294	CellType
6.6e-109	0.346777	0.549	0.503	3.3e-106	HX_vs_NX	Cortex	Fyn	3.64e-108	TRUE	Exc_Deep	4.49735	5.99107	CellType
3.02e-66	0.343563	0.137	0.087	1.51e-63	HX_vs_NX	Cortex	Wnt4	9.91e-66	TRUE	Exc_Deep	0.463486	0.856997	CellType
2.43e-98	0.342989	0.127	0.066	1.22e-95	HX_vs_NX	Cortex	Nlrc4	1.2e-97	TRUE	Exc_Deep	0.300269	0.649238	CellType
2.09e-104	0.337772	0.602	0.563	1.04e-101	HX_vs_NX	Cortex	Tbr1	1.07e-103	TRUE	Exc_Deep	5.84691	7.65315	CellType
5.51e-94	0.336548	0.494	0.445	2.76e-91	HX_vs_NX	Cortex	Dvl1	2.49e-93	TRUE	Exc_Deep	3.38141	4.53255	CellType
1.96e-118	0.336149	0.603	0.571	9.81e-116	HX_vs_NX	Cortex	Neurod2	1.27e-117	TRUE	Exc_Deep	6.47218	8.43274	CellType
8.55e-111	0.333633	0.47	0.435	4.27e-108	HX_vs_NX	Cortex	Hras	4.95e-110	TRUE	Exc_Deep	3.08795	4.15157	CellType
4.7e-65	0.319221	0.084	0.045	2.35e-62	HX_vs_NX	Cortex	Egr2	1.52e-64	TRUE	Exc_Deep	0.219616	0.521662	CellType
5.99e-57	0.315485	0.125	0.083	3e-54	HX_vs_NX	Cortex	Wnt7b	1.86e-56	TRUE	Exc_Deep	0.418952	0.765786	CellType
4.26e-43	0.314013	0.388	0.334	2.13e-40	HX_vs_NX	Cortex	Sstr2	1.05e-42	TRUE	Exc_Deep	2.97747	3.94464	CellType
3.12e-61	0.309743	0.215	0.155	1.56e-58	HX_vs_NX	Cortex	Glb1	9.92e-61	TRUE	Exc_Deep	0.783569	1.21071	CellType
3.24e-54	0.309068	0.143	0.098	1.62e-51	HX_vs_NX	Cortex	Ptprd	9.65e-54	TRUE	Exc_Deep	0.507616	0.867797	CellType
3.73e-42	0.290461	0.218	0.18	1.87e-39	HX_vs_NX	Cortex	Ccnd1	8.87e-42	TRUE	Exc_Deep	1.07052	1.53232	CellType
6.75e-49	0.289124	0.183	0.135	3.38e-46	HX_vs_NX	Cortex	Npr2	1.82e-48	TRUE	Exc_Deep	0.681451	1.05456	CellType
5.16e-108	0.288015	0.604	0.577	2.58e-105	HX_vs_NX	Cortex	Bcl2l2	2.78e-107	TRUE	Exc_Deep	5.03736	6.37137	CellType
2.85e-49	0.28789	0.157	0.111	1.42e-46	HX_vs_NX	Cortex	Tnfsf11	7.85e-49	TRUE	Exc_Deep	0.553883	0.897063	CellType
3.88e-49	0.286792	0.188	0.14	1.94e-46	HX_vs_NX	Cortex	Il34	1.06e-48	TRUE	Exc_Deep	0.711635	1.08807	CellType
1.71e-48	0.284864	0.167	0.122	8.54e-46	HX_vs_NX	Cortex	Csnk1a1	4.54e-48	TRUE	Exc_Deep	0.620272	0.973969	CellType
1.14e-45	0.284516	0.352	0.337	5.68e-43	HX_vs_NX	Cortex	Tle4	2.85e-45	TRUE	Exc_Deep	3.29849	4.23557	CellType
9.87e-41	0.275476	0.304	0.263	4.93e-38	HX_vs_NX	Cortex	Bcl11b	2.3e-40	TRUE	Exc_Deep	1.71617	2.28763	CellType
2e-71	0.269642	0.107	0.058	1e-68	HX_vs_NX	Cortex	Nrg1	6.76e-71	TRUE	Exc_Deep	0.267488	0.527968	CellType
6.42e-36	0.26915	0.227	0.181	3.21e-33	HX_vs_NX	Cortex	Rgs8	1.33e-35	TRUE	Exc_Deep	1.15193	1.59329	CellType
4.53e-55	0.267197	0.134	0.087	2.26e-52	HX_vs_NX	Cortex	Ifnar1	1.36e-54	TRUE	Exc_Deep	0.400667	0.685657	CellType
9.23e-51	0.265948	0.121	0.079	4.61e-48	HX_vs_NX	Cortex	Jag2	2.64e-50	TRUE	Exc_Deep	0.362188	0.63793	CellType
1.58e-42	0.265767	0.437	0.404	7.88e-40	HX_vs_NX	Cortex	Id2	3.83e-42	TRUE	Exc_Deep	3.38723	4.27466	CellType
1.74e-39	0.262865	0.121	0.085	8.7e-37	HX_vs_NX	Cortex	Efnb3	3.93e-39	TRUE	Exc_Deep	0.43903	0.726633	CellType
2.23e-38	0.258195	0.221	0.185	1.12e-35	HX_vs_NX	Cortex	Axin2	4.94e-38	TRUE	Exc_Deep	0.994947	1.38592	CellType
1.89e-46	0.257468	0.155	0.108	9.44e-44	HX_vs_NX	Cortex	Igf2r	4.85e-46	TRUE	Exc_Deep	0.524102	0.821878	CellType
2.68e-51	0.254223	0.109	0.067	1.34e-48	HX_vs_NX	Cortex	B2m	7.77e-51	TRUE	Exc_Deep	0.318862	0.572997	CellType
8.78e-50	0.25348	0.077	0.044	4.39e-47	HX_vs_NX	Cortex	Cxcl12	2.45e-49	TRUE	Exc_Deep	0.21452	0.447804	CellType
9.26e-41	0.25147	0.24	0.189	4.63e-38	HX_vs_NX	Cortex	Il6st	2.18e-40	TRUE	Exc_Deep	0.999661	1.38044	CellType
6.89e-50	0.250917	0.35	0.328	3.44e-47	HX_vs_NX	Cortex	S100b	1.95e-49	TRUE	Exc_Deep	2.16684	2.76843	CellType
5.18e-40	0.250564	0.162	0.118	2.59e-37	HX_vs_NX	Cortex	Fstl1	1.18e-39	TRUE	Exc_Deep	0.61368	0.91975	CellType
4.24e-38	0.24969	0.144	0.105	2.12e-35	HX_vs_NX	Cortex	Nras	9.3e-38	FALSE	Exc_Deep	0.533411	0.823151	CellType
1.21e-51	0.249237	0.088	0.051	6.04e-49	HX_vs_NX	Cortex	Gadd45g	3.55e-51	FALSE	Exc_Deep	0.234289	0.46705	CellType
6.51e-33	0.245	0.218	0.175	3.26e-30	HX_vs_NX	Cortex	Efna5	1.27e-32	FALSE	Exc_Deep	1.00632	1.37768	CellType
5.26e-22	0.242523	0.293	0.261	2.63e-19	HX_vs_NX	Cortex	Fezf2	8.49e-22	FALSE	Exc_Deep	2.19272	2.77717	CellType
1.28e-44	0.240067	0.145	0.1	6.4e-42	HX_vs_NX	Cortex	Sema4d	3.18e-44	FALSE	Exc_Deep	0.469365	0.73539	CellType
1.81e-32	0.238078	0.288	0.245	9.07e-30	HX_vs_NX	Cortex	Tnr	3.47e-32	FALSE	Exc_Deep	1.50397	1.95323	CellType
4.98e-38	0.237662	0.146	0.106	2.49e-35	HX_vs_NX	Cortex	Lrig1	1.08e-37	FALSE	Exc_Deep	0.508955	0.779179	CellType
8.4e-46	0.235281	0.131	0.087	4.2e-43	HX_vs_NX	Cortex	Efna2	2.13e-45	FALSE	Exc_Deep	0.402683	0.651149	CellType
2.89e-35	0.223389	0.149	0.109	1.44e-32	HX_vs_NX	Cortex	Rfx5	5.77e-35	FALSE	Exc_Deep	0.518716	0.773059	CellType
2.83e-40	0.220903	0.377	0.359	1.42e-37	HX_vs_NX	Cortex	Pou3f3	6.53e-40	FALSE	Exc_Deep	2.5747	3.16618	CellType
3.13e-19	0.216649	0.209	0.184	1.56e-16	HX_vs_NX	Cortex	Sema5a	4.68e-19	FALSE	Exc_Deep	1.29036	1.66147	CellType
1.86e-42	0.213098	0.07	0.039	9.32e-40	HX_vs_NX	Cortex	Met	4.48e-42	FALSE	Exc_Deep	0.191985	0.381719	CellType
6e-33	0.210872	0.118	0.084	3e-30	HX_vs_NX	Cortex	Tapbp	1.18e-32	FALSE	Exc_Deep	0.38633	0.604521	CellType
3.29e-39	0.2049	0.071	0.041	1.65e-36	HX_vs_NX	Cortex	Fosb	7.37e-39	FALSE	Exc_Deep	0.194575	0.376874	CellType
3.84e-37	0.204066	0.087	0.056	1.92e-34	HX_vs_NX	Cortex	Fzd8	8.26e-37	FALSE	Exc_Deep	0.253692	0.444178	CellType
2.77e-30	0.202255	0.121	0.087	1.38e-27	HX_vs_NX	Cortex	Lifr	5.21e-30	FALSE	Exc_Deep	0.431828	0.647312	CellType
1.74e-23	0.198425	0.219	0.192	8.7e-21	HX_vs_NX	Cortex	Sox5	2.91e-23	FALSE	Exc_Deep	1.03708	1.33743	CellType
9.44e-33	0.197515	0.092	0.063	4.72e-30	HX_vs_NX	Cortex	Tyk2	1.82e-32	FALSE	Exc_Deep	0.277479	0.464912	CellType
1.16e-35	0.197366	0.097	0.064	5.81e-33	HX_vs_NX	Cortex	Tgfb3	2.39e-35	FALSE	Exc_Deep	0.289713	0.47879	CellType
2.9e-30	0.19609	0.096	0.067	1.45e-27	HX_vs_NX	Cortex	Tnfrsf11a	5.42e-30	FALSE	Exc_Deep	0.302494	0.492123	CellType
5.59e-36	0.193817	0.089	0.057	2.8e-33	HX_vs_NX	Cortex	Tfeb	1.17e-35	FALSE	Exc_Deep	0.251601	0.431563	CellType
1.29e-36	0.191692	0.098	0.064	6.47e-34	HX_vs_NX	Cortex	Dll4	2.76e-36	FALSE	Exc_Deep	0.297315	0.481667	CellType
2.67e-26	0.189412	0.107	0.077	1.34e-23	HX_vs_NX	Cortex	Qk	4.71e-26	FALSE	Exc_Deep	0.379841	0.573431	CellType
6.31e-13	0.185506	0.167	0.157	3.15e-10	HX_vs_NX	Cortex	Cux2	8.59e-13	FALSE	Exc_Deep	1.29687	1.61203	CellType
1.93e-24	0.18462	0.123	0.094	9.67e-22	HX_vs_NX	Cortex	Myc	3.34e-24	FALSE	Exc_Deep	0.44008	0.636676	CellType
2.43e-16	0.176621	0.177	0.152	1.22e-13	HX_vs_NX	Cortex	Car2	3.48e-16	FALSE	Exc_Deep	0.79035	1.02351	CellType
1.9e-23	0.174326	0.126	0.095	9.51e-21	HX_vs_NX	Cortex	Tnfsf10	3.16e-23	FALSE	Exc_Deep	0.452304	0.638833	CellType
2.5e-27	0.170906	0.108	0.076	1.25e-24	HX_vs_NX	Cortex	Irf2	4.53e-27	FALSE	Exc_Deep	0.351152	0.521079	CellType
7.43e-22	0.170632	0.122	0.094	3.72e-19	HX_vs_NX	Cortex	Bmpr1a	1.19e-21	FALSE	Exc_Deep	0.445398	0.62687	CellType
2.07e-23	0.168352	0.101	0.073	1.03e-20	HX_vs_NX	Cortex	Gad2	3.41e-23	FALSE	Exc_Deep	0.356101	0.523951	CellType
1.5e-21	0.167008	0.102	0.075	7.52e-19	HX_vs_NX	Cortex	Dcx	2.38e-21	FALSE	Exc_Deep	0.373961	0.542584	CellType
1.59e-15	0.164798	0.157	0.133	7.93e-13	HX_vs_NX	Cortex	Sox8	2.24e-15	FALSE	Exc_Deep	0.723489	0.932047	CellType
1.9e-35	0.163447	0.069	0.041	9.51e-33	HX_vs_NX	Cortex	Il15ra	3.84e-35	FALSE	Exc_Deep	0.180323	0.321915	CellType
3.92e-27	0.161776	0.082	0.055	1.96e-24	HX_vs_NX	Cortex	Nfkb1	7.03e-27	FALSE	Exc_Deep	0.240004	0.387147	CellType
9.97e-22	0.161414	0.101	0.074	4.99e-19	HX_vs_NX	Cortex	Ptges2	1.59e-21	FALSE	Exc_Deep	0.356665	0.51727	CellType
1.83e-26	0.161312	0.083	0.056	9.14e-24	HX_vs_NX	Cortex	Cxcl1	3.25e-26	FALSE	Exc_Deep	0.255526	0.404059	CellType
2.11e-24	0.159155	0.081	0.055	1.05e-21	HX_vs_NX	Cortex	Trp53	3.61e-24	FALSE	Exc_Deep	0.248183	0.393761	CellType
4.01e-36	0.156619	0.057	0.031	2e-33	HX_vs_NX	Cortex	Tgfb2	8.47e-36	FALSE	Exc_Deep	0.137025	0.267409	CellType
1.27e-27	0.155	0.056	0.034	6.35e-25	HX_vs_NX	Cortex	Ccl20	2.31e-27	FALSE	Exc_Deep	0.145672	0.275616	CellType
1.16e-27	0.152132	0.061	0.038	5.8e-25	HX_vs_NX	Cortex	Csf2ra	2.13e-27	FALSE	Exc_Deep	0.161497	0.290668	CellType
5.56e-31	0.145721	0.058	0.033	2.78e-28	HX_vs_NX	Cortex	Nrtn	1.06e-30	FALSE	Exc_Deep	0.148837	0.27094	CellType
5.26e-18	0.145351	0.064	0.045	2.63e-15	HX_vs_NX	Cortex	Neurod1	7.77e-18	FALSE	Exc_Deep	0.224317	0.354094	CellType
3.27e-30	0.144552	0.071	0.044	1.64e-27	HX_vs_NX	Cortex	Syt9	6.06e-30	FALSE	Exc_Deep	0.196037	0.322083	CellType
8.97e-25	0.143505	0.053	0.032	4.49e-22	HX_vs_NX	Cortex	Opn3	1.56e-24	FALSE	Exc_Deep	0.153049	0.273641	CellType
3.92e-21	0.143443	0.052	0.033	1.96e-18	HX_vs_NX	Cortex	Calb1	6.11e-21	FALSE	Exc_Deep	0.159267	0.280454	CellType
2.4e-18	0.143071	0.079	0.058	1.2e-15	HX_vs_NX	Cortex	Ifi27	3.57e-18	FALSE	Exc_Deep	0.265492	0.397424	CellType
2.98e-12	0.142384	0.075	0.059	1.49e-09	HX_vs_NX	Cortex	Cntn6	3.99e-12	FALSE	Exc_Deep	0.321701	0.458797	CellType
2.05e-25	0.141591	0.05	0.031	1.03e-22	HX_vs_NX	Cortex	Bmp2	3.6e-25	FALSE	Exc_Deep	0.128542	0.244918	CellType
1.66e-22	0.140786	0.066	0.044	8.32e-20	HX_vs_NX	Cortex	Lhx2	2.71e-22	FALSE	Exc_Deep	0.194034	0.316429	CellType
3.76e-17	0.140563	0.074	0.054	1.88e-14	HX_vs_NX	Cortex	Chrd	5.49e-17	FALSE	Exc_Deep	0.254442	0.382815	CellType
2.79e-11	0.139708	0.185	0.163	1.4e-08	HX_vs_NX	Cortex	Sox9	3.65e-11	FALSE	Exc_Deep	0.902223	1.09564	CellType
7.9e-14	0.138119	0.122	0.099	3.95e-11	HX_vs_NX	Cortex	Itgb1	1.09e-13	FALSE	Exc_Deep	0.483049	0.63205	CellType
1.85e-16	0.136254	0.084	0.062	9.26e-14	HX_vs_NX	Cortex	Tle1	2.67e-16	FALSE	Exc_Deep	0.298365	0.426965	CellType
8.12e-13	0.133183	0.139	0.116	4.06e-10	HX_vs_NX	Cortex	Psme1	1.1e-12	FALSE	Exc_Deep	0.564893	0.716235	CellType
1.71e-11	0.131672	0.1	0.083	8.54e-09	HX_vs_NX	Cortex	S100a10	2.26e-11	FALSE	Exc_Deep	0.431346	0.568129	CellType
2.09e-11	0.130912	0.182	0.158	1.05e-08	HX_vs_NX	Cortex	Ptch1	2.75e-11	FALSE	Exc_Deep	0.816593	0.989144	CellType
1.48e-12	0.129777	0.092	0.073	7.38e-10	HX_vs_NX	Cortex	Foxo1	1.99e-12	FALSE	Exc_Deep	0.377278	0.506914	CellType
2.73e-24	0.129046	0.053	0.032	1.37e-21	HX_vs_NX	Cortex	Casp1	4.65e-24	FALSE	Exc_Deep	0.141918	0.248767	CellType
5.23e-15	0.127103	0.084	0.064	2.62e-12	HX_vs_NX	Cortex	Vldlr	7.3e-15	FALSE	Exc_Deep	0.301172	0.421008	CellType
1.42e-23	0.126214	0.064	0.041	7.09e-21	HX_vs_NX	Cortex	Sema6a	2.39e-23	FALSE	Exc_Deep	0.189772	0.298548	CellType
6.35e-18	0.126206	0.08	0.058	3.17e-15	HX_vs_NX	Cortex	Lmnb1	9.31e-18	FALSE	Exc_Deep	0.255823	0.37063	CellType
1.8e-19	0.125721	0.058	0.038	8.99e-17	HX_vs_NX	Cortex	Itgb3	2.71e-19	FALSE	Exc_Deep	0.17204	0.278758	CellType
3.95e-23	0.125389	0.058	0.037	1.97e-20	HX_vs_NX	Cortex	Spp1	6.46e-23	FALSE	Exc_Deep	0.157626	0.26274	CellType
1.75e-19	0.12507	0.061	0.041	8.74e-17	HX_vs_NX	Cortex	Sirt1	2.65e-19	FALSE	Exc_Deep	0.179191	0.285979	CellType
9.87e-20	0.123805	0.058	0.039	4.94e-17	HX_vs_NX	Cortex	Lef1	1.51e-19	FALSE	Exc_Deep	0.172353	0.277402	CellType
5.91e-11	0.1215	0.11	0.091	2.95e-08	HX_vs_NX	Cortex	Fgfr1	7.67e-11	FALSE	Exc_Deep	0.441519	0.568178	CellType
6.67e-09	0.120501	0.211	0.192	3.34e-06	HX_vs_NX	Cortex	Ntrk2	8.38e-09	FALSE	Exc_Deep	1.06305	1.24276	CellType
1.48e-16	0.11842	0.064	0.044	7.4e-14	HX_vs_NX	Cortex	Esam	2.14e-16	FALSE	Exc_Deep	0.207111	0.310375	CellType
5.9e-08	0.11823	0.095	0.081	2.95e-05	HX_vs_NX	Cortex	Mdga1	7.29e-08	FALSE	Exc_Deep	0.472282	0.598019	CellType
8.39e-20	0.118144	0.056	0.037	4.19e-17	HX_vs_NX	Cortex	Ccr10	1.29e-19	FALSE	Exc_Deep	0.159084	0.257998	CellType
3.55e-10	0.116136	0.092	0.077	1.78e-07	HX_vs_NX	Cortex	Lix1	4.54e-10	FALSE	Exc_Deep	0.372936	0.488026	CellType
1.25e-15	0.114635	0.052	0.036	6.23e-13	HX_vs_NX	Cortex	Cr1l	1.77e-15	FALSE	Exc_Deep	0.158071	0.253845	CellType
2.44e-09	0.110655	0.27	0.259	1.22e-06	HX_vs_NX	Cortex	Cntfr	3.1e-09	FALSE	Exc_Deep	1.57407	1.77927	CellType
1.41e-07	0.109844	0.08	0.07	7.05e-05	HX_vs_NX	Cortex	Csf1r	1.71e-07	FALSE	Exc_Deep	0.382836	0.492235	CellType
2.56e-06	0.109274	0.109	0.097	0.0012813	HX_vs_NX	Cortex	Otx1	3e-06	FALSE	Exc_Deep	0.588886	0.713907	CellType
1.02e-20	0.105238	0.051	0.032	5.09e-18	HX_vs_NX	Cortex	Stat2	1.57e-20	FALSE	Exc_Deep	0.141736	0.228134	CellType
2.21e-13	0.105188	0.058	0.042	1.1e-10	HX_vs_NX	Cortex	Nox1	3.03e-13	FALSE	Exc_Deep	0.185767	0.275452	CellType
4.97e-15	0.104928	0.071	0.051	2.48e-12	HX_vs_NX	Cortex	Sp9	6.97e-15	FALSE	Exc_Deep	0.237162	0.330494	CellType
3.95e-07	0.100193	0.106	0.098	0.000197408	HX_vs_NX	Cortex	Slc32a1	4.72e-07	FALSE	Exc_Deep	0.521313	0.630721	CellType
1.03e-10	0.0997758	0.053	0.039	5.13e-08	HX_vs_NX	Cortex	Cdkn1c	1.33e-10	FALSE	Exc_Deep	0.205544	0.291869	CellType
7.37e-08	0.0990793	0.068	0.056	3.68e-05	HX_vs_NX	Cortex	Tgfa	9.05e-08	FALSE	Exc_Deep	0.285648	0.377044	CellType
2.46e-08	0.0958927	0.065	0.053	1.23e-05	HX_vs_NX	Cortex	Unc5d	3.07e-08	FALSE	Exc_Deep	0.257205	0.343609	CellType
1.38e-10	0.0921113	0.101	0.082	6.91e-08	HX_vs_NX	Cortex	Sufu	1.77e-10	FALSE	Exc_Deep	0.403834	0.496387	CellType
1.9e-35	0.0895146	0.588	0.61	9.49e-33	HX_vs_NX	Cortex	Clu	3.84e-35	FALSE	Exc_Deep	5.49899	5.915	CellType
3.73e-07	0.0882501	0.064	0.052	0.000186254	HX_vs_NX	Cortex	Agt	4.48e-07	FALSE	Exc_Deep	0.252176	0.331163	CellType
9.9e-07	0.0843045	0.08	0.067	0.000495156	HX_vs_NX	Cortex	Zhx2	1.17e-06	FALSE	Exc_Deep	0.309262	0.388049	CellType
1.22e-05	0.0823496	0.1	0.088	0.00609603	HX_vs_NX	Cortex	Pdgfa	1.4e-05	FALSE	Exc_Deep	0.42229	0.505836	CellType
0.000476395	0.079531	0.134	0.131	0.238197	HX_vs_NX	Cortex	Gad1	0.000520122	FALSE	Exc_Deep	0.796843	0.898679	CellType
1.1e-07	0.079081	0.052	0.041	5.48e-05	HX_vs_NX	Cortex	Foxp4	1.34e-07	FALSE	Exc_Deep	0.180876	0.247412	CellType
1.57e-05	0.0723546	0.069	0.058	0.00787173	HX_vs_NX	Cortex	Epor	1.8e-05	FALSE	Exc_Deep	0.269542	0.334836	CellType
3.64e-05	0.070738	0.077	0.066	0.0182007	HX_vs_NX	Cortex	Ctss	4.09e-05	FALSE	Exc_Deep	0.328634	0.395403	CellType
1.62e-05	0.0693642	0.057	0.047	0.0080927	HX_vs_NX	Cortex	Hbegf	1.83e-05	FALSE	Exc_Deep	0.219047	0.27909	CellType
2.05e-07	0.068478	0.053	0.041	0.000102674	HX_vs_NX	Cortex	Foxj1	2.48e-07	FALSE	Exc_Deep	0.190922	0.248812	CellType
2.66e-08	0.0681425	0.052	0.039	1.33e-05	HX_vs_NX	Cortex	Fgfr2	3.3e-08	FALSE	Exc_Deep	0.171392	0.228047	CellType
0.000408206	0.0603875	0.132	0.129	0.204103	HX_vs_NX	Cortex	Sema6d	0.000450022	FALSE	Exc_Deep	0.679403	0.75119	CellType
6.65e-06	0.0559142	0.057	0.046	0.003325	HX_vs_NX	Cortex	Wnt7a	7.67e-06	FALSE	Exc_Deep	0.218111	0.266248	CellType
9.23e-12	0.0520075	0.426	0.441	4.62e-09	HX_vs_NX	Cortex	Sparc	1.23e-11	FALSE	Exc_Deep	3.81865	3.99553	CellType
3.99e-05	0.0507245	0.055	0.045	0.0199468	HX_vs_NX	Cortex	Arx	4.46e-05	FALSE	Exc_Deep	0.199881	0.242819	CellType
0.0199925	0.0471826	0.083	0.077	1	HX_vs_NX	Cortex	Slc1a3	0.0212127	FALSE	Exc_Deep	0.376887	0.422662	CellType
0.0296518	0.0468518	0.129	0.123	1	HX_vs_NX	Cortex	Plxnb1	0.0313145	FALSE	Exc_Deep	0.622994	0.676566	CellType
0.00041242	0.0445523	0.051	0.043	0.20621	HX_vs_NX	Cortex	H2-T23	0.00045246	FALSE	Exc_Deep	0.206314	0.244148	CellType
1.57e-06	0.0418189	0.108	0.112	0.000785077	HX_vs_NX	Cortex	Cux1	1.85e-06	FALSE	Exc_Deep	0.593734	0.640608	CellType
1.74e-21	0.0417455	0.38	0.419	8.71e-19	HX_vs_NX	Cortex	Nr4a2	2.73e-21	FALSE	Exc_Deep	6.92059	7.15312	CellType
0.0327152	0.0414233	0.058	0.053	1	HX_vs_NX	Cortex	C1qa	0.034389	FALSE	Exc_Deep	0.261008	0.297739	CellType
0.0488843	0.0399859	0.094	0.09	1	HX_vs_NX	Cortex	Hopx	0.0509118	FALSE	Exc_Deep	0.458247	0.499229	CellType
0.0417869	0.0315696	0.09	0.083	1	HX_vs_NX	Cortex	Trf	0.0437214	FALSE	Exc_Deep	0.413183	0.444448	CellType
5.83e-07	0.0312273	0.164	0.171	0.000291685	HX_vs_NX	Cortex	Mif	6.94e-07	FALSE	Exc_Deep	0.923406	0.965492	CellType
0.0182512	0.0298925	0.064	0.057	1	HX_vs_NX	Cortex	Igfbp2	0.0194564	FALSE	Exc_Deep	0.276707	0.303436	CellType
0.0946183	0.0269201	0.055	0.05	1	HX_vs_NX	Cortex	C1qc	0.0980905	FALSE	Exc_Deep	0.244279	0.267714	CellType
7.29e-48	0.021818	0.612	0.666	3.64e-45	HX_vs_NX	Cortex	Aldoc	1.92e-47	FALSE	Exc_Deep	8.14759	8.28698	CellType
5.27e-05	0.0191909	0.18	0.187	0.0263529	HX_vs_NX	Cortex	Jph4	5.84e-05	FALSE	Exc_Deep	1.01351	1.04047	CellType
0.252888	0.0185391	0.069	0.069	1	HX_vs_NX	Cortex	C1qb	0.257445	FALSE	Exc_Deep	0.346648	0.364065	CellType
0.000679975	0.0177596	0.117	0.121	0.339987	HX_vs_NX	Cortex	Lrp4	0.000738819	FALSE	Exc_Deep	0.609829	0.629768	CellType
0.582003	0.0143818	0.05	0.048	1	HX_vs_NX	Cortex	Mog	0.582003	FALSE	Exc_Deep	0.212327	0.224473	CellType
0.422084	0.0119332	0.056	0.053	1	HX_vs_NX	Cortex	Fgfrl1	0.427762	FALSE	Exc_Deep	0.257946	0.268394	CellType
0.00342504	0.0050582	0.148	0.154	1	HX_vs_NX	Cortex	Fgf1	0.003686	FALSE	Exc_Deep	0.810841	0.817201	CellType
0.128501	0.00316074	0.067	0.07	1	HX_vs_NX	Cortex	Axl	0.132006	FALSE	Exc_Deep	0.333399	0.336324	CellType
0.00128341	-0.00598861	0.4	0.415	0.641702	HX_vs_NX	Cortex	Plp1	0.0013878	FALSE	Exc_Deep	4.08483	4.06377	CellType
3.98e-06	-0.0117984	0.188	0.201	0.00198941	HX_vs_NX	Cortex	Vegfb	4.61e-06	FALSE	Exc_Deep	1.08159	1.06464	CellType
0.428523	-0.0159872	0.051	0.052	1	HX_vs_NX	Cortex	Olig2	0.43235	FALSE	Exc_Deep	0.2547	0.240873	CellType
0.201046	-0.0186819	0.063	0.067	1	HX_vs_NX	Cortex	Ednrb	0.205594	FALSE	Exc_Deep	0.331698	0.314564	CellType
2.06e-33	-0.0188336	0.525	0.574	1.03e-30	HX_vs_NX	Cortex	Apoe	4.08e-33	FALSE	Exc_Deep	5.29751	5.21583	CellType
0.513468	-0.0232027	0.063	0.065	1	HX_vs_NX	Cortex	Slc17a6	0.51575	FALSE	Exc_Deep	0.424803	0.402071	CellType
0.104683	-0.0239248	0.094	0.1	1	HX_vs_NX	Cortex	Pvalb	0.108029	FALSE	Exc_Deep	0.575816	0.549899	CellType
4.27e-05	-0.0280008	0.084	0.096	0.0213471	HX_vs_NX	Cortex	Sst	4.75e-05	FALSE	Exc_Deep	0.56925	0.539087	CellType
3.15e-06	-0.0430671	0.218	0.237	0.00157683	HX_vs_NX	Cortex	Bcan	3.67e-06	FALSE	Exc_Deep	1.44219	1.37036	CellType
0.00482659	-0.0533595	0.112	0.123	1	HX_vs_NX	Cortex	Aqp4	0.00516971	FALSE	Exc_Deep	0.648945	0.589071	CellType
1.62e-05	-0.0541097	0.069	0.081	0.00807725	HX_vs_NX	Cortex	Sox2	1.83e-05	FALSE	Exc_Deep	0.398228	0.346757	CellType
3.25e-09	-0.08766	0.049	0.064	1.62e-06	HX_vs_NX	Cortex	Mag	4.1e-09	FALSE	Exc_Deep	0.33412	0.255471	CellType
5.52e-15	-0.130638	0.211	0.246	2.76e-12	HX_vs_NX	Cortex	Olig1	7.65e-15	FALSE	Exc_Deep	1.6504	1.42095	CellType
8.03e-47	-0.220762	0.149	0.205	4.01e-44	HX_vs_NX	Cortex	Gfap	2.09e-46	FALSE	Exc_Deep	1.42833	1.08378	CellType
9.7e-61	-0.23745	0.322	0.403	4.85e-58	HX_vs_NX	Cortex	Cnp	3.04e-60	FALSE	Exc_Deep	3.26679	2.61928	CellType
p_val	avg_log2FC	pct.1	pct.2	p_val_adj	comparison	region	gene	FDR	sig	celltype	exp.1	exp.2	CellType
0	0.590153	0.888	0.802	0	HX_vs_NX	Cortex	Gria2	0	TRUE	Exc_Supr	19.0532	29.1882	CellType
4.77e-185	0.566908	0.149	0.077	2.38e-182	HX_vs_NX	Cortex	Egr2	6.07e-184	TRUE	Exc_Supr	0.417472	1.09977	CellType
0	0.558563	0.758	0.643	0	HX_vs_NX	Cortex	Epha4	0	TRUE	Exc_Supr	8.5486	13.0632	CellType
6.74e-196	0.528499	0.436	0.323	3.37e-193	HX_vs_NX	Cortex	Epha6	9.6e-195	TRUE	Exc_Supr	2.71027	4.35179	CellType
0	0.514439	0.952	0.925	0	HX_vs_NX	Cortex	Cx3cl1	0	TRUE	Exc_Supr	27.5381	39.765	CellType
6.15e-83	0.513131	0.189	0.134	3.07e-80	HX_vs_NX	Cortex	Crym	2.92e-82	TRUE	Exc_Supr	1.41142	2.44144	CellType
0	0.473986	0.913	0.852	0	HX_vs_NX	Cortex	Grin2b	0	TRUE	Exc_Supr	20.4836	28.8395	CellType
1.7e-114	0.467993	0.185	0.122	8.5e-112	HX_vs_NX	Cortex	Fos	1.11e-113	TRUE	Exc_Supr	0.725712	1.38698	CellType
1.3e-251	0.456649	0.706	0.669	6.52e-249	HX_vs_NX	Cortex	Lmo4	2.25e-250	TRUE	Exc_Supr	8.79239	12.4386	CellType
1.58e-256	0.453662	0.667	0.592	7.91e-254	HX_vs_NX	Cortex	Tyro3	3.19e-255	TRUE	Exc_Supr	6.01863	8.61209	CellType
2.52e-265	0.441069	0.735	0.667	1.26e-262	HX_vs_NX	Cortex	Cntn1	6.1e-264	TRUE	Exc_Supr	7.9262	11.1183	CellType
6.13e-126	0.433861	0.321	0.238	3.07e-123	HX_vs_NX	Cortex	Ntrk3	4.5e-125	TRUE	Exc_Supr	1.6089	2.52422	CellType
0	0.432229	0.906	0.869	0	HX_vs_NX	Cortex	Sirpa	0	TRUE	Exc_Supr	20.2625	27.6899	CellType
1.48e-252	0.430568	0.698	0.656	7.42e-250	HX_vs_NX	Cortex	Hmgcs1	2.76e-251	TRUE	Exc_Supr	7.34527	10.2474	CellType
5.46e-130	0.424953	0.289	0.21	2.73e-127	HX_vs_NX	Cortex	Vegfa	4.41e-129	TRUE	Exc_Supr	1.2071	1.96309	CellType
0	0.417819	0.995	0.995	0	HX_vs_NX	Cortex	Slc17a7	0	TRUE	Exc_Supr	75.866	101.686	CellType
1.61e-153	0.41675	0.302	0.206	8.05e-151	HX_vs_NX	Cortex	Lrp6	1.69e-152	TRUE	Exc_Supr	1.12253	1.8334	CellType
1.24e-49	0.413584	0.128	0.105	6.22e-47	HX_vs_NX	Cortex	Fezf2	3.63e-49	TRUE	Exc_Supr	1.21689	1.95288	CellType
1.09e-142	0.412048	0.413	0.321	5.44e-140	HX_vs_NX	Cortex	Sqle	9.75e-142	TRUE	Exc_Supr	2.10093	3.12601	CellType
1.89e-147	0.407964	0.437	0.355	9.43e-145	HX_vs_NX	Cortex	Plxna1	1.83e-146	TRUE	Exc_Supr	2.33933	3.43066	CellType
6.09e-91	0.405384	0.235	0.179	3.05e-88	HX_vs_NX	Cortex	Cdkn1a	3.14e-90	TRUE	Exc_Supr	1.19378	1.90554	CellType
6.66e-162	0.399355	0.537	0.453	3.33e-159	HX_vs_NX	Cortex	Grm3	7.67e-161	TRUE	Exc_Supr	3.44435	4.86174	CellType
1.81e-91	0.397837	0.253	0.188	9.06e-89	HX_vs_NX	Cortex	Bdnf	9.75e-91	TRUE	Exc_Supr	1.24061	1.95208	CellType
1.16e-137	0.394713	0.439	0.35	5.81e-135	HX_vs_NX	Cortex	Igf1r	1e-136	TRUE	Exc_Supr	2.36773	3.42749	CellType
0	0.394567	0.831	0.807	0	HX_vs_NX	Cortex	Ctnnb1	0	TRUE	Exc_Supr	11.6983	15.6925	CellType
2.45e-130	0.393743	0.244	0.162	1.22e-127	HX_vs_NX	Cortex	Lrp8	2.04e-129	TRUE	Exc_Supr	0.861365	1.44546	CellType
9.84e-123	0.39172	0.394	0.3	4.92e-120	HX_vs_NX	Cortex	Epha7	7e-122	TRUE	Exc_Supr	2.27208	3.29283	CellType
4.12e-128	0.389362	0.438	0.36	2.06e-125	HX_vs_NX	Cortex	Efnb2	3.22e-127	TRUE	Exc_Supr	2.54919	3.64878	CellType
0	0.388995	0.933	0.901	0	HX_vs_NX	Cortex	Grin1	0	TRUE	Exc_Supr	26.7302	35.3121	CellType
8.01e-93	0.385846	0.457	0.384	4e-90	HX_vs_NX	Cortex	Dkk3	4.41e-92	TRUE	Exc_Supr	4.13842	5.714	CellType
2.13e-69	0.379689	0.18	0.148	1.07e-66	HX_vs_NX	Cortex	Bcl11b	8.61e-69	TRUE	Exc_Supr	1.15302	1.80121	CellType
9.39e-116	0.371549	0.558	0.489	4.69e-113	HX_vs_NX	Cortex	Gas6	6.31e-115	TRUE	Exc_Supr	4.69847	6.37234	CellType
3.4e-297	0.370611	0.838	0.803	1.7e-294	HX_vs_NX	Cortex	Ncan	9.16e-296	TRUE	Exc_Supr	12.1678	16.0246	CellType
4.82e-111	0.369207	0.412	0.34	2.41e-108	HX_vs_NX	Cortex	Tle3	3.07e-110	TRUE	Exc_Supr	2.32207	3.29093	CellType
1.16e-165	0.359925	0.754	0.713	5.78e-163	HX_vs_NX	Cortex	Mef2c	1.4e-164	TRUE	Exc_Supr	10.47	13.7201	CellType
3.17e-148	0.357722	0.604	0.552	1.58e-145	HX_vs_NX	Cortex	Satb2	3.19e-147	TRUE	Exc_Supr	5.80879	7.72479	CellType
4.28e-227	0.353512	0.837	0.844	2.14e-224	HX_vs_NX	Cortex	Tubb3	6.91e-226	TRUE	Exc_Supr	18.734	24.2135	CellType
1.36e-193	0.349222	0.732	0.685	6.82e-191	HX_vs_NX	Cortex	Lrp1	1.83e-192	TRUE	Exc_Supr	7.92627	10.3709	CellType
3.81e-99	0.347249	0.251	0.178	1.91e-96	HX_vs_NX	Cortex	Jak2	2.25e-98	TRUE	Exc_Supr	0.978754	1.51724	CellType
3.17e-80	0.338826	0.238	0.175	1.59e-77	HX_vs_NX	Cortex	Ptprd	1.48e-79	TRUE	Exc_Supr	1.03604	1.57503	CellType
1.42e-260	0.336562	0.745	0.735	7.1e-258	HX_vs_NX	Cortex	Mapt	3.12e-259	TRUE	Exc_Supr	9.08173	11.7306	CellType
4.64e-64	0.3324	0.285	0.24	2.32e-61	HX_vs_NX	Cortex	Rgs8	1.81e-63	TRUE	Exc_Supr	1.83495	2.56951	CellType
3.77e-85	0.331225	0.25	0.184	1.89e-82	HX_vs_NX	Cortex	Npr2	1.86e-84	TRUE	Exc_Supr	1.01702	1.53758	CellType
1.77e-84	0.327078	0.11	0.066	8.85e-82	HX_vs_NX	Cortex	Gadd45g	8.57e-84	TRUE	Exc_Supr	0.32031	0.656289	CellType
2.05e-156	0.32225	0.667	0.615	1.03e-153	HX_vs_NX	Cortex	Bmpr2	2.26e-155	TRUE	Exc_Supr	5.78815	7.48708	CellType
5.51e-91	0.316048	0.398	0.323	2.75e-88	HX_vs_NX	Cortex	Braf	2.9e-90	TRUE	Exc_Supr	2.04876	2.79545	CellType
6.97e-201	0.300286	0.82	0.839	3.49e-198	HX_vs_NX	Cortex	Stmn2	1.05e-199	TRUE	Exc_Supr	17.3313	21.573	CellType
2.57e-93	0.297347	0.527	0.469	1.29e-90	HX_vs_NX	Cortex	Mapk14	1.45e-92	TRUE	Exc_Supr	3.76899	4.86053	CellType
6.36e-71	0.296493	0.447	0.395	3.18e-68	HX_vs_NX	Cortex	Foxp1	2.8e-70	TRUE	Exc_Supr	3.17416	4.12652	CellType
1.99e-63	0.290016	0.204	0.154	9.94e-61	HX_vs_NX	Cortex	Kras	7.4e-63	TRUE	Exc_Supr	0.827975	1.23498	CellType
1.02e-62	0.286246	0.139	0.094	5.08e-60	HX_vs_NX	Cortex	Efnb3	3.57e-62	TRUE	Exc_Supr	0.520007	0.853591	CellType
8.34e-53	0.28431	0.165	0.121	4.17e-50	HX_vs_NX	Cortex	Mdga1	2.56e-52	TRUE	Exc_Supr	0.695471	1.06479	CellType
1.52e-69	0.28215	0.411	0.357	7.61e-67	HX_vs_NX	Cortex	Dtx4	6.24e-69	TRUE	Exc_Supr	2.37477	3.10374	CellType
4.31e-60	0.278886	0.24	0.189	2.16e-57	HX_vs_NX	Cortex	Ephb1	1.45e-59	TRUE	Exc_Supr	1.00437	1.43182	CellType
2.92e-70	0.272213	0.124	0.078	1.46e-67	HX_vs_NX	Cortex	Ldlr	1.22e-69	TRUE	Exc_Supr	0.38227	0.66931	CellType
5.18e-62	0.271628	0.182	0.131	2.59e-59	HX_vs_NX	Cortex	Jag2	1.79e-61	TRUE	Exc_Supr	0.662281	1.00665	CellType
3.89e-68	0.270027	0.087	0.05	1.95e-65	HX_vs_NX	Cortex	Fosb	1.54e-67	TRUE	Exc_Supr	0.246742	0.503359	CellType
9.79e-95	0.269322	0.632	0.581	4.9e-92	HX_vs_NX	Cortex	Jak1	5.64e-94	TRUE	Exc_Supr	5.45187	6.77605	CellType
5.19e-88	0.268844	0.567	0.525	2.6e-85	HX_vs_NX	Cortex	Dvl1	2.62e-87	TRUE	Exc_Supr	4.37948	5.48142	CellType
1.49e-63	0.267062	0.379	0.321	7.43e-61	HX_vs_NX	Cortex	Cd81	5.62e-63	TRUE	Exc_Supr	1.95804	2.55957	CellType
8.09e-55	0.266503	0.229	0.178	4.04e-52	HX_vs_NX	Cortex	Pdgfb	2.65e-54	TRUE	Exc_Supr	0.973705	1.37415	CellType
9.92e-121	0.259694	0.645	0.621	4.96e-118	HX_vs_NX	Cortex	Gsk3b	6.86e-120	TRUE	Exc_Supr	5.60005	6.90175	CellType
5.95e-128	0.254531	0.622	0.617	2.97e-125	HX_vs_NX	Cortex	Arf1	4.5e-127	TRUE	Exc_Supr	6.09313	7.46173	CellType
1.92e-47	0.251581	0.133	0.093	9.61e-45	HX_vs_NX	Cortex	Sstr2	5.28e-47	TRUE	Exc_Supr	0.606401	0.912439	CellType
2.31e-53	0.249419	0.183	0.136	1.16e-50	HX_vs_NX	Cortex	Lrig1	7.36e-53	FALSE	Exc_Supr	0.681243	0.998542	CellType
1.37e-70	0.243944	0.105	0.062	6.84e-68	HX_vs_NX	Cortex	Sema6a	5.91e-70	FALSE	Exc_Supr	0.284642	0.521306	CellType
8.65e-50	0.243069	0.201	0.153	4.32e-47	HX_vs_NX	Cortex	Fdft1	2.55e-49	FALSE	Exc_Supr	0.820327	1.15437	CellType
2.9e-145	0.242587	0.846	0.827	1.45e-142	HX_vs_NX	Cortex	Apc	2.7e-144	FALSE	Exc_Supr	12.9642	15.5213	CellType
8.2e-64	0.241447	0.136	0.089	4.1e-61	HX_vs_NX	Cortex	Tfeb	3.15e-63	FALSE	Exc_Supr	0.426083	0.685883	CellType
4.95e-63	0.241084	0.124	0.08	2.47e-60	HX_vs_NX	Cortex	Nrg1	1.81e-62	FALSE	Exc_Supr	0.380031	0.631032	CellType
8.85e-48	0.2389	0.254	0.204	4.42e-45	HX_vs_NX	Cortex	Il34	2.49e-47	FALSE	Exc_Supr	1.10205	1.48061	CellType
8.78e-42	0.237605	0.275	0.232	4.39e-39	HX_vs_NX	Cortex	Axin2	2.15e-41	FALSE	Exc_Supr	1.36208	1.78497	CellType
5.1e-63	0.236947	0.123	0.079	2.55e-60	HX_vs_NX	Cortex	Nlrc4	1.84e-62	FALSE	Exc_Supr	0.369038	0.613406	CellType
4.33e-50	0.231748	0.225	0.173	2.17e-47	HX_vs_NX	Cortex	Glb1	1.29e-49	FALSE	Exc_Supr	0.896938	1.22749	CellType
2.25e-58	0.231681	0.143	0.096	1.13e-55	HX_vs_NX	Cortex	Idi1	7.46e-58	FALSE	Exc_Supr	0.473703	0.730425	CellType
7.74e-39	0.230589	0.189	0.15	3.87e-36	HX_vs_NX	Cortex	Wnt4	1.85e-38	FALSE	Exc_Supr	0.838567	1.15722	CellType
7.69e-46	0.22813	0.294	0.242	3.84e-43	HX_vs_NX	Cortex	Il6st	2e-45	FALSE	Exc_Supr	1.35712	1.76093	CellType
9.68e-43	0.224616	0.386	0.354	4.84e-40	HX_vs_NX	Cortex	Cntfr	2.44e-42	FALSE	Exc_Supr	2.52391	3.11757	CellType
2.07e-53	0.223093	0.147	0.102	1.03e-50	HX_vs_NX	Cortex	Efna2	6.67e-53	FALSE	Exc_Supr	0.495159	0.7452	CellType
1.36e-49	0.220941	0.159	0.114	6.79e-47	HX_vs_NX	Cortex	Sema4d	3.91e-49	FALSE	Exc_Supr	0.557104	0.814795	CellType
5.7e-49	0.220581	0.191	0.143	2.85e-46	HX_vs_NX	Cortex	Ifnar1	1.62e-48	FALSE	Exc_Supr	0.726309	1.0115	CellType
1.52e-42	0.219241	0.157	0.117	7.6e-40	HX_vs_NX	Cortex	B2m	3.79e-42	FALSE	Exc_Supr	0.579265	0.838456	CellType
3.04e-102	0.21719	0.667	0.66	1.52e-99	HX_vs_NX	Cortex	Fyn	1.84e-101	FALSE	Exc_Supr	6.96073	8.25409	CellType
1.02e-36	0.216588	0.103	0.073	5.09e-34	HX_vs_NX	Cortex	Nrp1	2.33e-36	FALSE	Exc_Supr	0.416333	0.645753	CellType
4.17e-61	0.215115	0.576	0.56	2.09e-58	HX_vs_NX	Cortex	Cux2	1.42e-60	FALSE	Exc_Supr	6.87413	8.14026	CellType
4.65e-46	0.210896	0.224	0.173	2.33e-43	HX_vs_NX	Cortex	Igf2r	1.25e-45	FALSE	Exc_Supr	0.926998	1.23032	CellType
6.83e-37	0.209073	0.168	0.131	3.41e-34	HX_vs_NX	Cortex	Rfx5	1.57e-36	FALSE	Exc_Supr	0.65099	0.908454	CellType
5.5e-37	0.208788	0.135	0.1	2.75e-34	HX_vs_NX	Cortex	Chrd	1.28e-36	FALSE	Exc_Supr	0.510416	0.745613	CellType
2.09e-32	0.20762	0.225	0.19	1.04e-29	HX_vs_NX	Cortex	Tle1	4.47e-32	FALSE	Exc_Supr	1.03639	1.35158	CellType
6.45e-46	0.205731	0.115	0.078	3.22e-43	HX_vs_NX	Cortex	Fzd1	1.71e-45	FALSE	Exc_Supr	0.389811	0.602828	CellType
7.59e-46	0.205018	0.097	0.064	3.8e-43	HX_vs_NX	Cortex	Csf2ra	2e-45	FALSE	Exc_Supr	0.298458	0.496733	CellType
2.76e-41	0.202859	0.121	0.086	1.38e-38	HX_vs_NX	Cortex	Tyk2	6.68e-41	FALSE	Exc_Supr	0.403395	0.615275	CellType
5.76e-77	0.199596	0.626	0.62	2.88e-74	HX_vs_NX	Cortex	Neurod2	2.63e-76	FALSE	Exc_Supr	6.64403	7.77823	CellType
8.34e-43	0.19862	0.118	0.082	4.17e-40	HX_vs_NX	Cortex	Msmo1	2.12e-42	FALSE	Exc_Supr	0.401145	0.607954	CellType
3.09e-53	0.196899	0.055	0.03	1.54e-50	HX_vs_NX	Cortex	Tnc	9.58e-53	FALSE	Exc_Supr	0.128713	0.293766	CellType
2.08e-30	0.194832	0.241	0.202	1.04e-27	HX_vs_NX	Cortex	Neurod1	4.24e-30	FALSE	Exc_Supr	1.15679	1.46865	CellType
1.87e-52	0.194363	0.59	0.58	9.35e-50	HX_vs_NX	Cortex	Stmn1	5.65e-52	FALSE	Exc_Supr	6.05165	7.06863	CellType
1.92e-70	0.193203	0.602	0.587	9.59e-68	HX_vs_NX	Cortex	Bcl2l2	8.15e-70	FALSE	Exc_Supr	4.99898	5.85863	CellType
4.32e-35	0.187255	0.153	0.116	2.16e-32	HX_vs_NX	Cortex	Irf2	9.76e-35	FALSE	Exc_Supr	0.568717	0.786134	CellType
2.65e-26	0.186166	0.259	0.227	1.32e-23	HX_vs_NX	Cortex	Gmfb	5.08e-26	FALSE	Exc_Supr	1.3162	1.63522	CellType
2.28e-25	0.183892	0.165	0.136	1.14e-22	HX_vs_NX	Cortex	Sox8	4.28e-25	FALSE	Exc_Supr	0.728519	0.963501	CellType
8.52e-35	0.176961	0.278	0.271	4.26e-32	HX_vs_NX	Cortex	Calb1	1.91e-34	FALSE	Exc_Supr	1.99794	2.38917	CellType
1.38e-47	0.175179	0.105	0.069	6.92e-45	HX_vs_NX	Cortex	Dll4	3.85e-47	FALSE	Exc_Supr	0.320465	0.490944	CellType
2.84e-37	0.174756	0.106	0.074	1.42e-34	HX_vs_NX	Cortex	Tgfb3	6.73e-37	FALSE	Exc_Supr	0.337089	0.509271	CellType
2.12e-24	0.170559	0.181	0.147	1.06e-21	HX_vs_NX	Cortex	Dcx	3.91e-24	FALSE	Exc_Supr	0.844973	1.07651	CellType
1.74e-46	0.168798	0.548	0.536	8.71e-44	HX_vs_NX	Cortex	Pou3f3	4.74e-46	FALSE	Exc_Supr	4.49658	5.17882	CellType
8.58e-27	0.167601	0.15	0.118	4.29e-24	HX_vs_NX	Cortex	Tnfsf11	1.67e-26	FALSE	Exc_Supr	0.589478	0.785284	CellType
7.98e-20	0.165613	0.139	0.113	3.99e-17	HX_vs_NX	Cortex	Cntn6	1.3e-19	FALSE	Exc_Supr	0.656727	0.858256	CellType
2.24e-34	0.164148	0.085	0.057	1.12e-31	HX_vs_NX	Cortex	Met	4.93e-34	FALSE	Exc_Supr	0.310531	0.468455	CellType
4.4e-32	0.164124	0.136	0.101	2.2e-29	HX_vs_NX	Cortex	Sufu	9.35e-32	FALSE	Exc_Supr	0.480922	0.659352	CellType
1.58e-21	0.163114	0.288	0.253	7.88e-19	HX_vs_NX	Cortex	Efna5	2.69e-21	FALSE	Exc_Supr	1.56748	1.87481	CellType
9.73e-73	0.162768	0.508	0.516	4.86e-70	HX_vs_NX	Cortex	Hras	4.36e-72	FALSE	Exc_Supr	4.03788	4.63957	CellType
3.24e-44	0.161695	0.071	0.042	1.62e-41	HX_vs_NX	Cortex	Lcn2	8.35e-44	FALSE	Exc_Supr	0.190105	0.331252	CellType
8.31e-31	0.161147	0.485	0.469	4.16e-28	HX_vs_NX	Cortex	Tbr1	1.7e-30	FALSE	Exc_Supr	3.92061	4.50211	CellType
1.13e-27	0.160347	0.259	0.217	5.65e-25	HX_vs_NX	Cortex	Lifr	2.24e-27	FALSE	Exc_Supr	1.32563	1.59902	CellType
3.64e-30	0.159554	0.238	0.196	1.82e-27	HX_vs_NX	Cortex	Neurod6	7.35e-30	FALSE	Exc_Supr	1.32062	1.59199	CellType
1.36e-23	0.154957	0.141	0.112	6.79e-21	HX_vs_NX	Cortex	Tapbp	2.45e-23	FALSE	Exc_Supr	0.539605	0.714178	CellType
5.23e-63	0.153571	0.56	0.574	2.61e-60	HX_vs_NX	Cortex	Mapk1	1.86e-62	FALSE	Exc_Supr	6.68905	7.55268	CellType
4.75e-20	0.152397	0.243	0.211	2.38e-17	HX_vs_NX	Cortex	Ptch1	7.77e-20	FALSE	Exc_Supr	1.12808	1.36518	CellType
9.1e-26	0.15186	0.091	0.067	4.55e-23	HX_vs_NX	Cortex	Trp53	1.72e-25	FALSE	Exc_Supr	0.30489	0.449733	CellType
4.16e-22	0.150932	0.149	0.12	2.08e-19	HX_vs_NX	Cortex	Bmpr1a	7.15e-22	FALSE	Exc_Supr	0.600227	0.77671	CellType
1.12e-17	0.150889	0.194	0.167	5.62e-15	HX_vs_NX	Cortex	Csnk1a1	1.76e-17	FALSE	Exc_Supr	0.911445	1.12219	CellType
6.92e-31	0.150348	0.098	0.07	3.46e-28	HX_vs_NX	Cortex	Nfkb1	1.43e-30	FALSE	Exc_Supr	0.314941	0.45937	CellType
8.61e-20	0.14765	0.166	0.138	4.31e-17	HX_vs_NX	Cortex	Nras	1.39e-19	FALSE	Exc_Supr	0.726006	0.912007	CellType
4.63e-34	0.146945	0.067	0.043	2.31e-31	HX_vs_NX	Cortex	Ifnar2	1.01e-33	FALSE	Exc_Supr	0.190025	0.317623	CellType
1.98e-21	0.14462	0.116	0.09	9.9e-19	HX_vs_NX	Cortex	Zhx2	3.35e-21	FALSE	Exc_Supr	0.437232	0.588773	CellType
7e-16	0.143091	0.098	0.08	3.5e-13	HX_vs_NX	Cortex	Cxcl12	1.03e-15	FALSE	Exc_Supr	0.444238	0.594827	CellType
6.74e-27	0.139113	0.083	0.058	3.37e-24	HX_vs_NX	Cortex	Syt9	1.33e-26	FALSE	Exc_Supr	0.270712	0.399343	CellType
5.06e-42	0.138908	0.053	0.029	2.53e-39	HX_vs_NX	Cortex	Vdr	1.25e-41	FALSE	Exc_Supr	0.128627	0.242698	CellType
9.3e-27	0.136946	0.08	0.056	4.65e-24	HX_vs_NX	Cortex	Fzd8	1.8e-26	FALSE	Exc_Supr	0.259128	0.384505	CellType
3.01e-37	0.136865	0.057	0.034	1.51e-34	HX_vs_NX	Cortex	Tgfb2	7.08e-37	FALSE	Exc_Supr	0.146172	0.260232	CellType
3.28e-24	0.136435	0.363	0.319	1.64e-21	HX_vs_NX	Cortex	Tnr	6.02e-24	FALSE	Exc_Supr	2.11399	2.42285	CellType
2.87e-22	0.136236	0.116	0.09	1.43e-19	HX_vs_NX	Cortex	Ptges2	4.95e-22	FALSE	Exc_Supr	0.431222	0.572962	CellType
9.92e-18	0.135473	0.112	0.089	4.96e-15	HX_vs_NX	Cortex	Gad2	1.56e-17	FALSE	Exc_Supr	0.456672	0.600085	CellType
3.66e-25	0.135438	0.057	0.038	1.83e-22	HX_vs_NX	Cortex	Hgf	6.8e-25	FALSE	Exc_Supr	0.179902	0.296035	CellType
4.65e-14	0.134151	0.172	0.151	2.32e-11	HX_vs_NX	Cortex	Sox5	6.7e-14	FALSE	Exc_Supr	0.813838	0.990591	CellType
3.62e-17	0.132502	0.147	0.121	1.81e-14	HX_vs_NX	Cortex	Fstl1	5.51e-17	FALSE	Exc_Supr	0.61771	0.773322	CellType
1.53e-34	0.131167	0.056	0.033	7.65e-32	HX_vs_NX	Cortex	Ccr5	3.4e-34	FALSE	Exc_Supr	0.142827	0.251601	CellType
2.4e-23	0.130895	0.08	0.057	1.2e-20	HX_vs_NX	Cortex	Ccr10	4.29e-23	FALSE	Exc_Supr	0.259987	0.379652	CellType
5.75e-23	0.130876	0.1	0.075	2.88e-20	HX_vs_NX	Cortex	Lmnb1	1.02e-22	FALSE	Exc_Supr	0.347869	0.47586	CellType
1.44e-16	0.128558	0.127	0.104	7.19e-14	HX_vs_NX	Cortex	Tnfrsf11a	2.15e-16	FALSE	Exc_Supr	0.496534	0.636011	CellType
7.83e-12	0.128098	0.122	0.106	3.91e-09	HX_vs_NX	Cortex	Foxo1	1.09e-11	FALSE	Exc_Supr	0.577709	0.724203	CellType
1.06e-16	0.127811	0.126	0.102	5.31e-14	HX_vs_NX	Cortex	Qk	1.6e-16	FALSE	Exc_Supr	0.533609	0.675675	CellType
1.6e-20	0.127424	0.141	0.113	8.01e-18	HX_vs_NX	Cortex	Tnfsf10	2.66e-20	FALSE	Exc_Supr	0.553513	0.696966	CellType
1.25e-20	0.126751	0.083	0.061	6.27e-18	HX_vs_NX	Cortex	Csf1	2.11e-20	FALSE	Exc_Supr	0.292767	0.411485	CellType
3.38e-20	0.126353	0.074	0.054	1.69e-17	HX_vs_NX	Cortex	Cr1l	5.57e-20	FALSE	Exc_Supr	0.25079	0.365277	CellType
1.25e-18	0.125396	0.131	0.105	6.27e-16	HX_vs_NX	Cortex	Myc	2e-18	FALSE	Exc_Supr	0.520475	0.658544	CellType
6.32e-33	0.124652	0.053	0.032	3.16e-30	HX_vs_NX	Cortex	Spp1	1.37e-32	FALSE	Exc_Supr	0.140597	0.24353	CellType
5.69e-13	0.123225	0.086	0.069	2.84e-10	HX_vs_NX	Cortex	Nrp2	8.05e-13	FALSE	Exc_Supr	0.38836	0.512156	CellType
1.8e-22	0.122998	0.075	0.053	9e-20	HX_vs_NX	Cortex	Il15ra	3.16e-22	FALSE	Exc_Supr	0.240541	0.350944	CellType
1.43e-28	0.120489	0.063	0.041	7.14e-26	HX_vs_NX	Cortex	Ccl20	2.86e-28	FALSE	Exc_Supr	0.180533	0.283361	CellType
2.74e-26	0.118897	0.072	0.049	1.37e-23	HX_vs_NX	Cortex	Casp1	5.23e-26	FALSE	Exc_Supr	0.220167	0.324984	CellType
2.64e-22	0.118044	0.053	0.036	1.32e-19	HX_vs_NX	Cortex	Sema5a	4.59e-22	FALSE	Exc_Supr	0.162986	0.262145	CellType
2.79e-17	0.115785	0.05	0.035	1.39e-14	HX_vs_NX	Cortex	Ccn2	4.27e-17	FALSE	Exc_Supr	0.179656	0.278234	CellType
9.47e-12	0.115482	0.18	0.158	4.73e-09	HX_vs_NX	Cortex	Psme1	1.31e-11	FALSE	Exc_Supr	0.811585	0.962557	CellType
1.76e-18	0.113607	0.072	0.053	8.82e-16	HX_vs_NX	Cortex	Cxcl1	2.79e-18	FALSE	Exc_Supr	0.245263	0.347287	CellType
1.94e-17	0.108738	0.086	0.066	9.68e-15	HX_vs_NX	Cortex	Sirt1	3e-17	FALSE	Exc_Supr	0.316852	0.419942	CellType
1.47e-20	0.108458	0.055	0.037	7.35e-18	HX_vs_NX	Cortex	Casp3	2.45e-20	FALSE	Exc_Supr	0.172334	0.263864	CellType
4.09e-31	0.108012	0.358	0.368	2.05e-28	HX_vs_NX	Cortex	S100b	8.53e-31	FALSE	Exc_Supr	2.56652	2.84379	CellType
3.96e-19	0.106194	0.056	0.039	1.98e-16	HX_vs_NX	Cortex	Stat2	6.34e-19	FALSE	Exc_Supr	0.176209	0.266053	CellType
6.36e-16	0.105707	0.076	0.057	3.18e-13	HX_vs_NX	Cortex	Esam	9.44e-16	FALSE	Exc_Supr	0.267884	0.364271	CellType
5.86e-24	0.10519	0.051	0.033	2.93e-21	HX_vs_NX	Cortex	Cd8b1	1.07e-23	FALSE	Exc_Supr	0.139659	0.225858	CellType
2.36e-15	0.102666	0.161	0.135	1.18e-12	HX_vs_NX	Cortex	Itgb1	3.42e-15	FALSE	Exc_Supr	0.687304	0.811753	CellType
2.16e-15	0.0956306	0.059	0.043	1.08e-12	HX_vs_NX	Cortex	Mog	3.14e-15	FALSE	Exc_Supr	0.193955	0.27578	CellType
9e-09	0.0955751	0.113	0.099	4.5e-06	HX_vs_NX	Cortex	Fgfr1	1.18e-08	FALSE	Exc_Supr	0.473161	0.57406	CellType
1.78e-11	0.0909583	0.055	0.042	8.9e-09	HX_vs_NX	Cortex	Ascl1	2.45e-11	FALSE	Exc_Supr	0.205221	0.283654	CellType
2.85e-11	0.0909175	0.09	0.074	1.43e-08	HX_vs_NX	Cortex	Agt	3.9e-11	FALSE	Exc_Supr	0.361998	0.450592	CellType
4.89e-08	0.0899735	0.09	0.077	2.45e-05	HX_vs_NX	Cortex	Csf1r	6.3e-08	FALSE	Exc_Supr	0.413044	0.503974	CellType
2.03e-06	0.0886766	0.142	0.128	0.00101468	HX_vs_NX	Cortex	Sema6d	2.52e-06	FALSE	Exc_Supr	0.697306	0.804906	CellType
1.04e-08	0.0876545	0.054	0.044	5.19e-06	HX_vs_NX	Cortex	Tgfa	1.35e-08	FALSE	Exc_Supr	0.218429	0.294753	CellType
2.01e-13	0.0869953	0.051	0.038	1.01e-10	HX_vs_NX	Cortex	Nes	2.86e-13	FALSE	Exc_Supr	0.167341	0.239898	CellType
2.62e-10	0.0857028	0.073	0.059	1.31e-07	HX_vs_NX	Cortex	Trf	3.48e-10	FALSE	Exc_Supr	0.266709	0.344237	CellType
8.77e-08	0.0834234	0.067	0.056	4.39e-05	HX_vs_NX	Cortex	Wnt7b	1.12e-07	FALSE	Exc_Supr	0.28064	0.356876	CellType
3.94e-06	0.0832807	0.25	0.233	0.00196888	HX_vs_NX	Cortex	Ntrk2	4.84e-06	FALSE	Exc_Supr	1.32705	1.46533	CellType
8.68e-12	0.0823939	0.06	0.046	4.34e-09	HX_vs_NX	Cortex	Lef1	1.21e-11	FALSE	Exc_Supr	0.206694	0.277616	CellType
8.78e-14	0.0823831	0.056	0.041	4.39e-11	HX_vs_NX	Cortex	Tnfrsf11b	1.26e-13	FALSE	Exc_Supr	0.17848	0.247735	CellType
1.4e-10	0.0784193	0.051	0.039	7e-08	HX_vs_NX	Cortex	Sfrp1	1.88e-10	FALSE	Exc_Supr	0.180624	0.246575	CellType
1.17e-07	0.0749631	0.06	0.051	5.83e-05	HX_vs_NX	Cortex	Shh	1.48e-07	FALSE	Exc_Supr	0.22972	0.295306	CellType
0.00429925	0.074327	0.153	0.146	1	HX_vs_NX	Cortex	Gad1	0.00475076	FALSE	Exc_Supr	0.954487	1.05782	CellType
0.000212019	0.0739174	0.192	0.182	0.106009	HX_vs_NX	Cortex	Ccnd1	0.000245496	FALSE	Exc_Supr	1.08061	1.18999	CellType
1.38e-09	0.0680506	0.056	0.044	6.92e-07	HX_vs_NX	Cortex	Vcam1	1.83e-09	FALSE	Exc_Supr	0.197167	0.254989	CellType
1.03e-22	0.0680059	0.505	0.521	5.15e-20	HX_vs_NX	Cortex	Id2	1.82e-22	FALSE	Exc_Supr	4.97009	5.25824	CellType
8.94e-09	0.0665724	0.053	0.042	4.47e-06	HX_vs_NX	Cortex	Axin1	1.18e-08	FALSE	Exc_Supr	0.185609	0.241601	CellType
7.34e-07	0.0658899	0.079	0.067	0.000366841	HX_vs_NX	Cortex	Nr4a2	9.2e-07	FALSE	Exc_Supr	0.422901	0.489394	CellType
1.44e-10	0.0656553	0.063	0.049	7.19e-08	HX_vs_NX	Cortex	Wnt7a	1.92e-10	FALSE	Exc_Supr	0.22226	0.279169	CellType
1.38e-05	0.0605187	0.057	0.049	0.0069031	HX_vs_NX	Cortex	Sp9	1.67e-05	FALSE	Exc_Supr	0.214663	0.266699	CellType
4.23e-06	0.0594838	0.057	0.047	0.00211622	HX_vs_NX	Cortex	Nox1	5.17e-06	FALSE	Exc_Supr	0.214424	0.265542	CellType
0.00435556	0.0565282	0.2	0.191	1	HX_vs_NX	Cortex	Sox9	0.00479112	FALSE	Exc_Supr	1.04679	1.12858	CellType
7.7e-07	0.0555721	0.057	0.046	0.000384989	HX_vs_NX	Cortex	Nog	9.6e-07	FALSE	Exc_Supr	0.216891	0.26468	CellType
7.15e-05	0.0551612	0.061	0.052	0.0357528	HX_vs_NX	Cortex	Ifi27	8.48e-05	FALSE	Exc_Supr	0.247585	0.29621	CellType
0.000158643	0.054758	0.06	0.052	0.0793216	HX_vs_NX	Cortex	Cdkn1c	0.000184575	FALSE	Exc_Supr	0.254697	0.303235	CellType
3.59e-07	0.0513095	0.241	0.242	0.000179587	HX_vs_NX	Cortex	Cux1	4.53e-07	FALSE	Exc_Supr	1.39614	1.48289	CellType
4.84e-05	0.0469942	0.062	0.053	0.0242196	HX_vs_NX	Cortex	Mertk	5.77e-05	FALSE	Exc_Supr	0.249959	0.291345	CellType
0.00334788	0.0464434	0.226	0.214	1	HX_vs_NX	Cortex	Plp1	0.00371645	FALSE	Exc_Supr	1.55971	1.64345	CellType
0.00217269	0.0464262	0.076	0.068	1	HX_vs_NX	Cortex	Ctss	0.00244554	FALSE	Exc_Supr	0.322449	0.365698	CellType
0.00010253	0.045797	0.145	0.132	0.0512652	HX_vs_NX	Cortex	Plxnb1	0.000120448	FALSE	Exc_Supr	0.6583	0.711786	CellType
0.00140072	0.0455723	0.054	0.047	0.700361	HX_vs_NX	Cortex	Cx3cr1	0.00158399	FALSE	Exc_Supr	0.225276	0.264598	CellType
3.44e-05	0.0454301	0.054	0.045	0.0172167	HX_vs_NX	Cortex	Foxj1	4.13e-05	FALSE	Exc_Supr	0.208002	0.246647	CellType
0.0324829	0.0452604	0.183	0.176	1	HX_vs_NX	Cortex	Vldlr	0.0346293	FALSE	Exc_Supr	0.994592	1.05816	CellType
0.0101723	0.0449783	0.207	0.202	1	HX_vs_NX	Cortex	Car2	0.011039	FALSE	Exc_Supr	1.09374	1.16004	CellType
1.17e-05	0.0436119	0.052	0.043	0.00586579	HX_vs_NX	Cortex	Nrg2	1.43e-05	FALSE	Exc_Supr	0.197814	0.234576	CellType
0.000592006	0.0434444	0.084	0.074	0.296003	HX_vs_NX	Cortex	Lhx2	0.00067578	FALSE	Exc_Supr	0.353987	0.39538	CellType
0.00014807	0.0427653	0.054	0.046	0.0740352	HX_vs_NX	Cortex	Fgfr2	0.000173106	FALSE	Exc_Supr	0.207175	0.243495	CellType
0.00089111	0.0417205	0.056	0.049	0.445555	HX_vs_NX	Cortex	C1qc	0.00101243	FALSE	Exc_Supr	0.215801	0.251473	CellType
0.0323807	0.0411303	0.131	0.124	1	HX_vs_NX	Cortex	Pdgfa	0.0346293	FALSE	Exc_Supr	0.61464	0.661335	CellType
0.00820481	0.0388155	0.061	0.055	1	HX_vs_NX	Cortex	C1qa	0.00894398	FALSE	Exc_Supr	0.259712	0.294064	CellType
1e-07	0.0379279	0.058	0.048	5.02e-05	HX_vs_NX	Cortex	Arx	1.28e-07	FALSE	Exc_Supr	0.216495	0.2489	CellType
0.105836	0.0355704	0.108	0.102	1	HX_vs_NX	Cortex	Slc32a1	0.108989	FALSE	Exc_Supr	0.565578	0.604658	CellType
0.124889	0.0296674	0.149	0.146	1	HX_vs_NX	Cortex	Igfbp2	0.128064	FALSE	Exc_Supr	0.771415	0.808219	CellType
0.0118302	0.0270002	0.072	0.066	1	HX_vs_NX	Cortex	Hes5	0.0127809	FALSE	Exc_Supr	0.317903	0.3428	CellType
0.224272	0.0258204	0.141	0.136	1	HX_vs_NX	Cortex	Lrp4	0.228041	FALSE	Exc_Supr	0.675629	0.705889	CellType
0.0734238	0.0254714	0.089	0.083	1	HX_vs_NX	Cortex	Kitl	0.0772546	FALSE	Exc_Supr	0.425944	0.451343	CellType
0.270036	0.0249132	0.09	0.086	1	HX_vs_NX	Cortex	S100a10	0.273425	FALSE	Exc_Supr	0.433552	0.458522	CellType
0.173839	0.020698	0.069	0.065	1	HX_vs_NX	Cortex	Hbegf	0.177507	FALSE	Exc_Supr	0.304487	0.323337	CellType
0.00295909	0.0204374	0.05	0.044	1	HX_vs_NX	Cortex	Epor	0.0033	FALSE	Exc_Supr	0.207784	0.225015	CellType
0.0967391	0.0202946	0.058	0.054	1	HX_vs_NX	Cortex	Fgfrl1	0.100476	FALSE	Exc_Supr	0.241374	0.25896	CellType
0.449686	0.0197466	0.112	0.109	1	HX_vs_NX	Cortex	Lix1	0.451552	FALSE	Exc_Supr	0.538817	0.560024	CellType
0.066359	0.0176917	0.133	0.127	1	HX_vs_NX	Cortex	Tle4	0.0701261	FALSE	Exc_Supr	0.688136	0.708965	CellType
0.370805	0.0143449	0.084	0.08	1	HX_vs_NX	Cortex	C1qb	0.373895	FALSE	Exc_Supr	0.386467	0.400321	CellType
0.0744134	0.00554287	0.054	0.051	1	HX_vs_NX	Cortex	Fabp7	0.0779569	FALSE	Exc_Supr	0.24527	0.250064	CellType
1.75e-12	-0.00609771	0.584	0.609	8.75e-10	HX_vs_NX	Cortex	Clu	2.46e-12	FALSE	Exc_Supr	5.58234	5.55458	CellType
0.00268052	-0.0125297	0.194	0.203	1	HX_vs_NX	Cortex	Jph4	0.00300318	FALSE	Exc_Supr	1.09748	1.07934	CellType
0.00672208	-0.014785	0.109	0.117	1	HX_vs_NX	Cortex	Pvalb	0.00736083	FALSE	Exc_Supr	0.798676	0.780337	CellType
0.576183	-0.0158707	0.094	0.096	1	HX_vs_NX	Cortex	Hopx	0.576183	FALSE	Exc_Supr	0.476872	0.460715	CellType
0.0389358	-0.0238848	0.126	0.133	1	HX_vs_NX	Cortex	Slc17a6	0.0413266	FALSE	Exc_Supr	0.844434	0.814149	CellType
0.0183489	-0.0245617	0.071	0.072	1	HX_vs_NX	Cortex	Ednrb	0.0197353	FALSE	Exc_Supr	0.343975	0.321288	CellType
0.0943346	-0.0254245	0.07	0.075	1	HX_vs_NX	Cortex	Sst	0.0984008	FALSE	Exc_Supr	0.439357	0.414213	CellType
0.102561	-0.0271026	0.075	0.078	1	HX_vs_NX	Cortex	Axl	0.106068	FALSE	Exc_Supr	0.366035	0.340612	CellType
2.39e-05	-0.0545348	0.239	0.257	0.011944	HX_vs_NX	Cortex	Bcan	2.88e-05	FALSE	Exc_Supr	1.54437	1.44999	CellType
0.000518992	-0.0587565	0.099	0.109	0.259496	HX_vs_NX	Cortex	Slc1a3	0.000595242	FALSE	Exc_Supr	0.550682	0.488796	CellType
3.31e-06	-0.0597881	0.182	0.199	0.00165401	HX_vs_NX	Cortex	Vegfb	4.08e-06	FALSE	Exc_Supr	1.04849	0.965336	CellType
1.96e-08	-0.0625917	0.174	0.194	9.78e-06	HX_vs_NX	Cortex	Olig1	2.53e-08	FALSE	Exc_Supr	1.16062	1.06889	CellType
7.74e-05	-0.0633358	0.078	0.087	0.038692	HX_vs_NX	Cortex	Sox2	9.14e-05	FALSE	Exc_Supr	0.42181	0.360741	CellType
0.000459988	-0.0634304	0.153	0.164	0.229994	HX_vs_NX	Cortex	Fgf1	0.000530081	FALSE	Exc_Supr	0.855856	0.776028	CellType
2.07e-15	-0.0849162	0.168	0.195	1.03e-12	HX_vs_NX	Cortex	Mif	3.04e-15	FALSE	Exc_Supr	1.07036	0.952019	CellType
2.61e-17	-0.093345	0.108	0.133	1.3e-14	HX_vs_NX	Cortex	Gfap	4.02e-17	FALSE	Exc_Supr	0.741064	0.631981	CellType
2.94e-11	-0.108562	0.107	0.125	1.47e-08	HX_vs_NX	Cortex	Aqp4	4e-11	FALSE	Exc_Supr	0.642843	0.523757	CellType
6.27e-11	-0.115602	0.145	0.165	3.14e-08	HX_vs_NX	Cortex	Unc5d	8.48e-11	FALSE	Exc_Supr	0.96661	0.815176	CellType
2.68e-53	-0.126906	0.545	0.613	1.34e-50	HX_vs_NX	Cortex	Apoe	8.44e-53	FALSE	Exc_Supr	6.27364	5.66115	CellType
5e-17	-0.134677	0.238	0.271	2.5e-14	HX_vs_NX	Cortex	Cnp	7.56e-17	FALSE	Exc_Supr	1.78961	1.54098	CellType
6.42e-103	-0.153657	0.632	0.722	3.21e-100	HX_vs_NX	Cortex	Aldoc	3.98e-102	FALSE	Exc_Supr	10.2622	9.12438	CellType
3.96e-31	-0.154234	0.406	0.458	1.98e-28	HX_vs_NX	Cortex	Sparc	8.33e-31	FALSE	Exc_Supr	3.89133	3.39539	CellType
p_val	avg_log2FC	pct.1	pct.2	p_val_adj	comparison	region	gene	FDR	sig	celltype	exp.1	exp.2	CellType
2.74e-17	0.55268	0.689	0.603	1.37e-14	HX_vs_NX	Cortex	Apc	5.76e-15	TRUE	Immune	6.5985	10.1455	CellType
8.78e-08	0.438898	0.272	0.187	4.39e-05	HX_vs_NX	Cortex	B2m	1.84e-06	TRUE	Immune	0.997687	1.708	CellType
6.13e-11	0.437274	0.31	0.196	3.07e-08	HX_vs_NX	Cortex	Grm3	3.22e-09	TRUE	Immune	0.997444	1.70463	CellType
5.26e-09	0.416162	0.507	0.414	2.63e-06	HX_vs_NX	Cortex	Ifngr1	1.58e-07	TRUE	Immune	2.6112	3.81869	CellType
2.1e-06	0.376409	0.208	0.139	0.00104926	HX_vs_NX	Cortex	Car2	3.15e-05	TRUE	Immune	0.660654	1.1557	CellType
0.0627427	0.354715	0.212	0.193	1	HX_vs_NX	Cortex	Gfap	0.134449	FALSE	Immune	1.80051	2.5811	CellType
1.37e-08	0.353444	0.654	0.606	6.84e-06	HX_vs_NX	Cortex	Trf	3.59e-07	TRUE	Immune	5.57121	7.39542	CellType
1.45e-11	0.351371	0.838	0.754	7.24e-09	HX_vs_NX	Cortex	Cx3cr1	1.01e-09	TRUE	Immune	10.274	13.3831	CellType
3.28e-06	0.350686	0.504	0.442	0.00163929	HX_vs_NX	Cortex	Mertk	4.59e-05	TRUE	Immune	3.52522	4.7704	CellType
3.86e-07	0.340966	0.22	0.138	0.00019302	HX_vs_NX	Cortex	Qk	7.37e-06	TRUE	Immune	0.734486	1.19691	CellType
2.67e-10	0.338295	0.808	0.729	1.34e-07	HX_vs_NX	Cortex	Ctss	9.36e-09	TRUE	Immune	9.19797	11.8929	CellType
1.38e-06	0.333818	0.296	0.208	0.000690016	HX_vs_NX	Cortex	Tgfbr1	2.23e-05	TRUE	Immune	1.33362	1.94116	CellType
2.22e-08	0.330045	0.684	0.613	1.11e-05	HX_vs_NX	Cortex	Ctnnb1	5.17e-07	TRUE	Immune	5.61824	7.31947	CellType
6.45e-15	0.329748	0.966	0.949	3.22e-12	HX_vs_NX	Cortex	Csf1r	6.77e-13	TRUE	Immune	29.781	37.6854	CellType
3.12e-05	0.32945	0.385	0.32	0.0155961	HX_vs_NX	Cortex	Hmgcs1	0.000327518	TRUE	Immune	1.9367	2.69006	CellType
5.2e-05	0.315155	0.2	0.138	0.0260014	HX_vs_NX	Cortex	Nrp1	0.000496391	TRUE	Immune	0.66549	1.07211	CellType
1.63e-10	0.312238	0.88	0.851	8.14e-08	HX_vs_NX	Cortex	Sirpa	6.84e-09	TRUE	Immune	15.8233	19.8884	CellType
6.21e-05	0.311323	0.325	0.252	0.0310401	HX_vs_NX	Cortex	Arf1	0.000566819	TRUE	Immune	1.4044	1.98348	CellType
1.8e-05	0.310978	0.305	0.225	0.00901533	HX_vs_NX	Cortex	Mef2c	0.000210358	TRUE	Immune	1.26901	1.81482	CellType
1.66e-05	0.297013	0.464	0.381	0.00832388	HX_vs_NX	Cortex	Cd81	0.000205649	TRUE	Immune	2.37688	3.14882	CellType
7.89e-07	0.285158	0.682	0.678	0.000394601	HX_vs_NX	Cortex	Aldoc	1.38e-05	TRUE	Immune	8.06515	10.0463	CellType
2.08e-05	0.276393	0.261	0.185	0.0103993	HX_vs_NX	Cortex	Ntrk2	0.00022988	TRUE	Immune	0.954436	1.36714	CellType
0.000108422	0.275325	0.363	0.287	0.054211	HX_vs_NX	Cortex	Jak1	0.000875717	TRUE	Immune	1.61894	2.16961	CellType
4.21e-05	0.273162	0.283	0.208	0.021025	HX_vs_NX	Cortex	Lmo4	0.0004205	TRUE	Immune	1.13573	1.58093	CellType
0.000198371	0.26897	0.142	0.093	0.0991855	HX_vs_NX	Cortex	Slc1a3	0.00148778	TRUE	Immune	0.406175	0.694367	CellType
0.000738368	0.268324	0.332	0.272	0.369184	HX_vs_NX	Cortex	S100b	0.00484554	TRUE	Immune	1.49486	2.00482	CellType
0.00273469	0.260761	0.316	0.271	1	HX_vs_NX	Cortex	Stmn2	0.0143571	TRUE	Immune	1.55916	2.06616	CellType
0.000172761	0.249751	0.196	0.136	0.0863806	HX_vs_NX	Cortex	Itgb1	0.0013437	FALSE	Immune	0.657877	0.971218	CellType
6.7e-05	0.241933	0.092	0.051	0.0335023	HX_vs_NX	Cortex	Fgfrl1	0.000586289	FALSE	Immune	0.179495	0.394843	CellType
0.000961579	0.24168	0.056	0.027	0.48079	HX_vs_NX	Cortex	Lyz2	0.00593916	FALSE	Immune	0.168775	0.381924	CellType
9.82e-05	0.235164	0.428	0.346	0.0491015	HX_vs_NX	Cortex	Il6st	0.000824905	FALSE	Immune	2.12072	2.67322	CellType
0.00683517	0.229641	0.217	0.169	1	HX_vs_NX	Cortex	Grin2b	0.031204	FALSE	Immune	1.02466	1.374	CellType
0.0011424	0.22815	0.304	0.24	0.571198	HX_vs_NX	Cortex	Fyn	0.006777	FALSE	Immune	1.31928	1.71665	CellType
0.0160877	0.22737	0.35	0.305	1	HX_vs_NX	Cortex	Cx3cl1	0.0574546	FALSE	Immune	2.03799	2.55657	CellType
0.0115761	0.227171	0.289	0.255	1	HX_vs_NX	Cortex	Tapbp	0.0496118	FALSE	Immune	1.42102	1.83389	CellType
0.000383856	0.219226	0.528	0.52	0.191928	HX_vs_NX	Cortex	Csf3r	0.00277965	FALSE	Immune	4.49371	5.39527	CellType
0.000842813	0.218398	0.104	0.064	0.421407	HX_vs_NX	Cortex	Nras	0.00536336	FALSE	Immune	0.271745	0.4796	CellType
0.0215825	0.21432	0.165	0.134	1	HX_vs_NX	Cortex	Aqp4	0.0656859	FALSE	Immune	0.668735	0.935994	CellType
0.0150622	0.212888	0.253	0.213	1	HX_vs_NX	Cortex	Psme1	0.0564832	FALSE	Immune	1.09013	1.42247	CellType
0.0129227	0.208818	0.209	0.165	1	HX_vs_NX	Cortex	Cux2	0.0519694	FALSE	Immune	0.96125	1.2667	CellType
0.0133636	0.204688	0.184	0.143	1	HX_vs_NX	Cortex	Dkk3	0.0519694	FALSE	Immune	0.701923	0.961359	CellType
0.0211166	0.203768	0.174	0.139	1	HX_vs_NX	Cortex	Lrp4	0.065213	FALSE	Immune	0.688659	0.944833	CellType
1.28e-05	0.202965	0.166	0.105	0.00641176	HX_vs_NX	Cortex	Foxp1	0.000168309	FALSE	Immune	0.543563	0.776735	CellType
0.0131962	0.202007	0.172	0.133	1	HX_vs_NX	Cortex	Cd68	0.0519694	FALSE	Immune	0.615286	0.85806	CellType
0.0292925	0.191941	0.282	0.255	1	HX_vs_NX	Cortex	Nfkb1	0.0831273	FALSE	Immune	1.38467	1.724	CellType
0.0195673	0.190056	0.147	0.119	1	HX_vs_NX	Cortex	Plxnb1	0.0622595	FALSE	Immune	0.526486	0.741427	CellType
0.00680815	0.188805	0.117	0.08	1	HX_vs_NX	Cortex	Il1a	0.031204	FALSE	Immune	0.397625	0.59304	CellType
0.0383773	0.188039	0.226	0.198	1	HX_vs_NX	Cortex	Igf1r	0.0942492	FALSE	Immune	0.976026	1.25112	CellType
0.0251065	0.18702	0.287	0.245	1	HX_vs_NX	Cortex	Gsk3b	0.0732272	FALSE	Immune	1.23728	1.54694	CellType
0.0551143	0.18202	0.299	0.262	1	HX_vs_NX	Cortex	Bcan	0.121832	FALSE	Immune	1.55187	1.89502	CellType
0.0165902	0.179716	0.168	0.129	1	HX_vs_NX	Cortex	Fgf1	0.0574546	FALSE	Immune	0.592881	0.804194	CellType
0.00356228	0.178333	0.135	0.093	1	HX_vs_NX	Cortex	Gmfb	0.0182458	FALSE	Immune	0.446187	0.63647	CellType
0.00628128	0.177434	0.081	0.051	1	HX_vs_NX	Cortex	Itpr2	0.0299788	FALSE	Immune	0.211049	0.36954	CellType
0.00137348	0.176165	0.067	0.036	0.68674	HX_vs_NX	Cortex	Fabp7	0.00770128	FALSE	Immune	0.160257	0.310947	CellType
0.030856	0.175746	0.331	0.285	1	HX_vs_NX	Cortex	Mapk14	0.0840081	FALSE	Immune	1.64607	1.98886	CellType
0.00776399	0.175268	0.094	0.061	1	HX_vs_NX	Cortex	Ptprc	0.0346902	FALSE	Immune	0.286525	0.452711	CellType
0.048616	0.17336	0.453	0.419	1	HX_vs_NX	Cortex	Trem2	0.110971	FALSE	Immune	3.14718	3.6767	CellType
0.0367567	0.172631	0.098	0.074	1	HX_vs_NX	Cortex	Csf2ra	0.0929988	FALSE	Immune	0.338657	0.508817	CellType
0.0336758	0.170822	0.105	0.079	1	HX_vs_NX	Cortex	Plxna1	0.0895179	FALSE	Immune	0.341364	0.509974	CellType
0.0636403	0.169924	0.19	0.163	1	HX_vs_NX	Cortex	Tnfrsf1a	0.134995	FALSE	Immune	0.761168	0.981312	CellType
0.0571788	0.168139	0.334	0.295	1	HX_vs_NX	Cortex	Bcl2l2	0.125079	FALSE	Immune	1.71051	2.04555	CellType
0.0163797	0.166247	0.059	0.042	1	HX_vs_NX	Cortex	Vcam1	0.0574546	FALSE	Immune	0.16512	0.307422	CellType
0.0495519	0.166112	0.487	0.464	1	HX_vs_NX	Cortex	Il10ra	0.111891	FALSE	Immune	3.68074	4.25194	CellType
0.0122923	0.165158	0.194	0.15	1	HX_vs_NX	Cortex	Ccnd1	0.0506153	FALSE	Immune	0.798641	1.0168	CellType
0.00195421	0.162077	0.755	0.757	0.977104	HX_vs_NX	Cortex	Slc17a7	0.0105227	FALSE	Immune	11.3394	12.8066	CellType
0.0723459	0.158495	0.137	0.114	1	HX_vs_NX	Cortex	Trp53	0.14779	FALSE	Immune	0.51509	0.691026	CellType
0.133928	0.156477	0.173	0.147	1	HX_vs_NX	Cortex	Sox9	0.234374	FALSE	Immune	0.813244	1.02097	CellType
0.0172949	0.156254	0.588	0.582	1	HX_vs_NX	Cortex	Clu	0.0585793	FALSE	Immune	5.6108	6.36701	CellType
0.0222104	0.1557	0.061	0.04	1	HX_vs_NX	Cortex	Fgfr2	0.0666311	FALSE	Immune	0.15896	0.291038	CellType
0.0423706	0.153526	0.31	0.266	1	HX_vs_NX	Cortex	Bmpr2	0.0988648	FALSE	Immune	1.46122	1.73757	CellType
0.0408572	0.152084	0.488	0.441	1	HX_vs_NX	Cortex	Ncan	0.0964047	FALSE	Immune	3.3058	3.78449	CellType
0.115061	0.147399	0.284	0.252	1	HX_vs_NX	Cortex	Mapt	0.206589	FALSE	Immune	1.39659	1.6544	CellType
0.00440649	0.147064	0.738	0.738	1	HX_vs_NX	Cortex	C1qc	0.0220325	FALSE	Immune	8.53865	9.56228	CellType
0.0864179	0.14688	0.089	0.07	1	HX_vs_NX	Cortex	Lrig1	0.168035	FALSE	Immune	0.309918	0.450306	CellType
0.0231172	0.145823	0.055	0.034	1	HX_vs_NX	Cortex	Lrp8	0.0683748	FALSE	Immune	0.158303	0.281502	CellType
0.000519036	0.145728	0.133	0.088	0.259518	HX_vs_NX	Cortex	Lrp6	0.00363325	FALSE	Immune	0.433512	0.585879	CellType
0.00957564	0.143843	0.068	0.041	1	HX_vs_NX	Cortex	Casp1	0.0418934	FALSE	Immune	0.187392	0.311883	CellType
0.120904	0.138705	0.192	0.162	1	HX_vs_NX	Cortex	Nlrp3	0.215168	FALSE	Immune	0.826123	1.01041	CellType
0.0277946	0.137042	0.072	0.047	1	HX_vs_NX	Cortex	Cdh5	0.0799572	FALSE	Immune	0.225674	0.34781	CellType
0.0203405	0.136391	0.12	0.087	1	HX_vs_NX	Cortex	Lifr	0.0637538	FALSE	Immune	0.426515	0.567957	CellType
0.00139356	0.134735	0.051	0.024	0.696782	HX_vs_NX	Cortex	Msmo1	0.00770128	FALSE	Immune	0.117541	0.226939	CellType
0.00621456	0.13422	0.875	0.873	1	HX_vs_NX	Cortex	Sparc	0.0299788	FALSE	Immune	15.3414	16.9347	CellType
0.107865	0.132721	0.055	0.038	1	HX_vs_NX	Cortex	Cd163	0.198699	FALSE	Immune	0.21243	0.32926	CellType
0.0180878	0.132572	0.081	0.053	1	HX_vs_NX	Cortex	Eif2ak2	0.0602926	FALSE	Immune	0.258162	0.379256	CellType
0.186359	0.132049	0.129	0.11	1	HX_vs_NX	Cortex	Tcf7l2	0.288819	FALSE	Immune	0.510959	0.655783	CellType
0.1151	0.130829	0.431	0.392	1	HX_vs_NX	Cortex	Il6ra	0.206589	FALSE	Immune	2.68848	3.0386	CellType
0.194695	0.129159	0.096	0.077	1	HX_vs_NX	Cortex	Vegfa	0.296275	FALSE	Immune	0.373649	0.502299	CellType
0.216493	0.127126	0.41	0.386	1	HX_vs_NX	Cortex	Dtx4	0.32474	FALSE	Immune	2.58376	2.91389	CellType
0.0161395	0.125965	0.069	0.043	1	HX_vs_NX	Cortex	Epha2	0.0574546	FALSE	Immune	0.196168	0.305304	CellType
0.248708	0.12505	0.277	0.255	1	HX_vs_NX	Cortex	Notch2	0.362699	FALSE	Immune	1.42844	1.64832	CellType
0.0311674	0.123913	0.066	0.043	1	HX_vs_NX	Cortex	Flt1	0.0840081	FALSE	Immune	0.240057	0.351272	CellType
0.103683	0.122712	0.659	0.655	1	HX_vs_NX	Cortex	Apoe	0.19318	FALSE	Immune	7.45212	8.2025	CellType
0.143744	0.12259	0.107	0.091	1	HX_vs_NX	Cortex	Ifnar1	0.247428	FALSE	Immune	0.384382	0.50716	CellType
0.221058	0.12132	0.217	0.19	1	HX_vs_NX	Cortex	Cntn1	0.329236	FALSE	Immune	0.995156	1.17019	CellType
0.233428	0.120418	0.213	0.199	1	HX_vs_NX	Cortex	Icam1	0.342796	FALSE	Immune	1.02751	1.204	CellType
0.122225	0.11911	0.128	0.102	1	HX_vs_NX	Cortex	Glb1	0.215692	FALSE	Immune	0.531091	0.662864	CellType
0.0597427	0.118717	0.113	0.086	1	HX_vs_NX	Cortex	Ednrb	0.12934	FALSE	Immune	0.423014	0.545065	CellType
0.0147491	0.11703	0.069	0.044	1	HX_vs_NX	Cortex	H2-DMb1	0.0563148	FALSE	Immune	0.203361	0.305044	CellType
0.259165	0.116479	0.433	0.407	1	HX_vs_NX	Cortex	Tnfrsf1b	0.372771	FALSE	Immune	2.78946	3.1081	CellType
0.0119891	0.115957	0.091	0.062	1	HX_vs_NX	Cortex	Bcl11b	0.0503544	FALSE	Immune	0.33618	0.448009	CellType
0.0407419	0.115001	0.05	0.031	1	HX_vs_NX	Cortex	Gli3	0.0964047	FALSE	Immune	0.127308	0.220847	CellType
0.00116177	0.112115	0.064	0.035	0.580885	HX_vs_NX	Cortex	Kras	0.006777	FALSE	Immune	0.171699	0.266386	CellType
0.15027	0.105923	0.074	0.056	1	HX_vs_NX	Cortex	Axin2	0.254489	FALSE	Immune	0.266803	0.363311	CellType
0.110134	0.105684	0.812	0.797	1	HX_vs_NX	Cortex	C1qa	0.201115	FALSE	Immune	11.8463	12.8227	CellType
0.158434	0.105596	0.087	0.067	1	HX_vs_NX	Cortex	Il4ra	0.264056	FALSE	Immune	0.312111	0.411751	CellType
0.190353	0.105357	0.069	0.054	1	HX_vs_NX	Cortex	Tgfb3	0.291781	FALSE	Immune	0.234711	0.328254	CellType
0.290445	0.104829	0.214	0.19	1	HX_vs_NX	Cortex	Cd82	0.40393	FALSE	Immune	0.982759	1.13219	CellType
0.303077	0.103416	0.143	0.123	1	HX_vs_NX	Cortex	Pecam1	0.418725	FALSE	Immune	0.579431	0.696804	CellType
0.0379924	0.103274	0.152	0.12	1	HX_vs_NX	Cortex	Id2	0.0942492	FALSE	Immune	0.643532	0.765496	CellType
0.100288	0.10211	0.06	0.043	1	HX_vs_NX	Cortex	Stat1	0.189735	FALSE	Immune	0.162567	0.247832	CellType
0.185431	0.101848	0.085	0.066	1	HX_vs_NX	Cortex	Epha4	0.288819	FALSE	Immune	0.319664	0.416193	CellType
0.186852	0.101348	0.059	0.044	1	HX_vs_NX	Cortex	Hbegf	0.288819	FALSE	Immune	0.190212	0.27683	CellType
0.285604	0.0996758	0.087	0.076	1	HX_vs_NX	Cortex	Igfbp2	0.399845	FALSE	Immune	0.33825	0.433978	CellType
0.414726	0.0988871	0.293	0.272	1	HX_vs_NX	Cortex	Pdgfb	0.527834	FALSE	Immune	1.62155	1.80754	CellType
0.184317	0.0987549	0.687	0.658	1	HX_vs_NX	Cortex	Lrp1	0.288819	FALSE	Immune	6.92371	7.4851	CellType
0.0390461	0.0978443	0.142	0.111	1	HX_vs_NX	Cortex	H2-K1	0.0942492	FALSE	Immune	0.535587	0.643344	CellType
0.0355709	0.0967625	0.184	0.149	1	HX_vs_NX	Cortex	Jph4	0.0929988	FALSE	Immune	0.744094	0.865084	CellType
0.0358802	0.0951784	0.133	0.102	1	HX_vs_NX	Cortex	Tyro3	0.0929988	FALSE	Immune	0.50026	0.602574	CellType
0.166341	0.0949877	0.305	0.271	1	HX_vs_NX	Cortex	Tubb3	0.275053	FALSE	Immune	1.70696	1.89118	CellType
0.198961	0.0945287	0.092	0.073	1	HX_vs_NX	Cortex	Ephb1	0.300588	FALSE	Immune	0.328476	0.418435	CellType
0.394135	0.0932388	0.206	0.185	1	HX_vs_NX	Cortex	Olig1	0.51031	FALSE	Immune	1.03687	1.17286	CellType
[truncated: 3,590 more rows]

## Sheet: CellSubTyping Between Region DG
gene	p_val	avg_log2FC	pct.1	pct.2	p_val_adj	FDR	sig	comparison	celltype	condition	cell typing
[truncated: 8,052 more rows]

[truncated: 1 more sheets: CellTyping Between Region DGE]
