# Supplementary material for: Neonatal Brain Injury Triggers Niche-Specific Changes to Cellular Biogeography
Source: eNeuro. 2024 Dec 19;11(12):ENEURO.0224-24.2024. doi: 10.1523/ENEURO.0224-24.2024 (PMC11680506; doi:10.1523/ENEURO.0224-24.2024)
Supplement: Table 6-1 — Ligand-receptor analysis. This table is available at available at https://figshare.com/s/f096946cf6543f034528. Ligand-receptor analysis of intracellular and intercellular communication comparing HX versus NX differences within each Cell Type and Cell Subtype in the cortex, SVZ, and corpus callosum. Statistical significance (“sig” column in all tables) was defined as having p-value < 0.05. Download Table 6-1, XLS file. [file eneuro-11-ENEURO.0224-24.2024-s008.xls]

## Sheet: CC_Cellsubtype_Downregulated
	source	target	ligand	receptor	prob	pval	interaction_name	interaction_name_2	pathway_name	annotation	evidence	datasets	ligand.logFC	ligand.pct.1	ligand.pct.2	ligand.pvalues	receptor.logFC	receptor.pct.1	receptor.pct.2	receptor.pvalues
1	Microglia inflammatory	Microglia inflammatory	Tgfb1	TGFbR1_R2	1.43285e-05	0	TGFB1_TGFBR1_TGFBR2	Tgfb1 - (Tgfbr1+Tgfbr2)	TGFb	Secreted Signaling	KEGG: mmu04350	NX	-0.61525	21.1538	30.303	0.119609	-1.54435	43.75	47.4747	0.0768449
2	Endothelial 2	Microglia inflammatory	Tgfb3	TGFbR1_R2	1.52179e-07	0	TGFB3_TGFBR1_TGFBR2	Tgfb3 - (Tgfbr1+Tgfbr2)	TGFb	Secreted Signaling	KEGG: mmu04350	NX	-0.32633	3.7037	11.4286	0.0690936	-1.54435	43.75	47.4747	0.0768449
3	Fibroblast	Fibroblast	Il34	Csf1r	1.13444e-05	0	IL34_CSF1R	Il34 - Csf1r	CSF	Secreted Signaling	KEGG: mmu04060	NX	-0.805626	12.5	25	0.207126	-1.78776	8.33333	25	0.107371
4	Homeostatic astrocytes 3	Endothelial 2	Gas6	Mertk	4.24017e-08	0.01	GAS6_MERTK	Gas6 - Mertk	GAS	Secreted Signaling	PMID: 27801848	NX	-0.302564	6.57895	10.5263	0.321362	-0.2646	23.4568	24.2857	0.918457
5	Pericyte	Pericyte	Cdh5	Cdh5	7.53975e-05	0	CDH5_CDH5	Cdh5 - Cdh5	CDH5	Cell-Cell Contact	KEGG: mmu04514	NX	-0.289968	43.75	45	0.727028	-0.289968	43.75	45	0.727028
6	Endothelial 2	Pericyte	Efna1	Epha4	2.18252e-06	0	EFNA1_EPHA4	Efna1 - Epha4	EPHA	Cell-Cell Contact	PMID: 15114347	NX	-0.759506	41.9753	37.1429	0.814738	-0.678311	20.3125	32.5	0.147087
7	Fibroblast	Fibroblast	Efna1	Epha7	1.19924e-06	0	EFNA1_EPHA7	Efna1 - Epha7	EPHA	Cell-Cell Contact	PMID: 15114347	NX	-0.413125	12.5	20	0.517146	-0.625764	4.16667	20	0.10876
8	Microglia inflammatory	Microglia inflammatory	Pecam1	Pecam1	2.09726e-06	0	PECAM1_PECAM1	Pecam1 - Pecam1	PECAM1	Cell-Cell Contact	KEGG: mmu04514	NX	-0.900331	9.61538	18.1818	0.0509613	-0.900331	9.61538	18.1818	0.0509613
9	Microglia inflammatory	Microglia inflammatory	Cntn1	Notch2	5.58408e-06	0	CNTN1_NOTCH2	Cntn1 - Notch2	CNTN	Cell-Cell Contact	PMID:14567914;PMID: 33957164	NX	-0.675222	16.3462	20.202	0.400077	-0.95642	27.8846	40.404	0.0585261

## Sheet: CC_Cellsubtype_Upregulated
	source	target	ligand	receptor	prob	pval	interaction_name	interaction_name_2	pathway_name	annotation	evidence	datasets	ligand.logFC	ligand.pct.1	ligand.pct.2	ligand.pvalues	receptor.logFC	receptor.pct.1	receptor.pct.2	receptor.pvalues
1	Newly formed OL	Endothelial 2	Bmp4	BMPR1A_BMPR2	2.50478e-06	0	BMP4_BMPR1A_BMPR2	Bmp4 - (Bmpr1a+Bmpr2)	BMP	Secreted Signaling	KEGG: mmu04350; PMID:26893264	HX	1.36304	26.9767	22.4365	0.0276434	0.766049	48.1481	43.5714	0.308783
2	Newly formed OL	Homeostatic astrocytes 1	Bmp4	BMPR1A_BMPR2	4.05231e-07	0	BMP4_BMPR1A_BMPR2	Bmp4 - (Bmpr1a+Bmpr2)	BMP	Secreted Signaling	KEGG: mmu04350; PMID:26893264	HX	1.36304	26.9767	22.4365	0.0276434	0.264917	13.7124	11.0169	0.311211
3	Newly formed OL	Homeostatic astrocytes 3	Bmp4	BMPR1A_BMPR2	4.42342e-07	0	BMP4_BMPR1A_BMPR2	Bmp4 - (Bmpr1a+Bmpr2)	BMP	Secreted Signaling	KEGG: mmu04350; PMID:26893264	HX	1.36304	26.9767	22.4365	0.0276434	0.474462	19.7368	8.13397	0.00842482
4	Newly formed OL	Immature OL 1	Bmp4	BMPR1A_BMPR2	3.28013e-06	0	BMP4_BMPR1A_BMPR2	Bmp4 - (Bmpr1a+Bmpr2)	BMP	Secreted Signaling	KEGG: mmu04350; PMID:26893264	HX	1.36304	26.9767	22.4365	0.0276434	0.863228	34.8921	21.6049	0.0518889
5	Newly formed OL	OPC	Bmp4	BMPR1A_BMPR2	9.15484e-07	0	BMP4_BMPR1A_BMPR2	Bmp4 - (Bmpr1a+Bmpr2)	BMP	Secreted Signaling	KEGG: mmu04350; PMID:26893264	HX	1.36304	26.9767	22.4365	0.0276434	0.579951	27.2436	22.179	0.0977554
6	Newly formed OL	Reactive astrocytes	Bmp4	BMPR1A_BMPR2	3.4573e-06	0	BMP4_BMPR1A_BMPR2	Bmp4 - (Bmpr1a+Bmpr2)	BMP	Secreted Signaling	KEGG: mmu04350; PMID:26893264	HX	1.36304	26.9767	22.4365	0.0276434	0.433202	28.0749	20.5527	0.00340398
7	Immature OL 2	Immature OL 1	Wnt3	FZD2_LRP5	2.88403e-07	0	WNT3_FZD2_LRP5	Wnt3 - (Fzd2+Lrp5)	WNT	Secreted Signaling	KEGG: mmu04310; PMID: 23209147	HX	0.89652	26.8817	18.9394	0.0143148	0.271743	18.3453	12.963	0.344582
8	Mature OL	Immature OL 1	Wnt3	FZD2_LRP5	1.21834e-07	0	WNT3_FZD2_LRP5	Wnt3 - (Fzd2+Lrp5)	WNT	Secreted Signaling	KEGG: mmu04310; PMID: 23209147	HX	0.267423	22.1976	18.6308	0.0427667	0.271743	18.3453	12.963	0.344582
9	Immature OL 2	Pericyte	Wnt3	FZD2_LRP5	6.07873e-07	0	WNT3_FZD2_LRP5	Wnt3 - (Fzd2+Lrp5)	WNT	Secreted Signaling	KEGG: mmu04310; PMID: 23209147	HX	0.89652	26.8817	18.9394	0.0143148	0.578008	32.0312	26.25	0.315932
10	Mature OL	Pericyte	Wnt3	FZD2_LRP5	3.08401e-07	0	WNT3_FZD2_LRP5	Wnt3 - (Fzd2+Lrp5)	WNT	Secreted Signaling	KEGG: mmu04310; PMID: 23209147	HX	0.267423	22.1976	18.6308	0.0427667	0.578008	32.0312	26.25	0.315932
11	Immature OL 2	Reactive astrocytes	Wnt3	FZD2_LRP5	8.70394e-07	0	WNT3_FZD2_LRP5	Wnt3 - (Fzd2+Lrp5)	WNT	Secreted Signaling	KEGG: mmu04310; PMID: 23209147	HX	0.89652	26.8817	18.9394	0.0143148	0.32415	21.836	17.0984	0.223279
12	Mature OL	Reactive astrocytes	Wnt3	FZD2_LRP5	6.59605e-07	0	WNT3_FZD2_LRP5	Wnt3 - (Fzd2+Lrp5)	WNT	Secreted Signaling	KEGG: mmu04310; PMID: 23209147	HX	0.267423	22.1976	18.6308	0.0427667	0.32415	21.836	17.0984	0.223279
13	Immature OL 2	Pericyte	Wnt3	FZD4_LRP5	6.63962e-07	0	WNT3_FZD4_LRP5	Wnt3 - (Fzd4+Lrp5)	WNT	Secreted Signaling	KEGG: mmu04310; PMID: 23209147	HX	0.89652	26.8817	18.9394	0.0143148	0.402355	32.0312	32.5	0.764056
14	Mature OL	Pericyte	Wnt3	FZD4_LRP5	3.36857e-07	0	WNT3_FZD4_LRP5	Wnt3 - (Fzd4+Lrp5)	WNT	Secreted Signaling	KEGG: mmu04310; PMID: 23209147	HX	0.267423	22.1976	18.6308	0.0427667	0.402355	32.0312	32.5	0.764056
15	Immature OL 2	Pericyte	Wnt3	FZD7_LRP5	4.76517e-07	0	WNT3_FZD7_LRP5	Wnt3 - (Fzd7+Lrp5)	WNT	Secreted Signaling	KEGG: mmu04310; PMID: 23209147	HX	0.89652	26.8817	18.9394	0.0143148	0.661923	50	50	0.584779
16	Mature OL	Pericyte	Wnt3	FZD7_LRP5	2.41758e-07	0	WNT3_FZD7_LRP5	Wnt3 - (Fzd7+Lrp5)	WNT	Secreted Signaling	KEGG: mmu04310; PMID: 23209147	HX	0.267423	22.1976	18.6308	0.0427667	0.661923	50	50	0.584779
17	Immature OL 2	Immature OL 1	Wnt3	FZD8_LRP5	2.44087e-07	0	WNT3_FZD8_LRP5	Wnt3 - (Fzd8+Lrp5)	WNT	Secreted Signaling	KEGG: mmu04310; PMID: 23209147	HX	0.89652	26.8817	18.9394	0.0143148	0.481552	17.6259	8.02469	0.272468
18	Mature OL	Immature OL 1	Wnt3	FZD8_LRP5	1.03113e-07	0	WNT3_FZD8_LRP5	Wnt3 - (Fzd8+Lrp5)	WNT	Secreted Signaling	KEGG: mmu04310; PMID: 23209147	HX	0.267423	22.1976	18.6308	0.0427667	0.481552	17.6259	8.02469	0.272468
19	Immature OL 2	Pericyte	Wnt3	FZD8_LRP5	4.7933e-07	0	WNT3_FZD8_LRP5	Wnt3 - (Fzd8+Lrp5)	WNT	Secreted Signaling	KEGG: mmu04310; PMID: 23209147	HX	0.89652	26.8817	18.9394	0.0143148	0.408209	31.25	28.75	0.502126
20	Mature OL	Pericyte	Wnt3	FZD8_LRP5	2.43185e-07	0	WNT3_FZD8_LRP5	Wnt3 - (Fzd8+Lrp5)	WNT	Secreted Signaling	KEGG: mmu04310; PMID: 23209147	HX	0.267423	22.1976	18.6308	0.0427667	0.408209	31.25	28.75	0.502126
21	Fibroblast	Fibroblast	Wnt7a	FZD1_LRP5	1.02834e-06	0	WNT7A_FZD1_LRP5	Wnt7a - (Fzd1+Lrp5)	WNT	Secreted Signaling	KEGG: mmu04310; PMID: 23209147	HX	1.27442	16.6667	0	0.0619494	0.906468	31.25	32.5	0.625867
22	Reactive astrocytes	Fibroblast	Wnt7a	FZD1_LRP5	3.90503e-07	0	WNT7A_FZD1_LRP5	Wnt7a - (Fzd1+Lrp5)	WNT	Secreted Signaling	KEGG: mmu04310; PMID: 23209147	HX	0.844933	37.0766	29.7064	0.00168828	0.906468	31.25	32.5	0.625867
23	Fibroblast	Fibroblast	Wnt7a	FZD2_LRP5	1.28894e-06	0.01	WNT7A_FZD2_LRP5	Wnt7a - (Fzd2+Lrp5)	WNT	Secreted Signaling	KEGG: mmu04310; PMID: 23209147	HX	1.27442	16.6667	0	0.0619494	0.599704	33.3333	35	0.744209
24	Reactive astrocytes	Fibroblast	Wnt7a	FZD2_LRP5	4.89463e-07	0	WNT7A_FZD2_LRP5	Wnt7a - (Fzd2+Lrp5)	WNT	Secreted Signaling	KEGG: mmu04310; PMID: 23209147	HX	0.844933	37.0766	29.7064	0.00168828	0.599704	33.3333	35	0.744209
25	Immature OL 1	Immature OL 1	Wnt7a	FZD2_LRP5	6.37909e-07	0	WNT7A_FZD2_LRP5	Wnt7a - (Fzd2+Lrp5)	WNT	Secreted Signaling	KEGG: mmu04310; PMID: 23209147	HX	0.485632	23.741	18.5185	0.283348	0.271743	18.3453	12.963	0.344582
26	OPC	Immature OL 1	Wnt7a	FZD2_LRP5	5.60042e-08	0	WNT7A_FZD2_LRP5	Wnt7a - (Fzd2+Lrp5)	WNT	Secreted Signaling	KEGG: mmu04310; PMID: 23209147	HX	0.41817	17.3077	8.56031	0.00285826	0.271743	18.3453	12.963	0.344582
27	Reactive astrocytes	Immature OL 1	Wnt7a	FZD2_LRP5	3.62859e-07	0	WNT7A_FZD2_LRP5	Wnt7a - (Fzd2+Lrp5)	WNT	Secreted Signaling	KEGG: mmu04310; PMID: 23209147	HX	0.844933	37.0766	29.7064	0.00168828	0.271743	18.3453	12.963	0.344582
28	OPC	Pericyte	Wnt7a	FZD2_LRP5	1.72116e-07	0	WNT7A_FZD2_LRP5	Wnt7a - (Fzd2+Lrp5)	WNT	Secreted Signaling	KEGG: mmu04310; PMID: 23209147	HX	0.41817	17.3077	8.56031	0.00285826	0.578008	32.0312	26.25	0.315932
29	Reactive astrocytes	Pericyte	Wnt7a	FZD2_LRP5	1.13714e-06	0	WNT7A_FZD2_LRP5	Wnt7a - (Fzd2+Lrp5)	WNT	Secreted Signaling	KEGG: mmu04310; PMID: 23209147	HX	0.844933	37.0766	29.7064	0.00168828	0.578008	32.0312	26.25	0.315932
30	Fibroblast	Reactive astrocytes	Wnt7a	FZD2_LRP5	2.16345e-08	0	WNT7A_FZD2_LRP5	Wnt7a - (Fzd2+Lrp5)	WNT	Secreted Signaling	KEGG: mmu04310; PMID: 23209147	HX	1.27442	16.6667	0	0.0619494	0.32415	21.836	17.0984	0.223279
31	Immature OL 1	Reactive astrocytes	Wnt7a	FZD2_LRP5	1.87637e-07	0	WNT7A_FZD2_LRP5	Wnt7a - (Fzd2+Lrp5)	WNT	Secreted Signaling	KEGG: mmu04310; PMID: 23209147	HX	0.485632	23.741	18.5185	0.283348	0.32415	21.836	17.0984	0.223279
32	OPC	Reactive astrocytes	Wnt7a	FZD2_LRP5	2.55841e-07	0	WNT7A_FZD2_LRP5	Wnt7a - (Fzd2+Lrp5)	WNT	Secreted Signaling	KEGG: mmu04310; PMID: 23209147	HX	0.41817	17.3077	8.56031	0.00285826	0.32415	21.836	17.0984	0.223279
33	Reactive astrocytes	Reactive astrocytes	Wnt7a	FZD2_LRP5	2.38606e-06	0	WNT7A_FZD2_LRP5	Wnt7a - (Fzd2+Lrp5)	WNT	Secreted Signaling	KEGG: mmu04310; PMID: 23209147	HX	0.844933	37.0766	29.7064	0.00168828	0.32415	21.836	17.0984	0.223279
34	Fibroblast	Fibroblast	Wnt7a	FZD4_LRP5	2.39588e-06	0	WNT7A_FZD4_LRP5	Wnt7a - (Fzd4+Lrp5)	WNT	Secreted Signaling	KEGG: mmu04310; PMID: 23209147	HX	1.27442	16.6667	0	0.0619494	1.47244	43.75	47.5	0.62284
35	Reactive astrocytes	Fibroblast	Wnt7a	FZD4_LRP5	9.09801e-07	0	WNT7A_FZD4_LRP5	Wnt7a - (Fzd4+Lrp5)	WNT	Secreted Signaling	KEGG: mmu04310; PMID: 23209147	HX	0.844933	37.0766	29.7064	0.00168828	1.47244	43.75	47.5	0.62284
36	OPC	Pericyte	Wnt7a	FZD4_LRP5	1.87997e-07	0	WNT7A_FZD4_LRP5	Wnt7a - (Fzd4+Lrp5)	WNT	Secreted Signaling	KEGG: mmu04310; PMID: 23209147	HX	0.41817	17.3077	8.56031	0.00285826	0.402355	32.0312	32.5	0.764056
37	Reactive astrocytes	Pericyte	Wnt7a	FZD4_LRP5	1.24206e-06	0	WNT7A_FZD4_LRP5	Wnt7a - (Fzd4+Lrp5)	WNT	Secreted Signaling	KEGG: mmu04310; PMID: 23209147	HX	0.844933	37.0766	29.7064	0.00168828	0.402355	32.0312	32.5	0.764056
38	Fibroblast	Fibroblast	Wnt7a	FZD7_LRP5	1.7881e-06	0	WNT7A_FZD7_LRP5	Wnt7a - (Fzd7+Lrp5)	WNT	Secreted Signaling	KEGG: mmu04310; PMID: 23209147	HX	1.27442	16.6667	0	0.0619494	1.01019	37.5	37.5	0.545646
39	Reactive astrocytes	Fibroblast	Wnt7a	FZD7_LRP5	6.79011e-07	0	WNT7A_FZD7_LRP5	Wnt7a - (Fzd7+Lrp5)	WNT	Secreted Signaling	KEGG: mmu04310; PMID: 23209147	HX	0.844933	37.0766	29.7064	0.00168828	1.01019	37.5	37.5	0.545646
40	OPC	Pericyte	Wnt7a	FZD7_LRP5	1.34923e-07	0	WNT7A_FZD7_LRP5	Wnt7a - (Fzd7+Lrp5)	WNT	Secreted Signaling	KEGG: mmu04310; PMID: 23209147	HX	0.41817	17.3077	8.56031	0.00285826	0.661923	50	50	0.584779
41	Reactive astrocytes	Pericyte	Wnt7a	FZD7_LRP5	8.91412e-07	0	WNT7A_FZD7_LRP5	Wnt7a - (Fzd7+Lrp5)	WNT	Secreted Signaling	KEGG: mmu04310; PMID: 23209147	HX	0.844933	37.0766	29.7064	0.00168828	0.661923	50	50	0.584779
42	Immature OL 1	Immature OL 1	Wnt7a	FZD8_LRP5	5.39887e-07	0	WNT7A_FZD8_LRP5	Wnt7a - (Fzd8+Lrp5)	WNT	Secreted Signaling	KEGG: mmu04310; PMID: 23209147	HX	0.485632	23.741	18.5185	0.283348	0.481552	17.6259	8.02469	0.272468
43	OPC	Immature OL 1	Wnt7a	FZD8_LRP5	4.73985e-08	0	WNT7A_FZD8_LRP5	Wnt7a - (Fzd8+Lrp5)	WNT	Secreted Signaling	KEGG: mmu04310; PMID: 23209147	HX	0.41817	17.3077	8.56031	0.00285826	0.481552	17.6259	8.02469	0.272468
44	Reactive astrocytes	Immature OL 1	Wnt7a	FZD8_LRP5	3.07102e-07	0	WNT7A_FZD8_LRP5	Wnt7a - (Fzd8+Lrp5)	WNT	Secreted Signaling	KEGG: mmu04310; PMID: 23209147	HX	0.844933	37.0766	29.7064	0.00168828	0.481552	17.6259	8.02469	0.272468
45	OPC	Pericyte	Wnt7a	FZD8_LRP5	1.35719e-07	0	WNT7A_FZD8_LRP5	Wnt7a - (Fzd8+Lrp5)	WNT	Secreted Signaling	KEGG: mmu04310; PMID: 23209147	HX	0.41817	17.3077	8.56031	0.00285826	0.408209	31.25	28.75	0.502126
46	Reactive astrocytes	Pericyte	Wnt7a	FZD8_LRP5	8.96674e-07	0	WNT7A_FZD8_LRP5	Wnt7a - (Fzd8+Lrp5)	WNT	Secreted Signaling	KEGG: mmu04310; PMID: 23209147	HX	0.844933	37.0766	29.7064	0.00168828	0.408209	31.25	28.75	0.502126
47	Immature OL 2	Immature OL 1	Wnt3	FZD1_LRP6	1.96641e-07	0	WNT3_FZD1_LRP6	Wnt3 - (Fzd1+Lrp6)	WNT	Secreted Signaling	KEGG: mmu04310; PMID: 23209147	HX	0.89652	26.8817	18.9394	0.0143148	0.464187	19.7842	9.87654	0.231373
48	Mature OL	Immature OL 1	Wnt3	FZD1_LRP6	8.30697e-08	0	WNT3_FZD1_LRP6	Wnt3 - (Fzd1+Lrp6)	WNT	Secreted Signaling	KEGG: mmu04310; PMID: 23209147	HX	0.267423	22.1976	18.6308	0.0427667	0.464187	19.7842	9.87654	0.231373
49	Immature OL 2	OPC	Wnt3	FZD1_LRP6	1.4771e-07	0	WNT3_FZD1_LRP6	Wnt3 - (Fzd1+Lrp6)	WNT	Secreted Signaling	KEGG: mmu04310; PMID: 23209147	HX	0.89652	26.8817	18.9394	0.0143148	0.76324	23.0769	9.72763	2.80517e-05
50	Mature OL	OPC	Wnt3	FZD1_LRP6	8.46216e-08	0	WNT3_FZD1_LRP6	Wnt3 - (Fzd1+Lrp6)	WNT	Secreted Signaling	KEGG: mmu04310; PMID: 23209147	HX	0.267423	22.1976	18.6308	0.0427667	0.76324	23.0769	9.72763	2.80517e-05
51	Immature OL 2	Reactive astrocytes	Wnt3	FZD1_LRP6	4.56384e-07	0	WNT3_FZD1_LRP6	Wnt3 - (Fzd1+Lrp6)	WNT	Secreted Signaling	KEGG: mmu04310; PMID: 23209147	HX	0.89652	26.8817	18.9394	0.0143148	0.287556	16.8449	10.7945	0.0627893
52	Mature OL	Reactive astrocytes	Wnt3	FZD1_LRP6	3.45858e-07	0	WNT3_FZD1_LRP6	Wnt3 - (Fzd1+Lrp6)	WNT	Secreted Signaling	KEGG: mmu04310; PMID: 23209147	HX	0.267423	22.1976	18.6308	0.0427667	0.287556	16.8449	10.7945	0.0627893
53	Immature OL 2	Immature OL 1	Wnt3	FZD2_LRP6	6.20062e-07	0	WNT3_FZD2_LRP6	Wnt3 - (Fzd2+Lrp6)	WNT	Secreted Signaling	KEGG: mmu04310; PMID: 23209147	HX	0.89652	26.8817	18.9394	0.0143148	0.579795	24.8201	12.3457	0.0742017
54	Mature OL	Immature OL 1	Wnt3	FZD2_LRP6	2.61942e-07	0	WNT3_FZD2_LRP6	Wnt3 - (Fzd2+Lrp6)	WNT	Secreted Signaling	KEGG: mmu04310; PMID: 23209147	HX	0.267423	22.1976	18.6308	0.0427667	0.579795	24.8201	12.3457	0.0742017
55	Immature OL 2	Reactive astrocytes	Wnt3	FZD2_LRP6	9.76175e-07	0	WNT3_FZD2_LRP6	Wnt3 - (Fzd2+Lrp6)	WNT	Secreted Signaling	KEGG: mmu04310; PMID: 23209147	HX	0.89652	26.8817	18.9394	0.0143148	0.434591	22.7273	14.2487	0.000521575
56	Mature OL	Reactive astrocytes	Wnt3	FZD2_LRP6	7.39769e-07	0	WNT3_FZD2_LRP6	Wnt3 - (Fzd2+Lrp6)	WNT	Secreted Signaling	KEGG: mmu04310; PMID: 23209147	HX	0.267423	22.1976	18.6308	0.0427667	0.434591	22.7273	14.2487	0.000521575
57	Immature OL 2	Endothelial 1	Wnt3	FZD4_LRP6	2.24694e-07	0	WNT3_FZD4_LRP6	Wnt3 - (Fzd4+Lrp6)	WNT	Secreted Signaling	KEGG: mmu04310; PMID: 23209147	HX	0.89652	26.8817	18.9394	0.0143148	0.315413	16.8605	12.8205	0.0880268
58	Mature OL	Endothelial 1	Wnt3	FZD4_LRP6	1.45433e-07	0	WNT3_FZD4_LRP6	Wnt3 - (Fzd4+Lrp6)	WNT	Secreted Signaling	KEGG: mmu04310; PMID: 23209147	HX	0.267423	22.1976	18.6308	0.0427667	0.315413	16.8605	12.8205	0.0880268
59	Immature OL 2	Endothelial 2	Wnt3	FZD4_LRP6	2.63055e-06	0	WNT3_FZD4_LRP6	Wnt3 - (Fzd4+Lrp6)	WNT	Secreted Signaling	KEGG: mmu04310; PMID: 23209147	HX	0.89652	26.8817	18.9394	0.0143148	0.925929	50	27.1429	0.00525091
60	Mature OL	Endothelial 2	Wnt3	FZD4_LRP6	1.71824e-06	0	WNT3_FZD4_LRP6	Wnt3 - (Fzd4+Lrp6)	WNT	Secreted Signaling	KEGG: mmu04310; PMID: 23209147	HX	0.267423	22.1976	18.6308	0.0427667	0.925929	50	27.1429	0.00525091
61	Immature OL 2	Immature OL 2	Wnt3	FZD4_LRP6	2.42894e-07	0	WNT3_FZD4_LRP6	Wnt3 - (Fzd4+Lrp6)	WNT	Secreted Signaling	KEGG: mmu04310; PMID: 23209147	HX	0.89652	26.8817	18.9394	0.0143148	0.830629	20.7885	8.33333	3.29417e-05
62	Mature OL	Immature OL 2	Wnt3	FZD4_LRP6	8.56838e-08	0	WNT3_FZD4_LRP6	Wnt3 - (Fzd4+Lrp6)	WNT	Secreted Signaling	KEGG: mmu04310; PMID: 23209147	HX	0.267423	22.1976	18.6308	0.0427667	0.830629	20.7885	8.33333	3.29417e-05
63	Immature OL 2	Mature OL	Wnt3	FZD4_LRP6	1.20065e-07	0	WNT3_FZD4_LRP6	Wnt3 - (Fzd4+Lrp6)	WNT	Secreted Signaling	KEGG: mmu04310; PMID: 23209147	HX	0.89652	26.8817	18.9394	0.0143148	0.289201	13.5405	9.40208	0.00651414
64	Mature OL	Mature OL	Wnt3	FZD4_LRP6	6.51386e-08	0	WNT3_FZD4_LRP6	Wnt3 - (Fzd4+Lrp6)	WNT	Secreted Signaling	KEGG: mmu04310; PMID: 23209147	HX	0.267423	22.1976	18.6308	0.0427667	0.289201	13.5405	9.40208	0.00651414
65	Immature OL 2	Immature OL 1	Wnt3	FZD5_LRP6	1.07703e-07	0	WNT3_FZD5_LRP6	Wnt3 - (Fzd5+Lrp6)	WNT	Secreted Signaling	KEGG: mmu04310; PMID: 23209147	HX	0.89652	26.8817	18.9394	0.0143148	0.4854	19.0647	8.02469	0.0930741
66	Mature OL	Immature OL 1	Wnt3	FZD5_LRP6	4.54986e-08	0	WNT3_FZD5_LRP6	Wnt3 - (Fzd5+Lrp6)	WNT	Secreted Signaling	KEGG: mmu04310; PMID: 23209147	HX	0.267423	22.1976	18.6308	0.0427667	0.4854	19.0647	8.02469	0.0930741
67	Immature OL 2	Endothelial 2	Wnt3	FZD8_LRP6	3.58346e-07	0	WNT3_FZD8_LRP6	Wnt3 - (Fzd8+Lrp6)	WNT	Secreted Signaling	KEGG: mmu04310; PMID: 23209147	HX	0.89652	26.8817	18.9394	0.0143148	0.615071	27.1605	15	0.331653
68	Mature OL	Endothelial 2	Wnt3	FZD8_LRP6	2.34064e-07	0	WNT3_FZD8_LRP6	Wnt3 - (Fzd8+Lrp6)	WNT	Secreted Signaling	KEGG: mmu04310; PMID: 23209147	HX	0.267423	22.1976	18.6308	0.0427667	0.615071	27.1605	15	0.331653
69	Immature OL 2	Immature OL 1	Wnt3	FZD8_LRP6	5.24783e-07	0	WNT3_FZD8_LRP6	Wnt3 - (Fzd8+Lrp6)	WNT	Secreted Signaling	KEGG: mmu04310; PMID: 23209147	HX	0.89652	26.8817	18.9394	0.0143148	0.789603	24.1007	7.40741	0.00208767
70	Mature OL	Immature OL 1	Wnt3	FZD8_LRP6	2.21692e-07	0	WNT3_FZD8_LRP6	Wnt3 - (Fzd8+Lrp6)	WNT	Secreted Signaling	KEGG: mmu04310; PMID: 23209147	HX	0.267423	22.1976	18.6308	0.0427667	0.789603	24.1007	7.40741	0.00208767
71	Immature OL 2	Immature OL 2	Wnt3	FZD8_LRP6	7.77624e-08	0	WNT3_FZD8_LRP6	Wnt3 - (Fzd8+Lrp6)	WNT	Secreted Signaling	KEGG: mmu04310; PMID: 23209147	HX	0.89652	26.8817	18.9394	0.0143148	0.369503	11.4695	6.43939	0.0359449
72	Mature OL	Immature OL 2	Wnt3	FZD8_LRP6	2.74316e-08	0	WNT3_FZD8_LRP6	Wnt3 - (Fzd8+Lrp6)	WNT	Secreted Signaling	KEGG: mmu04310; PMID: 23209147	HX	0.267423	22.1976	18.6308	0.0427667	0.369503	11.4695	6.43939	0.0359449
73	Immature OL 2	Mature OL	Wnt3	FZD8_LRP6	8.1168e-07	0	WNT3_FZD8_LRP6	Wnt3 - (Fzd8+Lrp6)	WNT	Secreted Signaling	KEGG: mmu04310; PMID: 23209147	HX	0.89652	26.8817	18.9394	0.0143148	0.45279	18.1465	12.1317	0.000232017
74	Mature OL	Mature OL	Wnt3	FZD8_LRP6	4.40359e-07	0	WNT3_FZD8_LRP6	Wnt3 - (Fzd8+Lrp6)	WNT	Secreted Signaling	KEGG: mmu04310; PMID: 23209147	HX	0.267423	22.1976	18.6308	0.0427667	0.45279	18.1465	12.1317	0.000232017
75	Fibroblast	Fibroblast	Wnt7a	FZD1_LRP6	9.20006e-07	0	WNT7A_FZD1_LRP6	Wnt7a - (Fzd1+Lrp6)	WNT	Secreted Signaling	KEGG: mmu04310; PMID: 23209147	HX	1.27442	16.6667	0	0.0619494	1.90257	35.4167	5	0.244747
76	Reactive astrocytes	Fibroblast	Wnt7a	FZD1_LRP6	3.49364e-07	0	WNT7A_FZD1_LRP6	Wnt7a - (Fzd1+Lrp6)	WNT	Secreted Signaling	KEGG: mmu04310; PMID: 23209147	HX	0.844933	37.0766	29.7064	0.00168828	1.90257	35.4167	5	0.244747
77	Immature OL 1	Immature OL 1	Wnt7a	FZD1_LRP6	4.34943e-07	0	WNT7A_FZD1_LRP6	Wnt7a - (Fzd1+Lrp6)	WNT	Secreted Signaling	KEGG: mmu04310; PMID: 23209147	HX	0.485632	23.741	18.5185	0.283348	0.464187	19.7842	9.87654	0.231373
78	OPC	Immature OL 1	Wnt7a	FZD1_LRP6	3.81851e-08	0	WNT7A_FZD1_LRP6	Wnt7a - (Fzd1+Lrp6)	WNT	Secreted Signaling	KEGG: mmu04310; PMID: 23209147	HX	0.41817	17.3077	8.56031	0.00285826	0.464187	19.7842	9.87654	0.231373
79	Reactive astrocytes	Immature OL 1	Wnt7a	FZD1_LRP6	2.47407e-07	0	WNT7A_FZD1_LRP6	Wnt7a - (Fzd1+Lrp6)	WNT	Secreted Signaling	KEGG: mmu04310; PMID: 23209147	HX	0.844933	37.0766	29.7064	0.00168828	0.464187	19.7842	9.87654	0.231373
80	Immature OL 1	OPC	Wnt7a	FZD1_LRP6	2.9403e-08	0	WNT7A_FZD1_LRP6	Wnt7a - (Fzd1+Lrp6)	WNT	Secreted Signaling	KEGG: mmu04310; PMID: 23209147	HX	0.485632	23.741	18.5185	0.283348	0.76324	23.0769	9.72763	2.80517e-05
81	OPC	OPC	Wnt7a	FZD1_LRP6	6.15422e-08	0	WNT7A_FZD1_LRP6	Wnt7a - (Fzd1+Lrp6)	WNT	Secreted Signaling	KEGG: mmu04310; PMID: 23209147	HX	0.41817	17.3077	8.56031	0.00285826	0.76324	23.0769	9.72763	2.80517e-05
82	Reactive astrocytes	OPC	Wnt7a	FZD1_LRP6	2.59754e-07	0	WNT7A_FZD1_LRP6	Wnt7a - (Fzd1+Lrp6)	WNT	Secreted Signaling	KEGG: mmu04310; PMID: 23209147	HX	0.844933	37.0766	29.7064	0.00168828	0.76324	23.0769	9.72763	2.80517e-05
83	Fibroblast	Reactive astrocytes	Wnt7a	FZD1_LRP6	1.13438e-08	0	WNT7A_FZD1_LRP6	Wnt7a - (Fzd1+Lrp6)	WNT	Secreted Signaling	KEGG: mmu04310; PMID: 23209147	HX	1.27442	16.6667	0	0.0619494	0.287556	16.8449	10.7945	0.0627893
84	Immature OL 1	Reactive astrocytes	Wnt7a	FZD1_LRP6	9.83857e-08	0	WNT7A_FZD1_LRP6	Wnt7a - (Fzd1+Lrp6)	WNT	Secreted Signaling	KEGG: mmu04310; PMID: 23209147	HX	0.485632	23.741	18.5185	0.283348	0.287556	16.8449	10.7945	0.0627893
85	OPC	Reactive astrocytes	Wnt7a	FZD1_LRP6	1.34148e-07	0	WNT7A_FZD1_LRP6	Wnt7a - (Fzd1+Lrp6)	WNT	Secreted Signaling	KEGG: mmu04310; PMID: 23209147	HX	0.41817	17.3077	8.56031	0.00285826	0.287556	16.8449	10.7945	0.0627893
86	Reactive astrocytes	Reactive astrocytes	Wnt7a	FZD1_LRP6	1.25111e-06	0	WNT7A_FZD1_LRP6	Wnt7a - (Fzd1+Lrp6)	WNT	Secreted Signaling	KEGG: mmu04310; PMID: 23209147	HX	0.844933	37.0766	29.7064	0.00168828	0.287556	16.8449	10.7945	0.0627893
87	Fibroblast	Fibroblast	Wnt7a	FZD2_LRP6	1.15315e-06	0.03	WNT7A_FZD2_LRP6	Wnt7a - (Fzd2+Lrp6)	WNT	Secreted Signaling	KEGG: mmu04310; PMID: 23209147	HX	1.27442	16.6667	0	0.0619494	1.59581	37.5	7.5	0.363089
88	Reactive astrocytes	Fibroblast	Wnt7a	FZD2_LRP6	4.37899e-07	0	WNT7A_FZD2_LRP6	Wnt7a - (Fzd2+Lrp6)	WNT	Secreted Signaling	KEGG: mmu04310; PMID: 23209147	HX	0.844933	37.0766	29.7064	0.00168828	1.59581	37.5	7.5	0.363089
89	Immature OL 1	Immature OL 1	Wnt7a	FZD2_LRP6	1.3715e-06	0	WNT7A_FZD2_LRP6	Wnt7a - (Fzd2+Lrp6)	WNT	Secreted Signaling	KEGG: mmu04310; PMID: 23209147	HX	0.485632	23.741	18.5185	0.283348	0.579795	24.8201	12.3457	0.0742017
90	OPC	Immature OL 1	Wnt7a	FZD2_LRP6	1.20408e-07	0	WNT7A_FZD2_LRP6	Wnt7a - (Fzd2+Lrp6)	WNT	Secreted Signaling	KEGG: mmu04310; PMID: 23209147	HX	0.41817	17.3077	8.56031	0.00285826	0.579795	24.8201	12.3457	0.0742017
91	Reactive astrocytes	Immature OL 1	Wnt7a	FZD2_LRP6	7.8014e-07	0	WNT7A_FZD2_LRP6	Wnt7a - (Fzd2+Lrp6)	WNT	Secreted Signaling	KEGG: mmu04310; PMID: 23209147	HX	0.844933	37.0766	29.7064	0.00168828	0.579795	24.8201	12.3457	0.0742017
92	Fibroblast	Reactive astrocytes	Wnt7a	FZD2_LRP6	2.42638e-08	0	WNT7A_FZD2_LRP6	Wnt7a - (Fzd2+Lrp6)	WNT	Secreted Signaling	KEGG: mmu04310; PMID: 23209147	HX	1.27442	16.6667	0	0.0619494	0.434591	22.7273	14.2487	0.000521575
93	Immature OL 1	Reactive astrocytes	Wnt7a	FZD2_LRP6	2.10441e-07	0	WNT7A_FZD2_LRP6	Wnt7a - (Fzd2+Lrp6)	WNT	Secreted Signaling	KEGG: mmu04310; PMID: 23209147	HX	0.485632	23.741	18.5185	0.283348	0.434591	22.7273	14.2487	0.000521575
94	OPC	Reactive astrocytes	Wnt7a	FZD2_LRP6	2.86934e-07	0	WNT7A_FZD2_LRP6	Wnt7a - (Fzd2+Lrp6)	WNT	Secreted Signaling	KEGG: mmu04310; PMID: 23209147	HX	0.41817	17.3077	8.56031	0.00285826	0.434591	22.7273	14.2487	0.000521575
95	Reactive astrocytes	Reactive astrocytes	Wnt7a	FZD2_LRP6	2.67604e-06	0	WNT7A_FZD2_LRP6	Wnt7a - (Fzd2+Lrp6)	WNT	Secreted Signaling	KEGG: mmu04310; PMID: 23209147	HX	0.844933	37.0766	29.7064	0.00168828	0.434591	22.7273	14.2487	0.000521575
96	OPC	Endothelial 1	Wnt7a	FZD4_LRP6	6.23696e-08	0	WNT7A_FZD4_LRP6	Wnt7a - (Fzd4+Lrp6)	WNT	Secreted Signaling	KEGG: mmu04310; PMID: 23209147	HX	0.41817	17.3077	8.56031	0.00285826	0.315413	16.8605	12.8205	0.0880268
97	Reactive astrocytes	Endothelial 1	Wnt7a	FZD4_LRP6	5.00846e-07	0	WNT7A_FZD4_LRP6	Wnt7a - (Fzd4+Lrp6)	WNT	Secreted Signaling	KEGG: mmu04310; PMID: 23209147	HX	0.844933	37.0766	29.7064	0.00168828	0.315413	16.8605	12.8205	0.0880268
98	OPC	Endothelial 2	Wnt7a	FZD4_LRP6	8.74098e-07	0	WNT7A_FZD4_LRP6	Wnt7a - (Fzd4+Lrp6)	WNT	Secreted Signaling	KEGG: mmu04310; PMID: 23209147	HX	0.41817	17.3077	8.56031	0.00285826	0.925929	50	27.1429	0.00525091
99	Reactive astrocytes	Endothelial 2	Wnt7a	FZD4_LRP6	6.37891e-06	0	WNT7A_FZD4_LRP6	Wnt7a - (Fzd4+Lrp6)	WNT	Secreted Signaling	KEGG: mmu04310; PMID: 23209147	HX	0.844933	37.0766	29.7064	0.00168828	0.925929	50	27.1429	0.00525091
100	Fibroblast	Fibroblast	Wnt7a	FZD4_LRP6	2.14348e-06	0	WNT7A_FZD4_LRP6	Wnt7a - (Fzd4+Lrp6)	WNT	Secreted Signaling	KEGG: mmu04310; PMID: 23209147	HX	1.27442	16.6667	0	0.0619494	2.46855	47.9167	20	0.24172
101	Reactive astrocytes	Fibroblast	Wnt7a	FZD4_LRP6	8.13957e-07	0	WNT7A_FZD4_LRP6	Wnt7a - (Fzd4+Lrp6)	WNT	Secreted Signaling	KEGG: mmu04310; PMID: 23209147	HX	0.844933	37.0766	29.7064	0.00168828	2.46855	47.9167	20	0.24172
102	Immature OL 1	Immature OL 2	Wnt7a	FZD4_LRP6	3.80203e-08	0	WNT7A_FZD4_LRP6	Wnt7a - (Fzd4+Lrp6)	WNT	Secreted Signaling	KEGG: mmu04310; PMID: 23209147	HX	0.485632	23.741	18.5185	0.283348	0.830629	20.7885	8.33333	3.29417e-05
103	Reactive astrocytes	Immature OL 2	Wnt7a	FZD4_LRP6	2.21897e-07	0	WNT7A_FZD4_LRP6	Wnt7a - (Fzd4+Lrp6)	WNT	Secreted Signaling	KEGG: mmu04310; PMID: 23209147	HX	0.844933	37.0766	29.7064	0.00168828	0.830629	20.7885	8.33333	3.29417e-05
104	Immature OL 1	Mature OL	Wnt7a	FZD4_LRP6	2.25062e-08	0	WNT7A_FZD4_LRP6	Wnt7a - (Fzd4+Lrp6)	WNT	Secreted Signaling	KEGG: mmu04310; PMID: 23209147	HX	0.485632	23.741	18.5185	0.283348	0.289201	13.5405	9.40208	0.00651414
105	OPC	Mature OL	Wnt7a	FZD4_LRP6	2.97744e-08	0.01	WNT7A_FZD4_LRP6	Wnt7a - (Fzd4+Lrp6)	WNT	Secreted Signaling	KEGG: mmu04310; PMID: 23209147	HX	0.41817	17.3077	8.56031	0.00285826	0.289201	13.5405	9.40208	0.00651414
106	Reactive astrocytes	Mature OL	Wnt7a	FZD4_LRP6	2.35634e-07	0	WNT7A_FZD4_LRP6	Wnt7a - (Fzd4+Lrp6)	WNT	Secreted Signaling	KEGG: mmu04310; PMID: 23209147	HX	0.844933	37.0766	29.7064	0.00168828	0.289201	13.5405	9.40208	0.00651414
107	Immature OL 1	Immature OL 1	Wnt7a	FZD5_LRP6	2.38225e-07	0	WNT7A_FZD5_LRP6	Wnt7a - (Fzd5+Lrp6)	WNT	Secreted Signaling	KEGG: mmu04310; PMID: 23209147	HX	0.485632	23.741	18.5185	0.283348	0.4854	19.0647	8.02469	0.0930741
108	OPC	Immature OL 1	Wnt7a	FZD5_LRP6	2.09146e-08	0	WNT7A_FZD5_LRP6	Wnt7a - (Fzd5+Lrp6)	WNT	Secreted Signaling	KEGG: mmu04310; PMID: 23209147	HX	0.41817	17.3077	8.56031	0.00285826	0.4854	19.0647	8.02469	0.0930741
109	Reactive astrocytes	Immature OL 1	Wnt7a	FZD5_LRP6	1.35509e-07	0	WNT7A_FZD5_LRP6	Wnt7a - (Fzd5+Lrp6)	WNT	Secreted Signaling	KEGG: mmu04310; PMID: 23209147	HX	0.844933	37.0766	29.7064	0.00168828	0.4854	19.0647	8.02469	0.0930741
110	Fibroblast	Fibroblast	Wnt7a	FZD7_LRP6	1.59973e-06	0	WNT7A_FZD7_LRP6	Wnt7a - (Fzd7+Lrp6)	WNT	Secreted Signaling	KEGG: mmu04310; PMID: 23209147	HX	1.27442	16.6667	0	0.0619494	2.00629	41.6667	10	0.164526
111	Reactive astrocytes	Fibroblast	Wnt7a	FZD7_LRP6	6.07479e-07	0	WNT7A_FZD7_LRP6	Wnt7a - (Fzd7+Lrp6)	WNT	Secreted Signaling	KEGG: mmu04310; PMID: 23209147	HX	0.844933	37.0766	29.7064	0.00168828	2.00629	41.6667	10	0.164526
112	OPC	Endothelial 2	Wnt7a	FZD8_LRP6	1.19072e-07	0	WNT7A_FZD8_LRP6	Wnt7a - (Fzd8+Lrp6)	WNT	Secreted Signaling	KEGG: mmu04310; PMID: 23209147	HX	0.41817	17.3077	8.56031	0.00285826	0.615071	27.1605	15	0.331653
113	Reactive astrocytes	Endothelial 2	Wnt7a	FZD8_LRP6	8.68973e-07	0	WNT7A_FZD8_LRP6	Wnt7a - (Fzd8+Lrp6)	WNT	Secreted Signaling	KEGG: mmu04310; PMID: 23209147	HX	0.844933	37.0766	29.7064	0.00168828	0.615071	27.1605	15	0.331653
114	Immature OL 1	Immature OL 1	Wnt7a	FZD8_LRP6	1.16075e-06	0	WNT7A_FZD8_LRP6	Wnt7a - (Fzd8+Lrp6)	WNT	Secreted Signaling	KEGG: mmu04310; PMID: 23209147	HX	0.485632	23.741	18.5185	0.283348	0.789603	24.1007	7.40741	0.00208767
115	OPC	Immature OL 1	Wnt7a	FZD8_LRP6	1.01906e-07	0	WNT7A_FZD8_LRP6	Wnt7a - (Fzd8+Lrp6)	WNT	Secreted Signaling	KEGG: mmu04310; PMID: 23209147	HX	0.41817	17.3077	8.56031	0.00285826	0.789603	24.1007	7.40741	0.00208767
116	Reactive astrocytes	Immature OL 1	Wnt7a	FZD8_LRP6	6.60263e-07	0	WNT7A_FZD8_LRP6	Wnt7a - (Fzd8+Lrp6)	WNT	Secreted Signaling	KEGG: mmu04310; PMID: 23209147	HX	0.844933	37.0766	29.7064	0.00168828	0.789603	24.1007	7.40741	0.00208767
117	Reactive astrocytes	Immature OL 2	Wnt7a	FZD8_LRP6	7.10403e-08	0	WNT7A_FZD8_LRP6	Wnt7a - (Fzd8+Lrp6)	WNT	Secreted Signaling	KEGG: mmu04310; PMID: 23209147	HX	0.844933	37.0766	29.7064	0.00168828	0.369503	11.4695	6.43939	0.0359449
118	Immature OL 1	Mature OL	Wnt7a	FZD8_LRP6	1.52149e-07	0	WNT7A_FZD8_LRP6	Wnt7a - (Fzd8+Lrp6)	WNT	Secreted Signaling	KEGG: mmu04310; PMID: 23209147	HX	0.485632	23.741	18.5185	0.283348	0.45279	18.1465	12.1317	0.000232017
119	OPC	Mature OL	Wnt7a	FZD8_LRP6	2.01285e-07	0	WNT7A_FZD8_LRP6	Wnt7a - (Fzd8+Lrp6)	WNT	Secreted Signaling	KEGG: mmu04310; PMID: 23209147	HX	0.41817	17.3077	8.56031	0.00285826	0.45279	18.1465	12.1317	0.000232017
120	Reactive astrocytes	Mature OL	Wnt7a	FZD8_LRP6	1.59296e-06	0	WNT7A_FZD8_LRP6	Wnt7a - (Fzd8+Lrp6)	WNT	Secreted Signaling	KEGG: mmu04310; PMID: 23209147	HX	0.844933	37.0766	29.7064	0.00168828	0.45279	18.1465	12.1317	0.000232017
121	Fibroblast	Fibroblast	Wnt5a	Fzd1	1.72711e-07	0	WNT5A_FZD1	Wnt5a - Fzd1	ncWNT	Secreted Signaling	KEGG: mmu04310	HX	0.314204	12.5	10	0.748394	0.511607	16.6667	10	0.489339
122	Fibroblast	Reactive astrocytes	Wnt5a	Fzd2	2.5115e-08	0	WNT5A_FZD2	Wnt5a - Fzd2	ncWNT	Secreted Signaling	KEGG: mmu04310	HX	0.314204	12.5	10	0.748394	0.454772	27.8075	19.5164	0.00103142
123	Fibroblast	Fibroblast	Wnt5a	Fzd4	9.37515e-07	0	WNT5A_FZD4	Wnt5a - Fzd4	ncWNT	Secreted Signaling	KEGG: mmu04310	HX	0.314204	12.5	10	0.748394	1.64356	41.6667	40	0.483286
124	Fibroblast	Fibroblast	Wnt5a	Fzd7	5.22194e-07	0	WNT5A_FZD7	Wnt5a - Fzd7	ncWNT	Secreted Signaling	KEGG: mmu04310	HX	0.314204	12.5	10	0.748394	0.719043	29.1667	20	0.328897
125	Immature OL 1	Immature OL 1	Tgfa	Egfr	1.14592e-06	0	TGFA_EGFR	Tgfa - Egfr	EGF	Secreted Signaling	KEGG: mmu04012	HX	0.406618	22.3022	17.284	0.332499	1.78236	23.0216	6.17284	0.000758787
126	Immature OL 2	Immature OL 1	Tgfa	Egfr	2.34202e-06	0	TGFA_EGFR	Tgfa - Egfr	EGF	Secreted Signaling	KEGG: mmu04012	HX	1.89279	47.3118	37.1212	0.0017706	1.78236	23.0216	6.17284	0.000758787
127	Mature OL	Immature OL 1	Tgfa	Egfr	2.08061e-06	0	TGFA_EGFR	Tgfa - Egfr	EGF	Secreted Signaling	KEGG: mmu04012	HX	0.602817	49.6115	45.4939	0.00850138	1.78236	23.0216	6.17284	0.000758787
128	Newly formed OL	Immature OL 1	Tgfa	Egfr	1.11893e-06	0	TGFA_EGFR	Tgfa - Egfr	EGF	Secreted Signaling	KEGG: mmu04012	HX	0.628118	23.2558	19.4924	0.0738937	1.78236	23.0216	6.17284	0.000758787
129	OPC	Immature OL 1	Tgfa	Egfr	1.82026e-06	0	TGFA_EGFR	Tgfa - Egfr	EGF	Secreted Signaling	KEGG: mmu04012	HX	0.701572	50.641	50.5837	0.481104	1.78236	23.0216	6.17284	0.000758787
130	Endothelial 2	Pericyte	Tgfa	Egfr	3.52825e-07	0	TGFA_EGFR	Tgfa - Egfr	EGF	Secreted Signaling	KEGG: mmu04012	HX	0.558248	40.7407	27.1429	0.0887949	0.286792	17.1875	10	0.378687
131	Immature OL 2	Pericyte	Tgfa	Egfr	8.28327e-07	0	TGFA_EGFR	Tgfa - Egfr	EGF	Secreted Signaling	KEGG: mmu04012	HX	1.89279	47.3118	37.1212	0.0017706	0.286792	17.1875	10	0.378687
132	Mature OL	Pericyte	Tgfa	Egfr	8.83758e-07	0	TGFA_EGFR	Tgfa - Egfr	EGF	Secreted Signaling	KEGG: mmu04012	HX	0.602817	49.6115	45.4939	0.00850138	0.286792	17.1875	10	0.378687
133	Microglia inflammatory	Pericyte	Tgfa	Egfr	1.5256e-07	0.03	TGFA_EGFR	Tgfa - Egfr	EGF	Secreted Signaling	KEGG: mmu04012	HX	0.656424	28.8462	21.2121	0.191224	0.286792	17.1875	10	0.378687
134	Newly formed OL	Pericyte	Tgfa	Egfr	2.09141e-07	0.02	TGFA_EGFR	Tgfa - Egfr	EGF	Secreted Signaling	KEGG: mmu04012	HX	0.628118	23.2558	19.4924	0.0738937	0.286792	17.1875	10	0.378687
135	OPC	Pericyte	Tgfa	Egfr	9.38707e-07	0	TGFA_EGFR	Tgfa - Egfr	EGF	Secreted Signaling	KEGG: mmu04012	HX	0.701572	50.641	50.5837	0.481104	0.286792	17.1875	10	0.378687
136	Endothelial 2	Reactive astrocytes	Tgfa	Egfr	1.77877e-06	0	TGFA_EGFR	Tgfa - Egfr	EGF	Secreted Signaling	KEGG: mmu04012	HX	0.558248	40.7407	27.1429	0.0887949	0.531892	24.5989	16.0622	0.000295789
137	Immature OL 1	Reactive astrocytes	Tgfa	Egfr	2.31196e-07	0	TGFA_EGFR	Tgfa - Egfr	EGF	Secreted Signaling	KEGG: mmu04012	HX	0.406618	22.3022	17.284	0.332499	0.531892	24.5989	16.0622	0.000295789
138	Immature OL 2	Reactive astrocytes	Tgfa	Egfr	4.84812e-06	0	TGFA_EGFR	Tgfa - Egfr	EGF	Secreted Signaling	KEGG: mmu04012	HX	1.89279	47.3118	37.1212	0.0017706	0.531892	24.5989	16.0622	0.000295789
139	Mature OL	Reactive astrocytes	Tgfa	Egfr	7.72628e-06	0	TGFA_EGFR	Tgfa - Egfr	EGF	Secreted Signaling	KEGG: mmu04012	HX	0.602817	49.6115	45.4939	0.00850138	0.531892	24.5989	16.0622	0.000295789
140	Microglia inflammatory	Reactive astrocytes	Tgfa	Egfr	9.08833e-07	0	TGFA_EGFR	Tgfa - Egfr	EGF	Secreted Signaling	KEGG: mmu04012	HX	0.656424	28.8462	21.2121	0.191224	0.531892	24.5989	16.0622	0.000295789
141	Newly formed OL	Reactive astrocytes	Tgfa	Egfr	1.48949e-06	0	TGFA_EGFR	Tgfa - Egfr	EGF	Secreted Signaling	KEGG: mmu04012	HX	0.628118	23.2558	19.4924	0.0738937	0.531892	24.5989	16.0622	0.000295789
142	OPC	Reactive astrocytes	Tgfa	Egfr	5.7036e-06	0	TGFA_EGFR	Tgfa - Egfr	EGF	Secreted Signaling	KEGG: mmu04012	HX	0.701572	50.641	50.5837	0.481104	0.531892	24.5989	16.0622	0.000295789
143	Pericyte	Reactive astrocytes	Tgfa	Egfr	1.09789e-07	0	TGFA_EGFR	Tgfa - Egfr	EGF	Secreted Signaling	KEGG: mmu04012	HX	0.257128	14.0625	10	0.549232	0.531892	24.5989	16.0622	0.000295789
144	Reactive astrocytes	Reactive astrocytes	Tgfa	Egfr	2.49096e-07	0	TGFA_EGFR	Tgfa - Egfr	EGF	Secreted Signaling	KEGG: mmu04012	HX	0.301788	13.5472	8.63558	0.00704491	0.531892	24.5989	16.0622	0.000295789
145	Endothelial 2	Pericyte	Hbegf	Egfr	6.79665e-08	0	HBEGF_EGFR	Hbegf - Egfr	EGF	Secreted Signaling	KEGG: mmu04012	HX	0.624143	18.5185	8.57143	0.073534	0.286792	17.1875	10	0.378687
146	Endothelial 2	Reactive astrocytes	Hbegf	Egfr	3.42654e-07	0	HBEGF_EGFR	Hbegf - Egfr	EGF	Secreted Signaling	KEGG: mmu04012	HX	0.624143	18.5185	8.57143	0.073534	0.531892	24.5989	16.0622	0.000295789
147	Fibroblast	Reactive astrocytes	Hbegf	Egfr	1.46411e-07	0	HBEGF_EGFR	Hbegf - Egfr	EGF	Secreted Signaling	KEGG: mmu04012	HX	1.61491	25	10	0.177301	0.531892	24.5989	16.0622	0.000295789
148	Reactive astrocytes	Endothelial 2	Fgf1	Fgfr1	6.70763e-07	0	FGF1_FGFR1	Fgf1 - Fgfr1	FGF	Secreted Signaling	PMC: 4393358	HX	0.511047	35.6506	25.3886	0.000236803	0.508356	18.5185	10	0.140295
149	Fibroblast	Fibroblast	Fgf1	Fgfr1	2.5096e-05	0	FGF1_FGFR1	Fgf1 - Fgfr1	FGF	Secreted Signaling	PMC: 4393358	HX	1.42605	54.1667	35	0.0675204	1.64115	45.8333	35	0.213745
150	Reactive astrocytes	Fibroblast	Fgf1	Fgfr1	6.69913e-07	0	FGF1_FGFR1	Fgf1 - Fgfr1	FGF	Secreted Signaling	PMC: 4393358	HX	0.511047	35.6506	25.3886	0.000236803	1.64115	45.8333	35	0.213745
151	Reactive astrocytes	Homeostatic astrocytes 1	Fgf1	Fgfr1	1.74172e-06	0	FGF1_FGFR1	Fgf1 - Fgfr1	FGF	Secreted Signaling	PMC: 4393358	HX	0.511047	35.6506	25.3886	0.000236803	0.351113	17.7258	16.641	0.514076
152	Reactive astrocytes	Homeostatic astrocytes 2	Fgf1	Fgfr1	1.75938e-06	0	FGF1_FGFR1	Fgf1 - Fgfr1	FGF	Secreted Signaling	PMC: 4393358	HX	0.511047	35.6506	25.3886	0.000236803	0.825284	15.0943	13.3838	0.381644
153	Reactive astrocytes	Homeostatic astrocytes 3	Fgf1	Fgfr1	8.26017e-07	0	FGF1_FGFR1	Fgf1 - Fgfr1	FGF	Secreted Signaling	PMC: 4393358	HX	0.511047	35.6506	25.3886	0.000236803	0.463091	18.4211	8.61244	0.0264575
154	Reactive astrocytes	Immature OL 1	Fgf1	Fgfr1	7.42567e-07	0	FGF1_FGFR1	Fgf1 - Fgfr1	FGF	Secreted Signaling	PMC: 4393358	HX	0.511047	35.6506	25.3886	0.000236803	0.386836	28.0576	18.5185	0.101623
155	Reactive astrocytes	Pericyte	Fgf1	Fgfr1	1.03223e-06	0	FGF1_FGFR1	Fgf1 - Fgfr1	FGF	Secreted Signaling	PMC: 4393358	HX	0.511047	35.6506	25.3886	0.000236803	0.258386	25	22.5	0.799438
156	Fibroblast	Reactive astrocytes	Fgf1	Fgfr1	1.58725e-06	0	FGF1_FGFR1	Fgf1 - Fgfr1	FGF	Secreted Signaling	PMC: 4393358	HX	1.42605	54.1667	35	0.0675204	0.562905	46.7023	43.696	0.182803
157	Pericyte	Reactive astrocytes	Fgf1	Fgfr1	1.81242e-06	0	FGF1_FGFR1	Fgf1 - Fgfr1	FGF	Secreted Signaling	PMC: 4393358	HX	0.675546	20.3125	12.5	0.264892	0.562905	46.7023	43.696	0.182803
158	Reactive astrocytes	Reactive astrocytes	Fgf1	Fgfr1	1.23057e-05	0	FGF1_FGFR1	Fgf1 - Fgfr1	FGF	Secreted Signaling	PMC: 4393358	HX	0.511047	35.6506	25.3886	0.000236803	0.562905	46.7023	43.696	0.182803
159	Pericyte	Immature OL 2	Fgf1	Fgfr2	1.25429e-06	0	FGF1_FGFR2	Fgf1 - Fgfr2	FGF	Secreted Signaling	PMC: 4393358	HX	0.675546	20.3125	12.5	0.264892	1.91192	38.7097	22.7273	2.46597e-06
160	Reactive astrocytes	Immature OL 2	Fgf1	Fgfr2	5.81142e-06	0	FGF1_FGFR2	Fgf1 - Fgfr2	FGF	Secreted Signaling	PMC: 4393358	HX	0.511047	35.6506	25.3886	0.000236803	1.91192	38.7097	22.7273	2.46597e-06
161	Pericyte	Mature OL	Fgf1	Fgfr2	7.03427e-07	0	FGF1_FGFR2	Fgf1 - Fgfr2	FGF	Secreted Signaling	PMC: 4393358	HX	0.675546	20.3125	12.5	0.264892	0.612068	29.7447	22.7036	0.000107054
162	Reactive astrocytes	Mature OL	Fgf1	Fgfr2	4.86822e-06	0	FGF1_FGFR2	Fgf1 - Fgfr2	FGF	Secreted Signaling	PMC: 4393358	HX	0.511047	35.6506	25.3886	0.000236803	0.612068	29.7447	22.7036	0.000107054
163	Fibroblast	Reactive astrocytes	Fgf1	Fgfr2	7.79186e-07	0	FGF1_FGFR2	Fgf1 - Fgfr2	FGF	Secreted Signaling	PMC: 4393358	HX	1.42605	54.1667	35	0.0675204	0.282432	35.6506	27.2884	0.00673002
164	Pericyte	Reactive astrocytes	Fgf1	Fgfr2	8.89699e-07	0	FGF1_FGFR2	Fgf1 - Fgfr2	FGF	Secreted Signaling	PMC: 4393358	HX	0.675546	20.3125	12.5	0.264892	0.282432	35.6506	27.2884	0.00673002
165	Reactive astrocytes	Reactive astrocytes	Fgf1	Fgfr2	6.04078e-06	0	FGF1_FGFR2	Fgf1 - Fgfr2	FGF	Secreted Signaling	PMC: 4393358	HX	0.511047	35.6506	25.3886	0.000236803	0.282432	35.6506	27.2884	0.00673002
166	Mature OL	Endothelial 2	Fgf2	Fgfr1	1.22772e-06	0	FGF2_FGFR1	Fgf2 - Fgfr1	FGF	Secreted Signaling	PMC: 4393358	HX	1.46353	37.4029	26.4298	3.28226e-08	0.508356	18.5185	10	0.140295
167	Immature OL 2	Homeostatic astrocytes 1	Fgf2	Fgfr1	1.80187e-07	0.02	FGF2_FGFR1	Fgf2 - Fgfr1	FGF	Secreted Signaling	PMC: 4393358	HX	0.774818	15.4122	3.0303	7.85509e-07	0.351113	17.7258	16.641	0.514076
168	Mature OL	Homeostatic astrocytes 1	Fgf2	Fgfr1	3.22149e-06	0	FGF2_FGFR1	Fgf2 - Fgfr1	FGF	Secreted Signaling	PMC: 4393358	HX	1.46353	37.4029	26.4298	3.28226e-08	0.351113	17.7258	16.641	0.514076
169	Immature OL 2	Homeostatic astrocytes 2	Fgf2	Fgfr1	1.41991e-07	0.02	FGF2_FGFR1	Fgf2 - Fgfr1	FGF	Secreted Signaling	PMC: 4393358	HX	0.774818	15.4122	3.0303	7.85509e-07	0.825284	15.0943	13.3838	0.381644
170	Mature OL	Homeostatic astrocytes 2	Fgf2	Fgfr1	3.06927e-06	0	FGF2_FGFR1	Fgf2 - Fgfr1	FGF	Secreted Signaling	PMC: 4393358	HX	1.46353	37.4029	26.4298	3.28226e-08	0.825284	15.0943	13.3838	0.381644
171	Mature OL	Homeostatic astrocytes 3	Fgf2	Fgfr1	1.47987e-06	0	FGF2_FGFR1	Fgf2 - Fgfr1	FGF	Secreted Signaling	PMC: 4393358	HX	1.46353	37.4029	26.4298	3.28226e-08	0.463091	18.4211	8.61244	0.0264575
172	Immature OL 2	Immature OL 1	Fgf2	Fgfr1	1.65468e-07	0	FGF2_FGFR1	Fgf2 - Fgfr1	FGF	Secreted Signaling	PMC: 4393358	HX	0.774818	15.4122	3.0303	7.85509e-07	0.386836	28.0576	18.5185	0.101623
173	Mature OL	Immature OL 1	Fgf2	Fgfr1	1.6942e-06	0	FGF2_FGFR1	Fgf2 - Fgfr1	FGF	Secreted Signaling	PMC: 4393358	HX	1.46353	37.4029	26.4298	3.28226e-08	0.386836	28.0576	18.5185	0.101623
174	Immature OL 2	Pericyte	Fgf2	Fgfr1	1.54701e-07	0.01	FGF2_FGFR1	Fgf2 - Fgfr1	FGF	Secreted Signaling	PMC: 4393358	HX	0.774818	15.4122	3.0303	7.85509e-07	0.258386	25	22.5	0.799438
175	Mature OL	Pericyte	Fgf2	Fgfr1	1.90229e-06	0	FGF2_FGFR1	Fgf2 - Fgfr1	FGF	Secreted Signaling	PMC: 4393358	HX	1.46353	37.4029	26.4298	3.28226e-08	0.258386	25	22.5	0.799438
176	Immature OL 2	Reactive astrocytes	Fgf2	Fgfr1	1.25853e-06	0	FGF2_FGFR1	Fgf2 - Fgfr1	FGF	Secreted Signaling	PMC: 4393358	HX	0.774818	15.4122	3.0303	7.85509e-07	0.562905	46.7023	43.696	0.182803
177	Mature OL	Reactive astrocytes	Fgf2	Fgfr1	2.31153e-05	0	FGF2_FGFR1	Fgf2 - Fgfr1	FGF	Secreted Signaling	PMC: 4393358	HX	1.46353	37.4029	26.4298	3.28226e-08	0.562905	46.7023	43.696	0.182803
178	Mature OL	Homeostatic astrocytes 1	Fgf2	Fgfr2	1.31977e-06	0	FGF2_FGFR2	Fgf2 - Fgfr2	FGF	Secreted Signaling	PMC: 4393358	HX	1.46353	37.4029	26.4298	3.28226e-08	0.426317	15.0502	7.85824	0.000713183
179	Immature OL 2	Immature OL 2	Fgf2	Fgfr2	1.78349e-06	0	FGF2_FGFR2	Fgf2 - Fgfr2	FGF	Secreted Signaling	PMC: 4393358	HX	0.774818	15.4122	3.0303	7.85509e-07	1.91192	38.7097	22.7273	2.46597e-06
180	Mature OL	Immature OL 2	Fgf2	Fgfr2	1.52484e-05	0	FGF2_FGFR2	Fgf2 - Fgfr2	FGF	Secreted Signaling	PMC: 4393358	HX	1.46353	37.4029	26.4298	3.28226e-08	1.91192	38.7097	22.7273	2.46597e-06
181	Immature OL 2	Mature OL	Fgf2	Fgfr2	6.95454e-07	0	FGF2_FGFR2	Fgf2 - Fgfr2	FGF	Secreted Signaling	PMC: 4393358	HX	0.774818	15.4122	3.0303	7.85509e-07	0.612068	29.7447	22.7036	0.000107054
182	Mature OL	Mature OL	Fgf2	Fgfr2	9.1447e-06	0	FGF2_FGFR2	Fgf2 - Fgfr2	FGF	Secreted Signaling	PMC: 4393358	HX	1.46353	37.4029	26.4298	3.28226e-08	0.612068	29.7447	22.7036	0.000107054
183	Immature OL 2	Reactive astrocytes	Fgf2	Fgfr2	6.17798e-07	0	FGF2_FGFR2	Fgf2 - Fgfr2	FGF	Secreted Signaling	PMC: 4393358	HX	0.774818	15.4122	3.0303	7.85509e-07	0.282432	35.6506	27.2884	0.00673002
184	Mature OL	Reactive astrocytes	Fgf2	Fgfr2	1.13473e-05	0	FGF2_FGFR2	Fgf2 - Fgfr2	FGF	Secreted Signaling	PMC: 4393358	HX	1.46353	37.4029	26.4298	3.28226e-08	0.282432	35.6506	27.2884	0.00673002
185	Fibroblast	Fibroblast	Pdgfa	Pdgfra	1.35039e-06	0	PDGFA_PDGFRA	Pdgfa - Pdgfra	PDGF	Secreted Signaling	PMID: 15207812	HX	0.324171	16.6667	10	0.514495	2.56056	33.3333	25	0.456129
186	Fibroblast	Fibroblast	Pdgfa	Pdgfrb	1.05514e-05	0	PDGFA_PDGFRB	Pdgfa - Pdgfrb	PDGF	Secreted Signaling	PMID: 15207812	HX	0.324171	16.6667	10	0.514495	10.0344	58.3333	50	0.0582158
187	Fibroblast	Reactive astrocytes	Pdgfa	Pdgfrb	8.22721e-08	0	PDGFA_PDGFRB	Pdgfa - Pdgfrb	PDGF	Secreted Signaling	PMID: 15207812	HX	0.324171	16.6667	10	0.514495	0.709358	35.8289	28.152	0.00385467
188	Pericyte	OPC	Pdgfb	Pdgfra	6.0104e-05	0	PDGFB_PDGFRA	Pdgfb - Pdgfra	PDGF	Secreted Signaling	PMID: 15207812	HX	1.65109	42.1875	32.5	0.184348	5.99633	90.7051	89.1051	0.00114992
189	Pericyte	Endothelial 2	Pdgfb	Pdgfrb	1.20896e-06	0	PDGFB_PDGFRB	Pdgfb - Pdgfrb	PDGF	Secreted Signaling	PMID: 15207812	HX	1.65109	42.1875	32.5	0.184348	1.04993	24.6914	15.7143	0.154965
190	Pericyte	Pericyte	Pdgfb	Pdgfrb	0.000216588	0	PDGFB_PDGFRB	Pdgfb - Pdgfrb	PDGF	Secreted Signaling	PMID: 15207812	HX	1.65109	42.1875	32.5	0.184348	11.5993	90.625	92.5	0.028604
191	Pericyte	Reactive astrocytes	Pdgfb	Pdgfrb	3.89541e-06	0	PDGFB_PDGFRB	Pdgfb - Pdgfrb	PDGF	Secreted Signaling	PMID: 15207812	HX	1.65109	42.1875	32.5	0.184348	0.709358	35.8289	28.152	0.00385467
192	Fibroblast	Fibroblast	Vegfa	Flt1	1.7182e-05	0	VEGFA_VEGFR1	Vegfa - Vegfr1	VEGF	Secreted Signaling	KEGG: mmu04370; PMID: 16633338	HX	0.528716	25	40	0.325221	2.09794	62.5	75	0.598149
193	Reactive astrocytes	Fibroblast	Vegfa	Flt1	1.25187e-05	0	VEGFA_VEGFR1	Vegfa - Vegfr1	VEGF	Secreted Signaling	KEGG: mmu04370; PMID: 16633338	HX	4.81218	70.7665	56.1313	4.96299e-12	2.09794	62.5	75	0.598149
194	Endothelial 1	Endothelial 2	Igf2	Igf1r	2.0598e-05	0	IGF2_IGF1R	Igf2 - Igf1r	IGF	Secreted Signaling	PMID: 14604834	HX	1.67564	23.2558	21.7949	0.647919	1.3745	90.1235	82.8571	0.117953
195	Endothelial 2	Endothelial 2	Igf2	Igf1r	8.71195e-05	0	IGF2_IGF1R	Igf2 - Igf1r	IGF	Secreted Signaling	PMID: 14604834	HX	0.340878	34.5679	24.2857	0.284438	1.3745	90.1235	82.8571	0.117953
196	Pericyte	Endothelial 2	Igf2	Igf1r	0.000127697	0	IGF2_IGF1R	Igf2 - Igf1r	IGF	Secreted Signaling	PMID: 14604834	HX	1.4572	64.0625	60	0.633284	1.3745	90.1235	82.8571	0.117953
197	Endothelial 1	Homeostatic astrocytes 1	Igf2	Igf1r	4.59684e-08	0.01	IGF2_IGF1R	Igf2 - Igf1r	IGF	Secreted Signaling	PMID: 14604834	HX	1.67564	23.2558	21.7949	0.647919	0.395933	10.7023	5.70108	0.0047894
198	Endothelial 2	Homeostatic astrocytes 1	Igf2	Igf1r	6.22155e-08	0.01	IGF2_IGF1R	Igf2 - Igf1r	IGF	Secreted Signaling	PMID: 14604834	HX	0.340878	34.5679	24.2857	0.284438	0.395933	10.7023	5.70108	0.0047894
199	Pericyte	Homeostatic astrocytes 1	Igf2	Igf1r	2.59241e-07	0	IGF2_IGF1R	Igf2 - Igf1r	IGF	Secreted Signaling	PMID: 14604834	HX	1.4572	64.0625	60	0.633284	0.395933	10.7023	5.70108	0.0047894
200	Endothelial 1	Immature OL 2	Igf2	Igf1r	3.1794e-07	0	IGF2_IGF1R	Igf2 - Igf1r	IGF	Secreted Signaling	PMID: 14604834	HX	1.67564	23.2558	21.7949	0.647919	0.632882	16.129	10.6061	0.0395146
201	Endothelial 2	Immature OL 2	Igf2	Igf1r	4.57339e-07	0	IGF2_IGF1R	Igf2 - Igf1r	IGF	Secreted Signaling	PMID: 14604834	HX	0.340878	34.5679	24.2857	0.284438	0.632882	16.129	10.6061	0.0395146
202	Pericyte	Immature OL 2	Igf2	Igf1r	2.31473e-06	0	IGF2_IGF1R	Igf2 - Igf1r	IGF	Secreted Signaling	PMID: 14604834	HX	1.4572	64.0625	60	0.633284	0.632882	16.129	10.6061	0.0395146
203	Endothelial 1	Mature OL	Igf2	Igf1r	8.76778e-07	0	IGF2_IGF1R	Igf2 - Igf1r	IGF	Secreted Signaling	PMID: 14604834	HX	1.67564	23.2558	21.7949	0.647919	0.295051	21.5316	17.7643	0.0261115
204	Endothelial 2	Mature OL	Igf2	Igf1r	1.27275e-06	0	IGF2_IGF1R	Igf2 - Igf1r	IGF	Secreted Signaling	PMID: 14604834	HX	0.340878	34.5679	24.2857	0.284438	0.295051	21.5316	17.7643	0.0261115
205	Pericyte	Mature OL	Igf2	Igf1r	5.00345e-06	0	IGF2_IGF1R	Igf2 - Igf1r	IGF	Secreted Signaling	PMID: 14604834	HX	1.4572	64.0625	60	0.633284	0.295051	21.5316	17.7643	0.0261115
206	Endothelial 1	Reactive astrocytes	Igf2	Igf1r	2.74882e-06	0	IGF2_IGF1R	Igf2 - Igf1r	IGF	Secreted Signaling	PMID: 14604834	HX	1.67564	23.2558	21.7949	0.647919	0.434348	38.3244	30.0518	0.0054597
207	Endothelial 2	Reactive astrocytes	Igf2	Igf1r	4.30159e-06	0	IGF2_IGF1R	Igf2 - Igf1r	IGF	Secreted Signaling	PMID: 14604834	HX	0.340878	34.5679	24.2857	0.284438	0.434348	38.3244	30.0518	0.0054597
208	Pericyte	Reactive astrocytes	Igf2	Igf1r	1.67941e-05	0	IGF2_IGF1R	Igf2 - Igf1r	IGF	Secreted Signaling	PMID: 14604834	HX	1.4572	64.0625	60	0.633284	0.434348	38.3244	30.0518	0.0054597
209	Endothelial 1	Pericyte	Igf2	Igf2r	4.27482e-07	0	IGF2_IGF2R	Igf2 - Igf2r	IGF	Secreted Signaling	PMID: 14604834	HX	1.67564	23.2558	21.7949	0.647919	0.535447	20.3125	15	0.442219
210	Endothelial 2	Pericyte	Igf2	Igf2r	6.81145e-07	0	IGF2_IGF2R	Igf2 - Igf2r	IGF	Secreted Signaling	PMID: 14604834	HX	0.340878	34.5679	24.2857	0.284438	0.535447	20.3125	15	0.442219
211	Pericyte	Pericyte	Igf2	Igf2r	1.3985e-05	0	IGF2_IGF2R	Igf2 - Igf2r	IGF	Secreted Signaling	PMID: 14604834	HX	1.4572	64.0625	60	0.633284	0.535447	20.3125	15	0.442219
212	Endothelial 2	Immature OL 2	Cxcl12	Cxcr4	1.07939e-07	0	CXCL12_CXCR4	Cxcl12 - Cxcr4	CXCL	Secreted Signaling	KEGG: mmu04060	HX	1.48532	37.037	20	0.0197267	0.339417	11.4695	3.0303	0.000223491
213	Endothelial 2	Mature OL	Cxcl12	Cxcr4	4.37714e-08	0	CXCL12_CXCR4	Cxcl12 - Cxcr4	CXCL	Secreted Signaling	KEGG: mmu04060	HX	1.48532	37.037	20	0.0197267	0.300933	10.5438	4.59272	2.10108e-07
214	Endothelial 1	Microglia	Cx3cl1	Cx3cr1	8.16658e-07	0	CX3CL1_CX3CR1	Cx3cl1 - Cx3cr1	CX3C	Secreted Signaling	KEGG: mmu04060	HX	0.301808	12.7907	8.97436	0.437339	0.601117	42.9688	44.0217	0.673646
215	Endothelial 2	Microglia	Cx3cl1	Cx3cr1	1.35184e-05	0	CX3CL1_CX3CR1	Cx3cl1 - Cx3cr1	CX3C	Secreted Signaling	KEGG: mmu04060	HX	0.868067	49.3827	34.2857	0.0982348	0.601117	42.9688	44.0217	0.673646
216	Microglia inflammatory	Microglia	Cx3cl1	Cx3cr1	1.56931e-06	0	CX3CL1_CX3CR1	Cx3cl1 - Cx3cr1	CX3C	Secreted Signaling	KEGG: mmu04060	HX	0.661568	15.3846	7.07071	0.0514143	0.601117	42.9688	44.0217	0.673646
217	Immature OL 2	Homeostatic astrocytes 3	Il34	Csf1r	6.09933e-08	0.01	IL34_CSF1R	Il34 - Csf1r	CSF	Secreted Signaling	KEGG: mmu04060	HX	0.353888	10.7527	6.06061	0.0425766	0.735752	36.8421	31.5789	0.355302
218	Mature OL	Homeostatic astrocytes 3	Il34	Csf1r	2.47346e-06	0	IL34_CSF1R	Il34 - Csf1r	CSF	Secreted Signaling	KEGG: mmu04060	HX	1.05331	23.1964	12.565	5.00433e-11	0.735752	36.8421	31.5789	0.355302
219	Immature OL 2	Microglia inflammatory	Il34	Csf1r	1.13807e-06	0	IL34_CSF1R	Il34 - Csf1r	CSF	Secreted Signaling	KEGG: mmu04060	HX	0.353888	10.7527	6.06061	0.0425766	1.43772	98.0769	95.9596	0.423975
220	Mature OL	Microglia inflammatory	Il34	Csf1r	4.68782e-05	0	IL34_CSF1R	Il34 - Csf1r	CSF	Secreted Signaling	KEGG: mmu04060	HX	1.05331	23.1964	12.565	5.00433e-11	1.43772	98.0769	95.9596	0.423975
221	Pericyte	Homeostatic astrocytes 3	Csf1	Csf1r	1.80144e-06	0	CSF1_CSF1R	Csf1 - Csf1r	CSF	Secreted Signaling	KEGG: mmu04060	HX	1.17608	25	15	0.164664	0.735752	36.8421	31.5789	0.355302
222	Reactive astrocytes	Homeostatic astrocytes 3	Csf1	Csf1r	2.62903e-06	0	CSF1_CSF1R	Csf1 - Csf1r	CSF	Secreted Signaling	KEGG: mmu04060	HX	0.471969	23.8859	19.8618	0.0449847	0.735752	36.8421	31.5789	0.355302
223	Endothelial 1	Microglia inflammatory	Csf1	Csf1r	2.56394e-06	0	CSF1_CSF1R	Csf1 - Csf1r	CSF	Secreted Signaling	KEGG: mmu04060	HX	0.755042	10.4651	5.12821	0.19713	1.43772	98.0769	95.9596	0.423975
224	Pericyte	Microglia inflammatory	Csf1	Csf1r	3.04445e-05	0	CSF1_CSF1R	Csf1 - Csf1r	CSF	Secreted Signaling	KEGG: mmu04060	HX	1.17608	25	15	0.164664	1.43772	98.0769	95.9596	0.423975
225	Reactive astrocytes	Microglia inflammatory	Csf1	Csf1r	4.91246e-05	0	CSF1_CSF1R	Csf1 - Csf1r	CSF	Secreted Signaling	KEGG: mmu04060	HX	0.471969	23.8859	19.8618	0.0449847	1.43772	98.0769	95.9596	0.423975
226	Immature OL 1	Immature OL 2	Tnfsf11	Tnfrsf11a	1.0211e-08	0	TNFSF11_TNFRSF11A	Tnfsf11 - Tnfrsf11a	RANKL	Secreted Signaling	KEGG: mmu04060	HX	0.685041	20.8633	9.87654	0.0226881	0.540984	10.7527	4.54545	0.00548655
227	Immature OL 2	Immature OL 2	Tnfsf11	Tnfrsf11a	2.21037e-07	0	TNFSF11_TNFRSF11A	Tnfsf11 - Tnfrsf11a	RANKL	Secreted Signaling	KEGG: mmu04060	HX	1.32826	37.6344	26.1364	0.00105116	0.540984	10.7527	4.54545	0.00548655
228	Mature OL	Immature OL 2	Tnfsf11	Tnfrsf11a	1.96663e-08	0	TNFSF11_TNFRSF11A	Tnfsf11 - Tnfrsf11a	RANKL	Secreted Signaling	KEGG: mmu04060	HX	0.297179	17.3141	11.4385	0.000130383	0.540984	10.7527	4.54545	0.00548655
229	Newly formed OL	Immature OL 2	Tnfsf11	Tnfrsf11a	1.1968e-08	0	TNFSF11_TNFRSF11A	Tnfsf11 - Tnfrsf11a	RANKL	Secreted Signaling	KEGG: mmu04060	HX	0.294499	13.9535	12.0812	0.281223	0.540984	10.7527	4.54545	0.00548655
230	Reactive astrocytes	Immature OL 2	Tnfsf11	Tnfrsf11a	1.4355e-08	0	TNFSF11_TNFRSF11A	Tnfsf11 - Tnfrsf11a	RANKL	Secreted Signaling	KEGG: mmu04060	HX	0.33304	17.6471	10.3627	0.000475519	0.540984	10.7527	4.54545	0.00548655
231	Immature OL 1	OPC	Mdk	Ptprz1	8.84182e-07	0	MDK_PTPRZ1	Mdk - Ptprz1	MK	Secreted Signaling	PMID: 28356350	HX	1.27541	27.3381	18.5185	0.0694865	1.29231	30.4487	14.3969	3.48159e-06
232	Pericyte	OPC	Mdk	Ptprz1	1.7609e-07	0	MDK_PTPRZ1	Mdk - Ptprz1	MK	Secreted Signaling	PMID: 28356350	HX	0.508939	14.0625	5	0.151807	1.29231	30.4487	14.3969	3.48159e-06
233	Reactive astrocytes	OPC	Mdk	Ptprz1	2.17135e-07	0	MDK_PTPRZ1	Mdk - Ptprz1	MK	Secreted Signaling	PMID: 28356350	HX	0.26781	12.656	8.80829	0.0333292	1.29231	30.4487	14.3969	3.48159e-06
234	Fibroblast	Reactive astrocytes	Mdk	Ptprz1	3.79681e-08	0	MDK_PTPRZ1	Mdk - Ptprz1	MK	Secreted Signaling	PMID: 28356350	HX	0.805144	16.6667	25	0.675951	0.844095	21.2121	7.94473	8.80491e-11
235	Immature OL 1	Reactive astrocytes	Mdk	Ptprz1	3.77802e-07	0	MDK_PTPRZ1	Mdk - Ptprz1	MK	Secreted Signaling	PMID: 28356350	HX	1.27541	27.3381	18.5185	0.0694865	0.844095	21.2121	7.94473	8.80491e-11
236	Pericyte	Reactive astrocytes	Mdk	Ptprz1	7.67242e-08	0	MDK_PTPRZ1	Mdk - Ptprz1	MK	Secreted Signaling	PMID: 28356350	HX	0.508939	14.0625	5	0.151807	0.844095	21.2121	7.94473	8.80491e-11
237	Reactive astrocytes	Reactive astrocytes	Mdk	Ptprz1	1.3355e-07	0	MDK_PTPRZ1	Mdk - Ptprz1	MK	Secreted Signaling	PMID: 28356350	HX	0.26781	12.656	8.80829	0.0333292	0.844095	21.2121	7.94473	8.80491e-11
238	Reactive astrocytes	Endothelial 2	Mdk	Lrp1	1.66964e-07	0	MDK_LRP1	Mdk - Lrp1	MK	Secreted Signaling	PMID: 28356350	HX	0.26781	12.656	8.80829	0.0333292	1.29141	29.6296	14.2857	0.0230203
239	Reactive astrocytes	Homeostatic astrocytes 1	Mdk	Lrp1	2.62344e-07	0	MDK_LRP1	Mdk - Lrp1	MK	Secreted Signaling	PMID: 28356350	HX	0.26781	12.656	8.80829	0.0333292	0.323499	26.4214	28.3513	0.844841
240	Reactive astrocytes	Homeostatic astrocytes 2	Mdk	Lrp1	1.85574e-07	0	MDK_LRP1	Mdk - Lrp1	MK	Secreted Signaling	PMID: 28356350	HX	0.26781	12.656	8.80829	0.0333292	0.94261	21.3836	15.9091	0.0829432
241	Pericyte	Homeostatic astrocytes 3	Mdk	Lrp1	2.10125e-07	0.02	MDK_LRP1	Mdk - Lrp1	MK	Secreted Signaling	PMID: 28356350	HX	0.508939	14.0625	5	0.151807	1.22549	34.2105	20.5742	0.0095362
242	Reactive astrocytes	Homeostatic astrocytes 3	Mdk	Lrp1	2.29774e-07	0	MDK_LRP1	Mdk - Lrp1	MK	Secreted Signaling	PMID: 28356350	HX	0.26781	12.656	8.80829	0.0333292	1.22549	34.2105	20.5742	0.0095362
243	Immature OL 1	Immature OL 1	Mdk	Lrp1	7.21121e-06	0	MDK_LRP1	Mdk - Lrp1	MK	Secreted Signaling	PMID: 28356350	HX	1.27541	27.3381	18.5185	0.0694865	1.55409	44.6043	27.1605	0.00572979
244	Reactive astrocytes	Immature OL 1	Mdk	Lrp1	1.14027e-07	0	MDK_LRP1	Mdk - Lrp1	MK	Secreted Signaling	PMID: 28356350	HX	0.26781	12.656	8.80829	0.0333292	1.55409	44.6043	27.1605	0.00572979
245	Immature OL 1	Newly formed OL	Mdk	Lrp1	1.38348e-06	0	MDK_LRP1	Mdk - Lrp1	MK	Secreted Signaling	PMID: 28356350	HX	1.27541	27.3381	18.5185	0.0694865	1.07205	21.6279	15.736	0.00456207
246	Reactive astrocytes	Newly formed OL	Mdk	Lrp1	1.44337e-07	0	MDK_LRP1	Mdk - Lrp1	MK	Secreted Signaling	PMID: 28356350	HX	0.26781	12.656	8.80829	0.0333292	1.07205	21.6279	15.736	0.00456207
247	Immature OL 1	OPC	Mdk	Lrp1	7.10868e-06	0	MDK_LRP1	Mdk - Lrp1	MK	Secreted Signaling	PMID: 28356350	HX	1.27541	27.3381	18.5185	0.0694865	1.09098	75.641	73.1518	0.318032
248	Pericyte	OPC	Mdk	Lrp1	1.41582e-06	0	MDK_LRP1	Mdk - Lrp1	MK	Secreted Signaling	PMID: 28356350	HX	0.508939	14.0625	5	0.151807	1.09098	75.641	73.1518	0.318032
249	Reactive astrocytes	OPC	Mdk	Lrp1	1.74583e-06	0	MDK_LRP1	Mdk - Lrp1	MK	Secreted Signaling	PMID: 28356350	HX	0.26781	12.656	8.80829	0.0333292	1.09098	75.641	73.1518	0.318032
250	Fibroblast	Reactive astrocytes	Mdk	Lrp1	2.8767e-07	0	MDK_LRP1	Mdk - Lrp1	MK	Secreted Signaling	PMID: 28356350	HX	0.805144	16.6667	25	0.675951	0.962088	57.754	50.9499	0.0194517
251	Immature OL 1	Reactive astrocytes	Mdk	Lrp1	2.86242e-06	0	MDK_LRP1	Mdk - Lrp1	MK	Secreted Signaling	PMID: 28356350	HX	1.27541	27.3381	18.5185	0.0694865	0.962088	57.754	50.9499	0.0194517
252	Pericyte	Reactive astrocytes	Mdk	Lrp1	5.81313e-07	0	MDK_LRP1	Mdk - Lrp1	MK	Secreted Signaling	PMID: 28356350	HX	0.508939	14.0625	5	0.151807	0.962088	57.754	50.9499	0.0194517
253	Reactive astrocytes	Reactive astrocytes	Mdk	Lrp1	1.01187e-06	0	MDK_LRP1	Mdk - Lrp1	MK	Secreted Signaling	PMID: 28356350	HX	0.26781	12.656	8.80829	0.0333292	0.962088	57.754	50.9499	0.0194517
254	Fibroblast	Fibroblast	Edn1	Ednra	5.74578e-06	0	EDN1_EDNRA	Edn1 - Ednra	EDN	Secreted Signaling	KEGG: mmu04080	HX	1.25949	25	10	0.166311	1.38537	33.3333	15	0.167812
255	Endothelial 2	Pericyte	Edn1	Ednra	4.54604e-06	0	EDN1_EDNRA	Edn1 - Ednra	EDN	Secreted Signaling	KEGG: mmu04080	HX	1.17832	34.5679	24.2857	0.126719	2.81582	45.3125	30	0.0684396
256	Endothelial 2	Homeostatic astrocytes 1	Edn1	Ednrb	2.35763e-06	0	EDN1_EDNRB	Edn1 - Ednrb	EDN	Secreted Signaling	KEGG: mmu04080	HX	1.17832	34.5679	24.2857	0.126719	0.268481	27.0903	23.8829	0.264708
257	Endothelial 2	Homeostatic astrocytes 2	Edn1	Ednrb	1.45769e-06	0	EDN1_EDNRB	Edn1 - Ednrb	EDN	Secreted Signaling	KEGG: mmu04080	HX	1.17832	34.5679	24.2857	0.126719	0.784608	17.6101	13.8889	0.202665
258	Endothelial 2	Microglia inflammatory	Edn1	Ednrb	6.12313e-07	0	EDN1_EDNRB	Edn1 - Ednrb	EDN	Secreted Signaling	KEGG: mmu04080	HX	1.17832	34.5679	24.2857	0.126719	0.473058	18.2692	11.1111	0.143822
259	Endothelial 2	OPC	Edn1	Ednrb	1.02884e-05	0	EDN1_EDNRB	Edn1 - Ednrb	EDN	Secreted Signaling	KEGG: mmu04080	HX	1.17832	34.5679	24.2857	0.126719	1.09438	58.0128	50.5837	0.0494001
260	Endothelial 2	Reactive astrocytes	Edn1	Ednrb	1.2159e-05	0	EDN1_EDNRB	Edn1 - Ednrb	EDN	Secreted Signaling	KEGG: mmu04080	HX	1.17832	34.5679	24.2857	0.126719	0.868451	59.0018	51.1226	0.000885612
261	Fibroblast	Reactive astrocytes	Edn1	Ednrb	1.0611e-06	0	EDN1_EDNRB	Edn1 - Ednrb	EDN	Secreted Signaling	KEGG: mmu04080	HX	1.25949	25	10	0.166311	0.868451	59.0018	51.1226	0.000885612
262	Mature OL	Endothelial 1	Ntf3	Ntrk2	3.23355e-07	0	NTF3_NTRK2	Ntf3 - Ntrk2	NT	Secreted Signaling	PMID: 27908981	HX	0.709302	17.758	8.4922	1.78719e-10	0.682748	19.7674	12.8205	0.214416
263	Mature OL	Endothelial 2	Ntf3	Ntrk2	5.07069e-07	0	NTF3_NTRK2	Ntf3 - Ntrk2	NT	Secreted Signaling	PMID: 27908981	HX	0.709302	17.758	8.4922	1.78719e-10	0.81036	30.8642	14.2857	0.0134948
264	Mature OL	Homeostatic astrocytes 1	Ntf3	Ntrk2	2.50328e-06	0	NTF3_NTRK2	Ntf3 - Ntrk2	NT	Secreted Signaling	PMID: 27908981	HX	0.709302	17.758	8.4922	1.78719e-10	1.27451	39.7993	30.2003	0.000658212
265	Mature OL	Homeostatic astrocytes 2	Ntf3	Ntrk2	1.41297e-06	0	NTF3_NTRK2	Ntf3 - Ntrk2	NT	Secreted Signaling	PMID: 27908981	HX	0.709302	17.758	8.4922	1.78719e-10	0.781671	29.5597	25.7576	0.206945
266	Mature OL	Homeostatic astrocytes 3	Ntf3	Ntrk2	1.45419e-06	0	NTF3_NTRK2	Ntf3 - Ntrk2	NT	Secreted Signaling	PMID: 27908981	HX	0.709302	17.758	8.4922	1.78719e-10	1.54455	46.0526	30.1435	0.00720633
267	Mature OL	Immature OL 1	Ntf3	Ntrk2	1.53949e-06	0	NTF3_NTRK2	Ntf3 - Ntrk2	NT	Secreted Signaling	PMID: 27908981	HX	0.709302	17.758	8.4922	1.78719e-10	3.63486	57.554	43.2099	0.000455773
268	Mature OL	Microglia	Ntf3	Ntrk2	7.97423e-08	0	NTF3_NTRK2	Ntf3 - Ntrk2	NT	Secreted Signaling	PMID: 27908981	HX	0.709302	17.758	8.4922	1.78719e-10	0.425588	12.5	8.69565	0.261365
269	Mature OL	Microglia inflammatory	Ntf3	Ntrk2	3.45592e-07	0	NTF3_NTRK2	Ntf3 - Ntrk2	NT	Secreted Signaling	PMID: 27908981	HX	0.709302	17.758	8.4922	1.78719e-10	0.804543	24.0385	15.1515	0.086848
270	Mature OL	Newly formed OL	Ntf3	Ntrk2	1.42376e-07	0	NTF3_NTRK2	Ntf3 - Ntrk2	NT	Secreted Signaling	PMID: 27908981	HX	0.709302	17.758	8.4922	1.78719e-10	0.375091	14.186	9.23858	0.00608421
271	Mature OL	OPC	Ntf3	Ntrk2	1.54518e-06	0	NTF3_NTRK2	Ntf3 - Ntrk2	NT	Secreted Signaling	PMID: 27908981	HX	0.709302	17.758	8.4922	1.78719e-10	0.861292	36.5385	29.572	0.0521067
272	Mature OL	Reactive astrocytes	Ntf3	Ntrk2	6.10866e-06	0	NTF3_NTRK2	Ntf3 - Ntrk2	NT	Secreted Signaling	PMID: 27908981	HX	0.709302	17.758	8.4922	1.78719e-10	1.8684	64.3494	54.0587	2.00485e-06
273	Mature OL	OPC	Ntf3	Ntrk3	4.90277e-07	0	NTF3_NTRK3	Ntf3 - Ntrk3	NT	Secreted Signaling	PMID: 27908981	HX	0.709302	17.758	8.4922	1.78719e-10	0.569514	24.0385	13.6187	0.00221146
274	Endothelial 2	Endothelial 2	Gas6	Axl	3.76132e-06	0	GAS6_AXL	Gas6 - Axl	GAS	Secreted Signaling	PMID: 27801848	HX	2.5236	65.4321	51.4286	0.0235417	0.602026	14.8148	8.57143	0.258249
275	Pericyte	Endothelial 2	Gas6	Axl	3.16142e-07	0	GAS6_AXL	Gas6 - Axl	GAS	Secreted Signaling	PMID: 27801848	HX	0.455999	42.1875	37.5	0.64617	0.602026	14.8148	8.57143	0.258249
276	Pericyte	Homeostatic astrocytes 3	Gas6	Axl	4.14047e-07	0	GAS6_AXL	Gas6 - Axl	GAS	Secreted Signaling	PMID: 27801848	HX	0.455999	42.1875	37.5	0.64617	0.44785	14.4737	10.0478	0.26047
277	Immature OL 1	Immature OL 1	Gas6	Axl	3.85572e-07	0	GAS6_AXL	Gas6 - Axl	GAS	Secreted Signaling	PMID: 27801848	HX	0.757282	23.0216	14.8148	0.100476	0.478124	15.8273	3.7037	0.00813871
278	Endothelial 2	Microglia inflammatory	Gas6	Mertk	2.52743e-05	0	GAS6_MERTK	Gas6 - Mertk	GAS	Secreted Signaling	PMID: 27801848	HX	2.5236	65.4321	51.4286	0.0235417	1.20789	50.9615	46.4646	0.219419
279	Microglia	Microglia inflammatory	Gas6	Mertk	1.0581e-06	0	GAS6_MERTK	Gas6 - Mertk	GAS	Secreted Signaling	PMID: 27801848	HX	0.260274	13.2812	10.3261	0.385913	1.20789	50.9615	46.4646	0.219419
280	Pericyte	Microglia inflammatory	Gas6	Mertk	6.87909e-06	0	GAS6_MERTK	Gas6 - Mertk	GAS	Secreted Signaling	PMID: 27801848	HX	0.455999	42.1875	37.5	0.64617	1.20789	50.9615	46.4646	0.219419
281	Endothelial 2	Reactive astrocytes	Gas6	Mertk	1.82969e-05	0	GAS6_MERTK	Gas6 - Mertk	GAS	Secreted Signaling	PMID: 27801848	HX	2.5236	65.4321	51.4286	0.0235417	1.22356	34.5811	21.9344	2.70951e-07
282	Immature OL 1	Reactive astrocytes	Gas6	Mertk	6.84134e-07	0	GAS6_MERTK	Gas6 - Mertk	GAS	Secreted Signaling	PMID: 27801848	HX	0.757282	23.0216	14.8148	0.100476	1.22356	34.5811	21.9344	2.70951e-07
283	Microglia	Reactive astrocytes	Gas6	Mertk	6.82476e-07	0	GAS6_MERTK	Gas6 - Mertk	GAS	Secreted Signaling	PMID: 27801848	HX	0.260274	13.2812	10.3261	0.385913	1.22356	34.5811	21.9344	2.70951e-07
284	Pericyte	Reactive astrocytes	Gas6	Mertk	4.09345e-06	0	GAS6_MERTK	Gas6 - Mertk	GAS	Secreted Signaling	PMID: 27801848	HX	0.455999	42.1875	37.5	0.64617	1.22356	34.5811	21.9344	2.70951e-07
285	Immature OL 1	Immature OL 1	Gas6	Tyro3	1.56006e-06	0.03	GAS6_TYRO3	Gas6 - Tyro3	GAS	Secreted Signaling	PMID: 27801848	HX	0.757282	23.0216	14.8148	0.100476	0.871799	27.3381	16.0494	0.0407176
286	Endothelial 2	Immature OL 2	Gas6	Tyro3	2.67696e-05	0	GAS6_TYRO3	Gas6 - Tyro3	GAS	Secreted Signaling	PMID: 27801848	HX	2.5236	65.4321	51.4286	0.0235417	1.48736	47.3118	38.6364	0.00864562
287	Immature OL 1	Immature OL 2	Gas6	Tyro3	1.92935e-06	0	GAS6_TYRO3	Gas6 - Tyro3	GAS	Secreted Signaling	PMID: 27801848	HX	0.757282	23.0216	14.8148	0.100476	1.48736	47.3118	38.6364	0.00864562
288	Microglia	Immature OL 2	Gas6	Tyro3	1.16281e-06	0	GAS6_TYRO3	Gas6 - Tyro3	GAS	Secreted Signaling	PMID: 27801848	HX	0.260274	13.2812	10.3261	0.385913	1.48736	47.3118	38.6364	0.00864562
289	Pericyte	Immature OL 2	Gas6	Tyro3	7.76403e-06	0	GAS6_TYRO3	Gas6 - Tyro3	GAS	Secreted Signaling	PMID: 27801848	HX	0.455999	42.1875	37.5	0.64617	1.48736	47.3118	38.6364	0.00864562
290	Endothelial 2	Mature OL	Gas6	Tyro3	5.07885e-05	0	GAS6_TYRO3	Gas6 - Tyro3	GAS	Secreted Signaling	PMID: 27801848	HX	2.5236	65.4321	51.4286	0.0235417	2.26044	54.384	47.1404	1.96237e-07
291	Immature OL 1	Mature OL	Gas6	Tyro3	2.3675e-06	0	GAS6_TYRO3	Gas6 - Tyro3	GAS	Secreted Signaling	PMID: 27801848	HX	0.757282	23.0216	14.8148	0.100476	2.26044	54.384	47.1404	1.96237e-07
292	Microglia	Mature OL	Gas6	Tyro3	1.92605e-06	0	GAS6_TYRO3	Gas6 - Tyro3	GAS	Secreted Signaling	PMID: 27801848	HX	0.260274	13.2812	10.3261	0.385913	2.26044	54.384	47.1404	1.96237e-07
293	Pericyte	Mature OL	Gas6	Tyro3	1.14418e-05	0	GAS6_TYRO3	Gas6 - Tyro3	GAS	Secreted Signaling	PMID: 27801848	HX	0.455999	42.1875	37.5	0.64617	2.26044	54.384	47.1404	1.96237e-07
294	Endothelial 1	Endothelial 1	Cdh5	Cdh5	0.000344801	0	CDH5_CDH5	Cdh5 - Cdh5	CDH5	Cell-Cell Contact	KEGG: mmu04514	HX	4.21904	76.7442	64.1026	0.040442	4.21904	76.7442	64.1026	0.040442
295	Endothelial 2	Endothelial 1	Cdh5	Cdh5	0.00018213	0	CDH5_CDH5	Cdh5 - Cdh5	CDH5	Cell-Cell Contact	KEGG: mmu04514	HX	0.724867	93.8272	90	0.364424	4.21904	76.7442	64.1026	0.040442
296	Endothelial 1	Endothelial 2	Cdh5	Cdh5	0.00018213	0	CDH5_CDH5	Cdh5 - Cdh5	CDH5	Cell-Cell Contact	KEGG: mmu04514	HX	4.21904	76.7442	64.1026	0.040442	0.724867	93.8272	90	0.364424
297	Endothelial 2	Endothelial 2	Cdh5	Cdh5	0.000815236	0	CDH5_CDH5	Cdh5 - Cdh5	CDH5	Cell-Cell Contact	KEGG: mmu04514	HX	0.724867	93.8272	90	0.364424	0.724867	93.8272	90	0.364424
298	Fibroblast	Fibroblast	Cdh5	Cdh5	0.000208941	0	CDH5_CDH5	Cdh5 - Cdh5	CDH5	Cell-Cell Contact	KEGG: mmu04514	HX	1.71468	75	75	0.301442	1.71468	75	75	0.301442
299	Mature OL	Endothelial 2	Efna1	Epha2	2.09437e-07	0	EFNA1_EPHA2	Efna1 - Epha2	EPHA	Cell-Cell Contact	PMID: 15114347	HX	0.261752	14.2064	10.5719	0.0103463	0.856542	34.5679	12.8571	0.0032144
300	Mature OL	Pericyte	Efna1	Epha2	1.64757e-07	0	EFNA1_EPHA2	Efna1 - Epha2	EPHA	Cell-Cell Contact	PMID: 15114347	HX	0.261752	14.2064	10.5719	0.0103463	0.633614	29.6875	30	0.775646
301	Mature OL	Endothelial 2	Efna1	Epha4	2.27504e-07	0	EFNA1_EPHA4	Efna1 - Epha4	EPHA	Cell-Cell Contact	PMID: 15114347	HX	0.261752	14.2064	10.5719	0.0103463	0.38618	34.5679	24.2857	0.318967
302	Mature OL	Immature OL 1	Efna1	Epha4	2.63119e-07	0	EFNA1_EPHA4	Efna1 - Epha4	EPHA	Cell-Cell Contact	PMID: 15114347	HX	0.261752	14.2064	10.5719	0.0103463	0.36021	49.6403	39.5062	0.232317
303	Mature OL	Immature OL 2	Efna1	Epha4	9.00166e-08	0	EFNA1_EPHA4	Efna1 - Epha4	EPHA	Cell-Cell Contact	PMID: 15114347	HX	0.261752	14.2064	10.5719	0.0103463	0.315192	14.6953	14.3939	0.79338
304	Mature OL	Mature OL	Efna1	Epha4	2.47708e-07	0	EFNA1_EPHA4	Efna1 - Epha4	EPHA	Cell-Cell Contact	PMID: 15114347	HX	0.261752	14.2064	10.5719	0.0103463	0.557813	22.4195	17.1577	0.0014785
305	Mature OL	OPC	Efna1	Epha4	3.73788e-08	0	EFNA1_EPHA4	Efna1 - Epha4	EPHA	Cell-Cell Contact	PMID: 15114347	HX	0.261752	14.2064	10.5719	0.0103463	0.461576	13.4615	7.00389	0.0116122
306	Mature OL	Reactive astrocytes	Efna1	Epha4	2.84667e-07	0	EFNA1_EPHA4	Efna1 - Epha4	EPHA	Cell-Cell Contact	PMID: 15114347	HX	0.261752	14.2064	10.5719	0.0103463	0.561762	24.5989	17.2712	0.00154512
307	Immature OL 1	Immature OL 1	Efna2	Epha4	1.10758e-06	0	EFNA2_EPHA4	Efna2 - Epha4	EPHA	Cell-Cell Contact	PMID: 15114347	HX	0.354255	14.3885	6.17284	0.0632877	0.36021	49.6403	39.5062	0.232317
308	Immature OL 1	Immature OL 2	Efna2	Epha4	3.21122e-08	0	EFNA2_EPHA4	Efna2 - Epha4	EPHA	Cell-Cell Contact	PMID: 15114347	HX	0.354255	14.3885	6.17284	0.0632877	0.315192	14.6953	14.3939	0.79338
309	Immature OL 1	Mature OL	Efna2	Epha4	6.88075e-08	0	EFNA2_EPHA4	Efna2 - Epha4	EPHA	Cell-Cell Contact	PMID: 15114347	HX	0.354255	14.3885	6.17284	0.0632877	0.557813	22.4195	17.1577	0.0014785
310	Immature OL 1	OPC	Efna2	Epha4	1.04416e-08	0	EFNA2_EPHA4	Efna2 - Epha4	EPHA	Cell-Cell Contact	PMID: 15114347	HX	0.354255	14.3885	6.17284	0.0632877	0.461576	13.4615	7.00389	0.0116122
311	Immature OL 1	Reactive astrocytes	Efna2	Epha4	6.51034e-08	0	EFNA2_EPHA4	Efna2 - Epha4	EPHA	Cell-Cell Contact	PMID: 15114347	HX	0.354255	14.3885	6.17284	0.0632877	0.561762	24.5989	17.2712	0.00154512
312	Immature OL 1	Immature OL 1	Efnb2	Epha4	3.5314e-06	0	EFNB2_EPHA4	Efnb2 - Epha4	EPHB	Cell-Cell Contact	PMID: 15114347	HX	0.453843	20.1439	24.6914	0.593774	0.36021	49.6403	39.5062	0.232317
313	Immature OL 1	Immature OL 2	Efnb2	Epha4	1.02387e-07	0	EFNB2_EPHA4	Efnb2 - Epha4	EPHB	Cell-Cell Contact	PMID: 15114347	HX	0.453843	20.1439	24.6914	0.593774	0.315192	14.6953	14.3939	0.79338
314	Immature OL 1	Mature OL	Efnb2	Epha4	2.19387e-07	0	EFNB2_EPHA4	Efnb2 - Epha4	EPHB	Cell-Cell Contact	PMID: 15114347	HX	0.453843	20.1439	24.6914	0.593774	0.557813	22.4195	17.1577	0.0014785
315	Immature OL 1	OPC	Efnb2	Epha4	3.32922e-08	0	EFNB2_EPHA4	Efnb2 - Epha4	EPHB	Cell-Cell Contact	PMID: 15114347	HX	0.453843	20.1439	24.6914	0.593774	0.461576	13.4615	7.00389	0.0116122
316	Fibroblast	Reactive astrocytes	Efnb2	Epha4	3.29583e-07	0	EFNB2_EPHA4	Efnb2 - Epha4	EPHB	Cell-Cell Contact	PMID: 15114347	HX	2.09265	45.8333	15	0.0153583	0.561762	24.5989	17.2712	0.00154512
317	Immature OL 1	Reactive astrocytes	Efnb2	Epha4	2.07577e-07	0	EFNB2_EPHA4	Efnb2 - Epha4	EPHB	Cell-Cell Contact	PMID: 15114347	HX	0.453843	20.1439	24.6914	0.593774	0.561762	24.5989	17.2712	0.00154512
318	Immature OL 1	Immature OL 1	Efnb2	Ephb1	1.25596e-06	0	EFNB2_EPHB1	Efnb2 - Ephb1	EPHB	Cell-Cell Contact	PMID: 15114347	HX	0.453843	20.1439	24.6914	0.593774	0.469355	28.0576	20.9877	0.198626
319	Immature OL 1	Immature OL 2	Efnb2	Ephb1	2.33863e-06	0	EFNB2_EPHB1	Efnb2 - Ephb1	EPHB	Cell-Cell Contact	PMID: 15114347	HX	0.453843	20.1439	24.6914	0.593774	1.66116	59.8566	57.5758	0.0576803
320	Immature OL 1	Mature OL	Efnb2	Ephb1	5.61805e-07	0	EFNB2_EPHB1	Efnb2 - Ephb1	EPHB	Cell-Cell Contact	PMID: 15114347	HX	0.453843	20.1439	24.6914	0.593774	0.458345	36.293	31.1092	0.0156791
321	Immature OL 1	Newly formed OL	Efnb2	Ephb1	2.31478e-07	0	EFNB2_EPHB1	Efnb2 - Ephb1	EPHB	Cell-Cell Contact	PMID: 15114347	HX	0.453843	20.1439	24.6914	0.593774	0.330029	15.814	13.401	0.19955
322	Fibroblast	Reactive astrocytes	Efnb2	Ephb1	4.00218e-07	0	EFNB2_EPHB1	Efnb2 - Ephb1	EPHB	Cell-Cell Contact	PMID: 15114347	HX	2.09265	45.8333	15	0.0153583	0.356538	27.451	20.7254	0.0111249
323	Immature OL 1	Reactive astrocytes	Efnb2	Ephb1	2.52065e-07	0	EFNB2_EPHB1	Efnb2 - Ephb1	EPHB	Cell-Cell Contact	PMID: 15114347	HX	0.453843	20.1439	24.6914	0.593774	0.356538	27.451	20.7254	0.0111249
324	Immature OL 2	Endothelial 2	Efnb3	Epha4	3.78813e-06	0	EFNB3_EPHA4	Efnb3 - Epha4	EPHB	Cell-Cell Contact	PMID: 15114347	HX	1.29958	45.5197	38.2576	0.0292625	0.38618	34.5679	24.2857	0.318967
325	Mature OL	Endothelial 2	Efnb3	Epha4	6.54836e-06	0	EFNB3_EPHA4	Efnb3 - Epha4	EPHB	Cell-Cell Contact	PMID: 15114347	HX	1.06417	50.6104	46.3605	0.00629992	0.38618	34.5679	24.2857	0.318967
326	Immature OL 1	Immature OL 1	Efnb3	Epha4	8.42741e-06	0	EFNB3_EPHA4	Efnb3 - Epha4	EPHB	Cell-Cell Contact	PMID: 15114347	HX	0.34965	30.2158	24.6914	0.455731	0.36021	49.6403	39.5062	0.232317
327	Immature OL 2	Immature OL 1	Efnb3	Epha4	6.77393e-06	0	EFNB3_EPHA4	Efnb3 - Epha4	EPHB	Cell-Cell Contact	PMID: 15114347	HX	1.29958	45.5197	38.2576	0.0292625	0.36021	49.6403	39.5062	0.232317
328	Mature OL	Immature OL 1	Efnb3	Epha4	7.57326e-06	0	EFNB3_EPHA4	Efnb3 - Epha4	EPHB	Cell-Cell Contact	PMID: 15114347	HX	1.06417	50.6104	46.3605	0.00629992	0.36021	49.6403	39.5062	0.232317
329	Immature OL 2	Immature OL 2	Efnb3	Epha4	2.77535e-06	0	EFNB3_EPHA4	Efnb3 - Epha4	EPHB	Cell-Cell Contact	PMID: 15114347	HX	1.29958	45.5197	38.2576	0.0292625	0.315192	14.6953	14.3939	0.79338
330	Mature OL	Immature OL 2	Efnb3	Epha4	2.59105e-06	0	EFNB3_EPHA4	Efnb3 - Epha4	EPHB	Cell-Cell Contact	PMID: 15114347	HX	1.06417	50.6104	46.3605	0.00629992	0.315192	14.6953	14.3939	0.79338
331	Immature OL 1	Mature OL	Efnb3	Epha4	5.23553e-07	0	EFNB3_EPHA4	Efnb3 - Epha4	EPHB	Cell-Cell Contact	PMID: 15114347	HX	0.34965	30.2158	24.6914	0.455731	0.557813	22.4195	17.1577	0.0014785
332	Immature OL 2	Mature OL	Efnb3	Epha4	4.96583e-06	0	EFNB3_EPHA4	Efnb3 - Epha4	EPHB	Cell-Cell Contact	PMID: 15114347	HX	1.29958	45.5197	38.2576	0.0292625	0.557813	22.4195	17.1577	0.0014785
333	Mature OL	Mature OL	Efnb3	Epha4	7.13e-06	0	EFNB3_EPHA4	Efnb3 - Epha4	EPHB	Cell-Cell Contact	PMID: 15114347	HX	1.06417	50.6104	46.3605	0.00629992	0.557813	22.4195	17.1577	0.0014785
334	Mature OL	OPC	Efnb3	Epha4	1.07592e-06	0.03	EFNB3_EPHA4	Efnb3 - Epha4	EPHB	Cell-Cell Contact	PMID: 15114347	HX	1.06417	50.6104	46.3605	0.00629992	0.461576	13.4615	7.00389	0.0116122
335	Fibroblast	Reactive astrocytes	Efnb3	Epha4	2.51364e-07	0	EFNB3_EPHA4	Efnb3 - Epha4	EPHB	Cell-Cell Contact	PMID: 15114347	HX	2.27212	37.5	5	0.0134128	0.561762	24.5989	17.2712	0.00154512
336	Immature OL 1	Reactive astrocytes	Efnb3	Epha4	4.95368e-07	0.01	EFNB3_EPHA4	Efnb3 - Epha4	EPHB	Cell-Cell Contact	PMID: 15114347	HX	0.34965	30.2158	24.6914	0.455731	0.561762	24.5989	17.2712	0.00154512
337	Immature OL 2	Reactive astrocytes	Efnb3	Epha4	4.08548e-06	0	EFNB3_EPHA4	Efnb3 - Epha4	EPHB	Cell-Cell Contact	PMID: 15114347	HX	1.29958	45.5197	38.2576	0.0292625	0.561762	24.5989	17.2712	0.00154512
338	Mature OL	Reactive astrocytes	Efnb3	Epha4	8.19381e-06	0	EFNB3_EPHA4	Efnb3 - Epha4	EPHB	Cell-Cell Contact	PMID: 15114347	HX	1.06417	50.6104	46.3605	0.00629992	0.561762	24.5989	17.2712	0.00154512
339	Immature OL 2	Homeostatic astrocytes 3	Efnb3	Ephb1	2.45166e-06	0	EFNB3_EPHB1	Efnb3 - Ephb1	EPHB	Cell-Cell Contact	PMID: 15114347	HX	1.29958	45.5197	38.2576	0.0292625	0.472135	26.3158	17.2249	0.092307
340	Mature OL	Homeostatic astrocytes 3	Efnb3	Ephb1	4.84146e-06	0	EFNB3_EPHB1	Efnb3 - Ephb1	EPHB	Cell-Cell Contact	PMID: 15114347	HX	1.06417	50.6104	46.3605	0.00629992	0.472135	26.3158	17.2249	0.092307
341	Immature OL 2	Immature OL 1	Efnb3	Ephb1	2.40925e-06	0	EFNB3_EPHB1	Efnb3 - Ephb1	EPHB	Cell-Cell Contact	PMID: 15114347	HX	1.29958	45.5197	38.2576	0.0292625	0.469355	28.0576	20.9877	0.198626
342	Mature OL	Immature OL 1	Efnb3	Ephb1	2.69356e-06	0	EFNB3_EPHB1	Efnb3 - Ephb1	EPHB	Cell-Cell Contact	PMID: 15114347	HX	1.06417	50.6104	46.3605	0.00629992	0.469355	28.0576	20.9877	0.198626
343	Immature OL 1	Immature OL 2	Efnb3	Ephb1	5.58086e-06	0	EFNB3_EPHB1	Efnb3 - Ephb1	EPHB	Cell-Cell Contact	PMID: 15114347	HX	0.34965	30.2158	24.6914	0.455731	1.66116	59.8566	57.5758	0.0576803
344	Immature OL 2	Immature OL 2	Efnb3	Ephb1	6.3385e-05	0	EFNB3_EPHB1	Efnb3 - Ephb1	EPHB	Cell-Cell Contact	PMID: 15114347	HX	1.29958	45.5197	38.2576	0.0292625	1.66116	59.8566	57.5758	0.0576803
345	Mature OL	Immature OL 2	Efnb3	Ephb1	5.91746e-05	0	EFNB3_EPHB1	Efnb3 - Ephb1	EPHB	Cell-Cell Contact	PMID: 15114347	HX	1.06417	50.6104	46.3605	0.00629992	1.66116	59.8566	57.5758	0.0576803
346	OPC	Immature OL 2	Efnb3	Ephb1	2.69565e-06	0.01	EFNB3_EPHB1	Efnb3 - Ephb1	EPHB	Cell-Cell Contact	PMID: 15114347	HX	0.389068	16.3462	11.6732	0.0957924	1.66116	59.8566	57.5758	0.0576803
347	Immature OL 1	Mature OL	Efnb3	Ephb1	1.34071e-06	0.01	EFNB3_EPHB1	Efnb3 - Ephb1	EPHB	Cell-Cell Contact	PMID: 15114347	HX	0.34965	30.2158	24.6914	0.455731	0.458345	36.293	31.1092	0.0156791
348	Immature OL 2	Mature OL	Efnb3	Ephb1	1.27163e-05	0	EFNB3_EPHB1	Efnb3 - Ephb1	EPHB	Cell-Cell Contact	PMID: 15114347	HX	1.29958	45.5197	38.2576	0.0292625	0.458345	36.293	31.1092	0.0156791
349	Mature OL	Mature OL	Efnb3	Ephb1	1.82581e-05	0	EFNB3_EPHB1	Efnb3 - Ephb1	EPHB	Cell-Cell Contact	PMID: 15114347	HX	1.06417	50.6104	46.3605	0.00629992	0.458345	36.293	31.1092	0.0156791
350	Immature OL 2	Newly formed OL	Efnb3	Ephb1	2.37909e-06	0.02	EFNB3_EPHB1	Efnb3 - Ephb1	EPHB	Cell-Cell Contact	PMID: 15114347	HX	1.29958	45.5197	38.2576	0.0292625	0.330029	15.814	13.401	0.19955
351	Mature OL	Newly formed OL	Efnb3	Ephb1	3.62213e-06	0	EFNB3_EPHB1	Efnb3 - Ephb1	EPHB	Cell-Cell Contact	PMID: 15114347	HX	1.06417	50.6104	46.3605	0.00629992	0.330029	15.814	13.401	0.19955
352	Immature OL 2	Reactive astrocytes	Efnb3	Ephb1	4.96107e-06	0	EFNB3_EPHB1	Efnb3 - Ephb1	EPHB	Cell-Cell Contact	PMID: 15114347	HX	1.29958	45.5197	38.2576	0.0292625	0.356538	27.451	20.7254	0.0111249
353	Mature OL	Reactive astrocytes	Efnb3	Ephb1	9.94989e-06	0	EFNB3_EPHB1	Efnb3 - Ephb1	EPHB	Cell-Cell Contact	PMID: 15114347	HX	1.06417	50.6104	46.3605	0.00629992	0.356538	27.451	20.7254	0.0111249
354	Endothelial 1	Endothelial 1	Esam	Esam	0.000128918	0	ESAM_ESAM	Esam - Esam	ESAM	Cell-Cell Contact	KEGG: mmu04514; PMID: 11279107	HX	0.306481	51.1628	52.5641	0.821711	0.306481	51.1628	52.5641	0.821711
355	Endothelial 2	Endothelial 1	Esam	Esam	0.000136889	0	ESAM_ESAM	Esam - Esam	ESAM	Cell-Cell Contact	KEGG: mmu04514; PMID: 11279107	HX	3.99847	95.0617	92.8571	0.00828388	0.306481	51.1628	52.5641	0.821711
356	Pericyte	Endothelial 1	Esam	Esam	3.18251e-05	0	ESAM_ESAM	Esam - Esam	ESAM	Cell-Cell Contact	KEGG: mmu04514; PMID: 11279107	HX	1.05144	62.5	67.5	0.975455	0.306481	51.1628	52.5641	0.821711
357	Endothelial 1	Endothelial 2	Esam	Esam	0.000136889	0	ESAM_ESAM	Esam - Esam	ESAM	Cell-Cell Contact	KEGG: mmu04514; PMID: 11279107	HX	0.306481	51.1628	52.5641	0.821711	3.99847	95.0617	92.8571	0.00828388
358	Endothelial 2	Endothelial 2	Esam	Esam	0.00123054	0	ESAM_ESAM	Esam - Esam	ESAM	Cell-Cell Contact	KEGG: mmu04514; PMID: 11279107	HX	3.99847	95.0617	92.8571	0.00828388	3.99847	95.0617	92.8571	0.00828388
359	Pericyte	Endothelial 2	Esam	Esam	0.000107896	0	ESAM_ESAM	Esam - Esam	ESAM	Cell-Cell Contact	KEGG: mmu04514; PMID: 11279107	HX	1.05144	62.5	67.5	0.975455	3.99847	95.0617	92.8571	0.00828388
360	Fibroblast	Fibroblast	Esam	Esam	0.00024714	0	ESAM_ESAM	Esam - Esam	ESAM	Cell-Cell Contact	KEGG: mmu04514; PMID: 11279107	HX	5.62	62.5	50	0.0507053	5.62	62.5	50	0.0507053
361	Endothelial 1	Pericyte	Esam	Esam	3.18251e-05	0	ESAM_ESAM	Esam - Esam	ESAM	Cell-Cell Contact	KEGG: mmu04514; PMID: 11279107	HX	0.306481	51.1628	52.5641	0.821711	1.05144	62.5	67.5	0.975455
362	Endothelial 2	Pericyte	Esam	Esam	0.000107896	0	ESAM_ESAM	Esam - Esam	ESAM	Cell-Cell Contact	KEGG: mmu04514; PMID: 11279107	HX	3.99847	95.0617	92.8571	0.00828388	1.05144	62.5	67.5	0.975455
363	Pericyte	Pericyte	Esam	Esam	0.000132262	0	ESAM_ESAM	Esam - Esam	ESAM	Cell-Cell Contact	KEGG: mmu04514; PMID: 11279107	HX	1.05144	62.5	67.5	0.975455	1.05144	62.5	67.5	0.975455
364	Immature OL 2	Immature OL 1	Mag	Mag	0.00257806	0	MAG_MAG	Mag - Mag	MAG	Cell-Cell Contact	KEGG: mmu04514	HX	30.0045	98.9247	97.7273	6.94973e-07	1.49169	76.259	92.5926	0.0405554
365	Mature OL	Immature OL 1	Mag	Mag	0.00190437	0	MAG_MAG	Mag - Mag	MAG	Cell-Cell Contact	KEGG: mmu04514	HX	14.1032	99.3341	99.3068	4.98225e-08	1.49169	76.259	92.5926	0.0405554
366	Immature OL 1	Immature OL 2	Mag	Mag	0.00257806	0	MAG_MAG	Mag - Mag	MAG	Cell-Cell Contact	KEGG: mmu04514	HX	1.49169	76.259	92.5926	0.0405554	30.0045	98.9247	97.7273	6.94973e-07
367	Immature OL 2	Immature OL 2	Mag	Mag	0.0568737	0	MAG_MAG	Mag - Mag	MAG	Cell-Cell Contact	KEGG: mmu04514	HX	30.0045	98.9247	97.7273	6.94973e-07	30.0045	98.9247	97.7273	6.94973e-07
368	Mature OL	Immature OL 2	Mag	Mag	0.0359221	0	MAG_MAG	Mag - Mag	MAG	Cell-Cell Contact	KEGG: mmu04514	HX	14.1032	99.3341	99.3068	4.98225e-08	30.0045	98.9247	97.7273	6.94973e-07
369	Immature OL 1	Mature OL	Mag	Mag	0.00190437	0	MAG_MAG	Mag - Mag	MAG	Cell-Cell Contact	KEGG: mmu04514	HX	1.49169	76.259	92.5926	0.0405554	14.1032	99.3341	99.3068	4.98225e-08
370	Immature OL 2	Mature OL	Mag	Mag	0.0359221	0	MAG_MAG	Mag - Mag	MAG	Cell-Cell Contact	KEGG: mmu04514	HX	30.0045	98.9247	97.7273	6.94973e-07	14.1032	99.3341	99.3068	4.98225e-08
371	Mature OL	Mature OL	Mag	Mag	0.0346771	0	MAG_MAG	Mag - Mag	MAG	Cell-Cell Contact	KEGG: mmu04514	HX	14.1032	99.3341	99.3068	4.98225e-08	14.1032	99.3341	99.3068	4.98225e-08
372	Immature OL 2	Endothelial 2	Dll1	Notch1	1.89873e-05	0	DLL1_NOTCH1	Dll1 - Notch1	NOTCH	Cell-Cell Contact	PMID: 22353464	HX	1.76299	41.9355	26.8939	9.38926e-05	0.851871	65.4321	67.1429	0.518912
373	Mature OL	Endothelial 2	Dll1	Notch1	7.64418e-06	0	DLL1_NOTCH1	Dll1 - Notch1	NOTCH	Cell-Cell Contact	PMID: 22353464	HX	1.3666	24.4173	11.7851	8.98566e-15	0.851871	65.4321	67.1429	0.518912
374	OPC	Endothelial 2	Dll1	Notch1	1.59644e-06	0	DLL1_NOTCH1	Dll1 - Notch1	NOTCH	Cell-Cell Contact	PMID: 22353464	HX	0.480667	15.0641	11.284	0.1429	0.851871	65.4321	67.1429	0.518912
375	Immature OL 2	Homeostatic astrocytes 1	Dll1	Notch1	4.20642e-06	0	DLL1_NOTCH1	Dll1 - Notch1	NOTCH	Cell-Cell Contact	PMID: 22353464	HX	1.76299	41.9355	26.8939	9.38926e-05	0.605372	23.4114	18.7982	0.0704802
376	Mature OL	Homeostatic astrocytes 1	Dll1	Notch1	1.91233e-06	0	DLL1_NOTCH1	Dll1 - Notch1	NOTCH	Cell-Cell Contact	PMID: 22353464	HX	1.3666	24.4173	11.7851	8.98566e-15	0.605372	23.4114	18.7982	0.0704802
377	Immature OL 2	Homeostatic astrocytes 2	Dll1	Notch1	1.96162e-06	0	DLL1_NOTCH1	Dll1 - Notch1	NOTCH	Cell-Cell Contact	PMID: 22353464	HX	1.76299	41.9355	26.8939	9.38926e-05	1.39453	15.0943	11.6162	0.142843
378	Mature OL	Homeostatic astrocytes 2	Dll1	Notch1	1.07822e-06	0.01	DLL1_NOTCH1	Dll1 - Notch1	NOTCH	Cell-Cell Contact	PMID: 22353464	HX	1.3666	24.4173	11.7851	8.98566e-15	1.39453	15.0943	11.6162	0.142843
379	Immature OL 1	Immature OL 1	Dll1	Notch1	1.24178e-05	0	DLL1_NOTCH1	Dll1 - Notch1	NOTCH	Cell-Cell Contact	PMID: 22353464	HX	0.812094	21.5827	12.3457	0.0593283	3.25062	61.8705	51.8519	0.00267338
380	Immature OL 2	Immature OL 1	Dll1	Notch1	1.56004e-05	0	DLL1_NOTCH1	Dll1 - Notch1	NOTCH	Cell-Cell Contact	PMID: 22353464	HX	1.76299	41.9355	26.8939	9.38926e-05	3.25062	61.8705	51.8519	0.00267338
381	Mature OL	Immature OL 1	Dll1	Notch1	4.06198e-06	0	DLL1_NOTCH1	Dll1 - Notch1	NOTCH	Cell-Cell Contact	PMID: 22353464	HX	1.3666	24.4173	11.7851	8.98566e-15	3.25062	61.8705	51.8519	0.00267338
382	OPC	Immature OL 1	Dll1	Notch1	7.66538e-07	0	DLL1_NOTCH1	Dll1 - Notch1	NOTCH	Cell-Cell Contact	PMID: 22353464	HX	0.480667	15.0641	11.284	0.1429	3.25062	61.8705	51.8519	0.00267338
383	Immature OL 1	Immature OL 2	Dll1	Notch1	1.47244e-06	0	DLL1_NOTCH1	Dll1 - Notch1	NOTCH	Cell-Cell Contact	PMID: 22353464	HX	0.812094	21.5827	12.3457	0.0593283	1.51035	35.8423	29.5455	0.0358163
384	Immature OL 2	Immature OL 2	Dll1	Notch1	2.61403e-05	0	DLL1_NOTCH1	Dll1 - Notch1	NOTCH	Cell-Cell Contact	PMID: 22353464	HX	1.76299	41.9355	26.8939	9.38926e-05	1.51035	35.8423	29.5455	0.0358163
385	Mature OL	Immature OL 2	Dll1	Notch1	5.68334e-06	0	DLL1_NOTCH1	Dll1 - Notch1	NOTCH	Cell-Cell Contact	PMID: 22353464	HX	1.3666	24.4173	11.7851	8.98566e-15	1.51035	35.8423	29.5455	0.0358163
386	Immature OL 2	Mature OL	Dll1	Notch1	4.12028e-06	0.01	DLL1_NOTCH1	Dll1 - Notch1	NOTCH	Cell-Cell Contact	PMID: 22353464	HX	1.76299	41.9355	26.8939	9.38926e-05	0.575975	21.6426	14.4714	1.63865e-05
387	Immature OL 1	OPC	Dll1	Notch1	1.49581e-06	0	DLL1_NOTCH1	Dll1 - Notch1	NOTCH	Cell-Cell Contact	PMID: 22353464	HX	0.812094	21.5827	12.3457	0.0593283	1.01103	51.9231	40.4669	0.00731025
388	Immature OL 2	OPC	Dll1	Notch1	2.08815e-05	0	DLL1_NOTCH1	Dll1 - Notch1	NOTCH	Cell-Cell Contact	PMID: 22353464	HX	1.76299	41.9355	26.8939	9.38926e-05	1.01103	51.9231	40.4669	0.00731025
389	Mature OL	OPC	Dll1	Notch1	7.37309e-06	0	DLL1_NOTCH1	Dll1 - Notch1	NOTCH	Cell-Cell Contact	PMID: 22353464	HX	1.3666	24.4173	11.7851	8.98566e-15	1.01103	51.9231	40.4669	0.00731025
390	Immature OL 2	Pericyte	Dll1	Notch1	2.50629e-05	0	DLL1_NOTCH1	Dll1 - Notch1	NOTCH	Cell-Cell Contact	PMID: 22353464	HX	1.76299	41.9355	26.8939	9.38926e-05	0.575812	71.875	72.5	0.633908
391	Mature OL	Pericyte	Dll1	Notch1	7.83766e-06	0	DLL1_NOTCH1	Dll1 - Notch1	NOTCH	Cell-Cell Contact	PMID: 22353464	HX	1.3666	24.4173	11.7851	8.98566e-15	0.575812	71.875	72.5	0.633908
392	OPC	Pericyte	Dll1	Notch1	1.79573e-06	0	DLL1_NOTCH1	Dll1 - Notch1	NOTCH	Cell-Cell Contact	PMID: 22353464	HX	0.480667	15.0641	11.284	0.1429	0.575812	71.875	72.5	0.633908
393	Immature OL 1	Reactive astrocytes	Dll1	Notch1	3.06594e-06	0	DLL1_NOTCH1	Dll1 - Notch1	NOTCH	Cell-Cell Contact	PMID: 22353464	HX	0.812094	21.5827	12.3457	0.0593283	2.14147	72.1925	63.2124	4.02089e-05
394	Immature OL 2	Reactive astrocytes	Dll1	Notch1	3.95187e-05	0	DLL1_NOTCH1	Dll1 - Notch1	NOTCH	Cell-Cell Contact	PMID: 22353464	HX	1.76299	41.9355	26.8939	9.38926e-05	2.14147	72.1925	63.2124	4.02089e-05
395	Mature OL	Reactive astrocytes	Dll1	Notch1	1.84591e-05	0	DLL1_NOTCH1	Dll1 - Notch1	NOTCH	Cell-Cell Contact	PMID: 22353464	HX	1.3666	24.4173	11.7851	8.98566e-15	2.14147	72.1925	63.2124	4.02089e-05
396	OPC	Reactive astrocytes	Dll1	Notch1	2.9393e-06	0	DLL1_NOTCH1	Dll1 - Notch1	NOTCH	Cell-Cell Contact	PMID: 22353464	HX	0.480667	15.0641	11.284	0.1429	2.14147	72.1925	63.2124	4.02089e-05
397	Immature OL 2	Endothelial 1	Dll1	Notch3	6.00332e-07	0	DLL1_NOTCH3	Dll1 - Notch3	NOTCH	Cell-Cell Contact	PMID: 22353464	HX	1.76299	41.9355	26.8939	9.38926e-05	0.611317	13.9535	3.84615	0.0305393
398	Mature OL	Endothelial 1	Dll1	Notch3	2.39475e-07	0	DLL1_NOTCH3	Dll1 - Notch3	NOTCH	Cell-Cell Contact	PMID: 22353464	HX	1.3666	24.4173	11.7851	8.98566e-15	0.611317	13.9535	3.84615	0.0305393
399	OPC	Endothelial 1	Dll1	Notch3	4.21604e-08	0.01	DLL1_NOTCH3	Dll1 - Notch3	NOTCH	Cell-Cell Contact	PMID: 22353464	HX	0.480667	15.0641	11.284	0.1429	0.611317	13.9535	3.84615	0.0305393
400	Immature OL 2	Endothelial 2	Dll1	Notch3	1.25468e-06	0	DLL1_NOTCH3	Dll1 - Notch3	NOTCH	Cell-Cell Contact	PMID: 22353464	HX	1.76299	41.9355	26.8939	9.38926e-05	0.739201	17.284	10	0.146654
401	Mature OL	Endothelial 2	Dll1	Notch3	5.05082e-07	0	DLL1_NOTCH3	Dll1 - Notch3	NOTCH	Cell-Cell Contact	PMID: 22353464	HX	1.3666	24.4173	11.7851	8.98566e-15	0.739201	17.284	10	0.146654
402	OPC	Endothelial 2	Dll1	Notch3	1.05481e-07	0	DLL1_NOTCH3	Dll1 - Notch3	NOTCH	Cell-Cell Contact	PMID: 22353464	HX	0.480667	15.0641	11.284	0.1429	0.739201	17.284	10	0.146654
403	Immature OL 2	Pericyte	Dll1	Notch3	6.23374e-05	0	DLL1_NOTCH3	Dll1 - Notch3	NOTCH	Cell-Cell Contact	PMID: 22353464	HX	1.76299	41.9355	26.8939	9.38926e-05	2.59259	87.5	92.5	0.428229
404	Mature OL	Pericyte	Dll1	Notch3	1.9498e-05	0	DLL1_NOTCH3	Dll1 - Notch3	NOTCH	Cell-Cell Contact	PMID: 22353464	HX	1.3666	24.4173	11.7851	8.98566e-15	2.59259	87.5	92.5	0.428229
405	OPC	Pericyte	Dll1	Notch3	4.46755e-06	0	DLL1_NOTCH3	Dll1 - Notch3	NOTCH	Cell-Cell Contact	PMID: 22353464	HX	0.480667	15.0641	11.284	0.1429	2.59259	87.5	92.5	0.428229
406	Immature OL 2	Endothelial 1	Dll1	Notch4	4.43745e-06	0	DLL1_NOTCH4	Dll1 - Notch4	NOTCH	Cell-Cell Contact	PMID: 22353464	HX	1.76299	41.9355	26.8939	9.38926e-05	0.762763	23.2558	20.5128	0.543903
407	Mature OL	Endothelial 1	Dll1	Notch4	1.77015e-06	0	DLL1_NOTCH4	Dll1 - Notch4	NOTCH	Cell-Cell Contact	PMID: 22353464	HX	1.3666	24.4173	11.7851	8.98566e-15	0.762763	23.2558	20.5128	0.543903
408	OPC	Endothelial 1	Dll1	Notch4	3.11643e-07	0	DLL1_NOTCH4	Dll1 - Notch4	NOTCH	Cell-Cell Contact	PMID: 22353464	HX	0.480667	15.0641	11.284	0.1429	0.762763	23.2558	20.5128	0.543903
409	Immature OL 2	Endothelial 2	Dll1	Notch4	9.713e-06	0	DLL1_NOTCH4	Dll1 - Notch4	NOTCH	Cell-Cell Contact	PMID: 22353464	HX	1.76299	41.9355	26.8939	9.38926e-05	0.377281	51.8519	55.7143	0.819583
410	Mature OL	Endothelial 2	Dll1	Notch4	3.91023e-06	0	DLL1_NOTCH4	Dll1 - Notch4	NOTCH	Cell-Cell Contact	PMID: 22353464	HX	1.3666	24.4173	11.7851	8.98566e-15	0.377281	51.8519	55.7143	0.819583
411	OPC	Endothelial 2	Dll1	Notch4	8.16617e-07	0	DLL1_NOTCH4	Dll1 - Notch4	NOTCH	Cell-Cell Contact	PMID: 22353464	HX	0.480667	15.0641	11.284	0.1429	0.377281	51.8519	55.7143	0.819583
412	Immature OL 2	Pericyte	Dll1	Notch4	2.73547e-06	0	DLL1_NOTCH4	Dll1 - Notch4	NOTCH	Cell-Cell Contact	PMID: 22353464	HX	1.76299	41.9355	26.8939	9.38926e-05	1.25811	29.6875	15	0.100012
413	Mature OL	Pericyte	Dll1	Notch4	8.55334e-07	0	DLL1_NOTCH4	Dll1 - Notch4	NOTCH	Cell-Cell Contact	PMID: 22353464	HX	1.3666	24.4173	11.7851	8.98566e-15	1.25811	29.6875	15	0.100012
414	OPC	Pericyte	Dll1	Notch4	1.95964e-07	0	DLL1_NOTCH4	Dll1 - Notch4	NOTCH	Cell-Cell Contact	PMID: 22353464	HX	0.480667	15.0641	11.284	0.1429	1.25811	29.6875	15	0.100012
415	Endothelial 2	Endothelial 2	Dll4	Notch1	0.000137071	0	DLL4_NOTCH1	Dll4 - Notch1	NOTCH	Cell-Cell Contact	PMID: 22353464	HX	1.35752	62.963	52.8571	0.107405	0.851871	65.4321	67.1429	0.518912
416	Immature OL 2	Endothelial 2	Dll4	Notch1	5.58659e-07	0	DLL4_NOTCH1	Dll4 - Notch1	NOTCH	Cell-Cell Contact	PMID: 22353464	HX	0.394287	12.1864	7.95455	0.0838445	0.851871	65.4321	67.1429	0.518912
417	Mature OL	Endothelial 2	Dll4	Notch1	1.01554e-06	0	DLL4_NOTCH1	Dll4 - Notch1	NOTCH	Cell-Cell Contact	PMID: 22353464	HX	0.326537	13.4295	8.31889	0.000120295	0.851871	65.4321	67.1429	0.518912
418	Fibroblast	Fibroblast	Dll4	Notch1	9.52726e-05	0	DLL4_NOTCH1	Dll4 - Notch1	NOTCH	Cell-Cell Contact	PMID: 22353464	HX	4.53111	33.3333	10	0.0482815	6.4525	79.1667	60	0.00432435
419	Endothelial 2	Homeostatic astrocytes 1	Dll4	Notch1	7.55036e-06	0	DLL4_NOTCH1	Dll4 - Notch1	NOTCH	Cell-Cell Contact	PMID: 22353464	HX	1.35752	62.963	52.8571	0.107405	0.605372	23.4114	18.7982	0.0704802
420	Immature OL 2	Homeostatic astrocytes 1	Dll4	Notch1	1.23752e-07	0.04	DLL4_NOTCH1	Dll4 - Notch1	NOTCH	Cell-Cell Contact	PMID: 22353464	HX	0.394287	12.1864	7.95455	0.0838445	0.605372	23.4114	18.7982	0.0704802
421	Mature OL	Homeostatic astrocytes 1	Dll4	Notch1	2.54051e-07	0	DLL4_NOTCH1	Dll4 - Notch1	NOTCH	Cell-Cell Contact	PMID: 22353464	HX	0.326537	13.4295	8.31889	0.000120295	0.605372	23.4114	18.7982	0.0704802
422	Endothelial 2	Homeostatic astrocytes 2	Dll4	Notch1	4.27726e-06	0	DLL4_NOTCH1	Dll4 - Notch1	NOTCH	Cell-Cell Contact	PMID: 22353464	HX	1.35752	62.963	52.8571	0.107405	1.39453	15.0943	11.6162	0.142843
423	Mature OL	Homeostatic astrocytes 2	Dll4	Notch1	1.4324e-07	0	DLL4_NOTCH1	Dll4 - Notch1	NOTCH	Cell-Cell Contact	PMID: 22353464	HX	0.326537	13.4295	8.31889	0.000120295	1.39453	15.0943	11.6162	0.142843
424	Mature OL	Homeostatic astrocytes 3	Dll4	Notch1	4.24958e-09	0.02	DLL4_NOTCH1	Dll4 - Notch1	NOTCH	Cell-Cell Contact	PMID: 22353464	HX	0.326537	13.4295	8.31889	0.000120295	0.366835	10.5263	7.6555	0.405497
425	Immature OL 2	Immature OL 1	Dll4	Notch1	4.59004e-07	0	DLL4_NOTCH1	Dll4 - Notch1	NOTCH	Cell-Cell Contact	PMID: 22353464	HX	0.394287	12.1864	7.95455	0.0838445	3.25062	61.8705	51.8519	0.00267338
426	Mature OL	Immature OL 1	Dll4	Notch1	5.39642e-07	0	DLL4_NOTCH1	Dll4 - Notch1	NOTCH	Cell-Cell Contact	PMID: 22353464	HX	0.326537	13.4295	8.31889	0.000120295	3.25062	61.8705	51.8519	0.00267338
427	Endothelial 2	Immature OL 2	Dll4	Notch1	1.77498e-05	0	DLL4_NOTCH1	Dll4 - Notch1	NOTCH	Cell-Cell Contact	PMID: 22353464	HX	1.35752	62.963	52.8571	0.107405	1.51035	35.8423	29.5455	0.0358163
428	Immature OL 2	Immature OL 2	Dll4	Notch1	7.69065e-07	0.01	DLL4_NOTCH1	Dll4 - Notch1	NOTCH	Cell-Cell Contact	PMID: 22353464	HX	0.394287	12.1864	7.95455	0.0838445	1.51035	35.8423	29.5455	0.0358163
429	Mature OL	Immature OL 2	Dll4	Notch1	7.55031e-07	0	DLL4_NOTCH1	Dll4 - Notch1	NOTCH	Cell-Cell Contact	PMID: 22353464	HX	0.326537	13.4295	8.31889	0.000120295	1.51035	35.8423	29.5455	0.0358163
430	Endothelial 2	Mature OL	Dll4	Notch1	5.18066e-06	0	DLL4_NOTCH1	Dll4 - Notch1	NOTCH	Cell-Cell Contact	PMID: 22353464	HX	1.35752	62.963	52.8571	0.107405	0.575975	21.6426	14.4714	1.63865e-05
431	Mature OL	Mature OL	Dll4	Notch1	1.83022e-07	0	DLL4_NOTCH1	Dll4 - Notch1	NOTCH	Cell-Cell Contact	PMID: 22353464	HX	0.326537	13.4295	8.31889	0.000120295	0.575975	21.6426	14.4714	1.63865e-05
432	Mature OL	Newly formed OL	Dll4	Notch1	5.87403e-09	0.02	DLL4_NOTCH1	Dll4 - Notch1	NOTCH	Cell-Cell Contact	PMID: 22353464	HX	0.326537	13.4295	8.31889	0.000120295	0.47906	10.6977	5.07614	9.65478e-05
433	Endothelial 2	OPC	Dll4	Notch1	3.08538e-05	0	DLL4_NOTCH1	Dll4 - Notch1	NOTCH	Cell-Cell Contact	PMID: 22353464	HX	1.35752	62.963	52.8571	0.107405	1.01103	51.9231	40.4669	0.00731025
434	Immature OL 2	OPC	Dll4	Notch1	6.14358e-07	0	DLL4_NOTCH1	Dll4 - Notch1	NOTCH	Cell-Cell Contact	PMID: 22353464	HX	0.394287	12.1864	7.95455	0.0838445	1.01103	51.9231	40.4669	0.00731025
435	Mature OL	OPC	Dll4	Notch1	9.79517e-07	0	DLL4_NOTCH1	Dll4 - Notch1	NOTCH	Cell-Cell Contact	PMID: 22353464	HX	0.326537	13.4295	8.31889	0.000120295	1.01103	51.9231	40.4669	0.00731025
436	Endothelial 2	Pericyte	Dll4	Notch1	5.24364e-05	0	DLL4_NOTCH1	Dll4 - Notch1	NOTCH	Cell-Cell Contact	PMID: 22353464	HX	1.35752	62.963	52.8571	0.107405	0.575812	71.875	72.5	0.633908
437	Immature OL 2	Pericyte	Dll4	Notch1	7.37461e-07	0	DLL4_NOTCH1	Dll4 - Notch1	NOTCH	Cell-Cell Contact	PMID: 22353464	HX	0.394287	12.1864	7.95455	0.0838445	0.575812	71.875	72.5	0.633908
438	Mature OL	Pericyte	Dll4	Notch1	1.04126e-06	0	DLL4_NOTCH1	Dll4 - Notch1	NOTCH	Cell-Cell Contact	PMID: 22353464	HX	0.326537	13.4295	8.31889	0.000120295	0.575812	71.875	72.5	0.633908
439	Endothelial 2	Reactive astrocytes	Dll4	Notch1	7.12216e-05	0	DLL4_NOTCH1	Dll4 - Notch1	NOTCH	Cell-Cell Contact	PMID: 22353464	HX	1.35752	62.963	52.8571	0.107405	2.14147	72.1925	63.2124	4.02089e-05
440	Fibroblast	Reactive astrocytes	Dll4	Notch1	4.21975e-06	0	DLL4_NOTCH1	Dll4 - Notch1	NOTCH	Cell-Cell Contact	PMID: 22353464	HX	4.53111	33.3333	10	0.0482815	2.14147	72.1925	63.2124	4.02089e-05
441	Immature OL 2	Reactive astrocytes	Dll4	Notch1	1.16277e-06	0	DLL4_NOTCH1	Dll4 - Notch1	NOTCH	Cell-Cell Contact	PMID: 22353464	HX	0.394287	12.1864	7.95455	0.0838445	2.14147	72.1925	63.2124	4.02089e-05
442	Mature OL	Reactive astrocytes	Dll4	Notch1	2.45234e-06	0	DLL4_NOTCH1	Dll4 - Notch1	NOTCH	Cell-Cell Contact	PMID: 22353464	HX	0.326537	13.4295	8.31889	0.000120295	2.14147	72.1925	63.2124	4.02089e-05
443	Immature OL 2	Homeostatic astrocytes 3	Dll4	Notch2	2.82355e-08	0.02	DLL4_NOTCH2	Dll4 - Notch2	NOTCH	Cell-Cell Contact	PMID: 22353464	HX	0.394287	12.1864	7.95455	0.0838445	0.695796	18.4211	5.26316	0.00056085
444	Mature OL	Homeostatic astrocytes 3	Dll4	Notch2	5.8635e-08	0	DLL4_NOTCH2	Dll4 - Notch2	NOTCH	Cell-Cell Contact	PMID: 22353464	HX	0.326537	13.4295	8.31889	0.000120295	0.695796	18.4211	5.26316	0.00056085
445	Immature OL 2	Immature OL 1	Dll4	Notch2	2.05638e-07	0	DLL4_NOTCH2	Dll4 - Notch2	NOTCH	Cell-Cell Contact	PMID: 22353464	HX	0.394287	12.1864	7.95455	0.0838445	2.11288	43.8849	34.5679	0.0219044
446	Mature OL	Immature OL 1	Dll4	Notch2	2.41765e-07	0	DLL4_NOTCH2	Dll4 - Notch2	NOTCH	Cell-Cell Contact	PMID: 22353464	HX	0.326537	13.4295	8.31889	0.000120295	2.11288	43.8849	34.5679	0.0219044
447	Endothelial 2	Reactive astrocytes	Dll4	Notch2	3.53443e-05	0	DLL4_NOTCH2	Dll4 - Notch2	NOTCH	Cell-Cell Contact	PMID: 22353464	HX	1.35752	62.963	52.8571	0.107405	0.811325	53.2977	50.7772	0.15477
448	Fibroblast	Reactive astrocytes	Dll4	Notch2	2.09392e-06	0	DLL4_NOTCH2	Dll4 - Notch2	NOTCH	Cell-Cell Contact	PMID: 22353464	HX	4.53111	33.3333	10	0.0482815	0.811325	53.2977	50.7772	0.15477
449	Immature OL 2	Reactive astrocytes	Dll4	Notch2	5.76944e-07	0	DLL4_NOTCH2	Dll4 - Notch2	NOTCH	Cell-Cell Contact	PMID: 22353464	HX	0.394287	12.1864	7.95455	0.0838445	0.811325	53.2977	50.7772	0.15477
450	Mature OL	Reactive astrocytes	Dll4	Notch2	1.21681e-06	0	DLL4_NOTCH2	Dll4 - Notch2	NOTCH	Cell-Cell Contact	PMID: 22353464	HX	0.326537	13.4295	8.31889	0.000120295	0.811325	53.2977	50.7772	0.15477
451	Endothelial 2	Endothelial 1	Dll4	Notch3	1.47407e-06	0	DLL4_NOTCH3	Dll4 - Notch3	NOTCH	Cell-Cell Contact	PMID: 22353464	HX	1.35752	62.963	52.8571	0.107405	0.611317	13.9535	3.84615	0.0305393
452	Immature OL 2	Endothelial 1	Dll4	Notch3	1.76614e-08	0	DLL4_NOTCH3	Dll4 - Notch3	NOTCH	Cell-Cell Contact	PMID: 22353464	HX	0.394287	12.1864	7.95455	0.0838445	0.611317	13.9535	3.84615	0.0305393
453	Mature OL	Endothelial 1	Dll4	Notch3	3.18138e-08	0	DLL4_NOTCH3	Dll4 - Notch3	NOTCH	Cell-Cell Contact	PMID: 22353464	HX	0.326537	13.4295	8.31889	0.000120295	0.611317	13.9535	3.84615	0.0305393
454	Endothelial 2	Endothelial 2	Dll4	Notch3	9.05894e-06	0	DLL4_NOTCH3	Dll4 - Notch3	NOTCH	Cell-Cell Contact	PMID: 22353464	HX	1.35752	62.963	52.8571	0.107405	0.739201	17.284	10	0.146654
455	Immature OL 2	Endothelial 2	Dll4	Notch3	3.69119e-08	0	DLL4_NOTCH3	Dll4 - Notch3	NOTCH	Cell-Cell Contact	PMID: 22353464	HX	0.394287	12.1864	7.95455	0.0838445	0.739201	17.284	10	0.146654
456	Mature OL	Endothelial 2	Dll4	Notch3	6.70994e-08	0	DLL4_NOTCH3	Dll4 - Notch3	NOTCH	Cell-Cell Contact	PMID: 22353464	HX	0.326537	13.4295	8.31889	0.000120295	0.739201	17.284	10	0.146654
457	Fibroblast	Fibroblast	Dll4	Notch3	0.000164093	0	DLL4_NOTCH3	Dll4 - Notch3	NOTCH	Cell-Cell Contact	PMID: 22353464	HX	4.53111	33.3333	10	0.0482815	12.5122	75	35	0.000663879
458	Endothelial 2	Pericyte	Dll4	Notch3	0.000130379	0	DLL4_NOTCH3	Dll4 - Notch3	NOTCH	Cell-Cell Contact	PMID: 22353464	HX	1.35752	62.963	52.8571	0.107405	2.59259	87.5	92.5	0.428229
459	Immature OL 2	Pericyte	Dll4	Notch3	1.83473e-06	0	DLL4_NOTCH3	Dll4 - Notch3	NOTCH	Cell-Cell Contact	PMID: 22353464	HX	0.394287	12.1864	7.95455	0.0838445	2.59259	87.5	92.5	0.428229
460	Mature OL	Pericyte	Dll4	Notch3	2.59055e-06	0	DLL4_NOTCH3	Dll4 - Notch3	NOTCH	Cell-Cell Contact	PMID: 22353464	HX	0.326537	13.4295	8.31889	0.000120295	2.59259	87.5	92.5	0.428229
461	Endothelial 2	Endothelial 1	Dll4	Notch4	1.08955e-05	0	DLL4_NOTCH4	Dll4 - Notch4	NOTCH	Cell-Cell Contact	PMID: 22353464	HX	1.35752	62.963	52.8571	0.107405	0.762763	23.2558	20.5128	0.543903
462	Immature OL 2	Endothelial 1	Dll4	Notch4	1.3055e-07	0	DLL4_NOTCH4	Dll4 - Notch4	NOTCH	Cell-Cell Contact	PMID: 22353464	HX	0.394287	12.1864	7.95455	0.0838445	0.762763	23.2558	20.5128	0.543903
463	Mature OL	Endothelial 1	Dll4	Notch4	2.35163e-07	0	DLL4_NOTCH4	Dll4 - Notch4	NOTCH	Cell-Cell Contact	PMID: 22353464	HX	0.326537	13.4295	8.31889	0.000120295	0.762763	23.2558	20.5128	0.543903
464	Endothelial 2	Endothelial 2	Dll4	Notch4	7.01244e-05	0	DLL4_NOTCH4	Dll4 - Notch4	NOTCH	Cell-Cell Contact	PMID: 22353464	HX	1.35752	62.963	52.8571	0.107405	0.377281	51.8519	55.7143	0.819583
465	Immature OL 2	Endothelial 2	Dll4	Notch4	2.85767e-07	0	DLL4_NOTCH4	Dll4 - Notch4	NOTCH	Cell-Cell Contact	PMID: 22353464	HX	0.394287	12.1864	7.95455	0.0838445	0.377281	51.8519	55.7143	0.819583
466	Mature OL	Endothelial 2	Dll4	Notch4	5.19474e-07	0	DLL4_NOTCH4	Dll4 - Notch4	NOTCH	Cell-Cell Contact	PMID: 22353464	HX	0.326537	13.4295	8.31889	0.000120295	0.377281	51.8519	55.7143	0.819583
467	Fibroblast	Fibroblast	Dll4	Notch4	3.64123e-05	0	DLL4_NOTCH4	Dll4 - Notch4	NOTCH	Cell-Cell Contact	PMID: 22353464	HX	4.53111	33.3333	10	0.0482815	3.39341	54.1667	10	0.00270976
468	Endothelial 2	Pericyte	Dll4	Notch4	5.72427e-06	0	DLL4_NOTCH4	Dll4 - Notch4	NOTCH	Cell-Cell Contact	PMID: 22353464	HX	1.35752	62.963	52.8571	0.107405	1.25811	29.6875	15	0.100012
469	Immature OL 2	Pericyte	Dll4	Notch4	8.0477e-08	0	DLL4_NOTCH4	Dll4 - Notch4	NOTCH	Cell-Cell Contact	PMID: 22353464	HX	0.394287	12.1864	7.95455	0.0838445	1.25811	29.6875	15	0.100012
470	Mature OL	Pericyte	Dll4	Notch4	1.1363e-07	0	DLL4_NOTCH4	Dll4 - Notch4	NOTCH	Cell-Cell Contact	PMID: 22353464	HX	0.326537	13.4295	8.31889	0.000120295	1.25811	29.6875	15	0.100012
471	Fibroblast	Fibroblast	Jag2	Notch1	3.47831e-05	0	JAG2_NOTCH1	Jag2 - Notch1	NOTCH	Cell-Cell Contact	PMID: 22353464	HX	1.57939	33.3333	15	0.140952	6.4525	79.1667	60	0.00432435
472	Fibroblast	Reactive astrocytes	Jag2	Notch1	1.54054e-06	0	JAG2_NOTCH1	Jag2 - Notch1	NOTCH	Cell-Cell Contact	PMID: 22353464	HX	1.57939	33.3333	15	0.140952	2.14147	72.1925	63.2124	4.02089e-05
473	Fibroblast	Reactive astrocytes	Jag2	Notch2	7.64409e-07	0	JAG2_NOTCH2	Jag2 - Notch2	NOTCH	Cell-Cell Contact	PMID: 22353464	HX	1.57939	33.3333	15	0.140952	0.811325	53.2977	50.7772	0.15477
474	Fibroblast	Fibroblast	Jag2	Notch3	5.99143e-05	0	JAG2_NOTCH3	Jag2 - Notch3	NOTCH	Cell-Cell Contact	PMID: 22353464	HX	1.57939	33.3333	15	0.140952	12.5122	75	35	0.000663879
475	Fibroblast	Fibroblast	Jag2	Notch4	1.32928e-05	0	JAG2_NOTCH4	Jag2 - Notch4	NOTCH	Cell-Cell Contact	PMID: 22353464	HX	1.57939	33.3333	15	0.140952	3.39341	54.1667	10	0.00270976
476	Immature OL 2	Homeostatic astrocytes 3	Dll1	Notch2	9.59758e-07	0	DLL1_NOTCH2	Dll1 - Notch2	NOTCH	Cell-Cell Contact	PMID: 22353464	HX	1.76299	41.9355	26.8939	9.38926e-05	0.695796	18.4211	5.26316	0.00056085
477	Mature OL	Homeostatic astrocytes 3	Dll1	Notch2	4.41368e-07	0	DLL1_NOTCH2	Dll1 - Notch2	NOTCH	Cell-Cell Contact	PMID: 22353464	HX	1.3666	24.4173	11.7851	8.98566e-15	0.695796	18.4211	5.26316	0.00056085
478	Immature OL 1	Immature OL 1	Dll1	Notch2	5.56337e-06	0	DLL1_NOTCH2	Dll1 - Notch2	NOTCH	Cell-Cell Contact	PMID: 22353464	HX	0.812094	21.5827	12.3457	0.0593283	2.11288	43.8849	34.5679	0.0219044
479	Immature OL 2	Immature OL 1	Dll1	Notch2	6.98958e-06	0	DLL1_NOTCH2	Dll1 - Notch2	NOTCH	Cell-Cell Contact	PMID: 22353464	HX	1.76299	41.9355	26.8939	9.38926e-05	2.11288	43.8849	34.5679	0.0219044
480	Mature OL	Immature OL 1	Dll1	Notch2	1.81984e-06	0	DLL1_NOTCH2	Dll1 - Notch2	NOTCH	Cell-Cell Contact	PMID: 22353464	HX	1.3666	24.4173	11.7851	8.98566e-15	2.11288	43.8849	34.5679	0.0219044
481	OPC	Immature OL 1	Dll1	Notch2	3.43418e-07	0	DLL1_NOTCH2	Dll1 - Notch2	NOTCH	Cell-Cell Contact	PMID: 22353464	HX	0.480667	15.0641	11.284	0.1429	2.11288	43.8849	34.5679	0.0219044
482	Immature OL 1	Reactive astrocytes	Dll1	Notch2	1.52128e-06	0	DLL1_NOTCH2	Dll1 - Notch2	NOTCH	Cell-Cell Contact	PMID: 22353464	HX	0.812094	21.5827	12.3457	0.0593283	0.811325	53.2977	50.7772	0.15477
483	Immature OL 2	Reactive astrocytes	Dll1	Notch2	1.96098e-05	0	DLL1_NOTCH2	Dll1 - Notch2	NOTCH	Cell-Cell Contact	PMID: 22353464	HX	1.76299	41.9355	26.8939	9.38926e-05	0.811325	53.2977	50.7772	0.15477
484	Mature OL	Reactive astrocytes	Dll1	Notch2	9.15923e-06	0	DLL1_NOTCH2	Dll1 - Notch2	NOTCH	Cell-Cell Contact	PMID: 22353464	HX	1.3666	24.4173	11.7851	8.98566e-15	0.811325	53.2977	50.7772	0.15477
485	OPC	Reactive astrocytes	Dll1	Notch2	1.45843e-06	0	DLL1_NOTCH2	Dll1 - Notch2	NOTCH	Cell-Cell Contact	PMID: 22353464	HX	0.480667	15.0641	11.284	0.1429	0.811325	53.2977	50.7772	0.15477
486	Endothelial 1	Endothelial 1	Pecam1	Pecam1	0.000459196	0	PECAM1_PECAM1	Pecam1 - Pecam1	PECAM1	Cell-Cell Contact	KEGG: mmu04514	HX	1.07508	76.7442	73.0769	0.887834	1.07508	76.7442	73.0769	0.887834
487	Endothelial 2	Endothelial 1	Pecam1	Pecam1	0.000248999	0	PECAM1_PECAM1	Pecam1 - Pecam1	PECAM1	Cell-Cell Contact	KEGG: mmu04514	HX	1.20639	92.5926	90	0.680005	1.07508	76.7442	73.0769	0.887834
488	Endothelial 1	Endothelial 2	Pecam1	Pecam1	0.000248999	0	PECAM1_PECAM1	Pecam1 - Pecam1	PECAM1	Cell-Cell Contact	KEGG: mmu04514	HX	1.07508	76.7442	73.0769	0.887834	1.20639	92.5926	90	0.680005
489	Endothelial 2	Endothelial 2	Pecam1	Pecam1	0.00114402	0	PECAM1_PECAM1	Pecam1 - Pecam1	PECAM1	Cell-Cell Contact	KEGG: mmu04514	HX	1.20639	92.5926	90	0.680005	1.20639	92.5926	90	0.680005
490	Fibroblast	Fibroblast	Pecam1	Pecam1	0.000246729	0	PECAM1_PECAM1	Pecam1 - Pecam1	PECAM1	Cell-Cell Contact	KEGG: mmu04514	HX	5.3737	75	70	0.258037	5.3737	75	70	0.258037
491	Immature OL 2	Endothelial 2	Sema4d	Plxnb1	2.714e-06	0.01	SEMA4D_PLXNB1	Sema4d - Plxnb1	SEMA4	Cell-Cell Contact	PMID: 27533782	HX	3.58898	83.871	79.9242	0.000606315	0.435419	16.0494	7.14286	0.086521
492	Immature OL 2	Homeostatic astrocytes 2	Sema4d	Plxnb1	1.00562e-05	0	SEMA4D_PLXNB1	Sema4d - Plxnb1	SEMA4	Cell-Cell Contact	PMID: 27533782	HX	3.58898	83.871	79.9242	0.000606315	0.771682	16.3522	13.3838	0.241279
493	Mature OL	Homeostatic astrocytes 2	Sema4d	Plxnb1	4.0296e-06	0	SEMA4D_PLXNB1	Sema4d - Plxnb1	SEMA4	Cell-Cell Contact	PMID: 27533782	HX	1.07885	49.8335	41.1612	3.52117e-06	0.771682	16.3522	13.3838	0.241279
494	Immature OL 2	Homeostatic astrocytes 3	Sema4d	Plxnb1	9.6821e-06	0	SEMA4D_PLXNB1	Sema4d - Plxnb1	SEMA4	Cell-Cell Contact	PMID: 27533782	HX	3.58898	83.871	79.9242	0.000606315	0.804077	23.6842	11.9617	0.0154884
495	Mature OL	Homeostatic astrocytes 3	Sema4d	Plxnb1	3.24603e-06	0	SEMA4D_PLXNB1	Sema4d - Plxnb1	SEMA4	Cell-Cell Contact	PMID: 27533782	HX	1.07885	49.8335	41.1612	3.52117e-06	0.804077	23.6842	11.9617	0.0154884
496	Immature OL 1	Immature OL 1	Sema4d	Plxnb1	8.32716e-06	0	SEMA4D_PLXNB1	Sema4d - Plxnb1	SEMA4	Cell-Cell Contact	PMID: 27533782	HX	0.270036	28.777	32.0988	0.925529	1.4803	46.7626	30.8642	0.00737347
497	Immature OL 2	Immature OL 1	Sema4d	Plxnb1	3.6812e-05	0	SEMA4D_PLXNB1	Sema4d - Plxnb1	SEMA4	Cell-Cell Contact	PMID: 27533782	HX	3.58898	83.871	79.9242	0.000606315	1.4803	46.7626	30.8642	0.00737347
498	Mature OL	Immature OL 1	Sema4d	Plxnb1	6.98828e-06	0	SEMA4D_PLXNB1	Sema4d - Plxnb1	SEMA4	Cell-Cell Contact	PMID: 27533782	HX	1.07885	49.8335	41.1612	3.52117e-06	1.4803	46.7626	30.8642	0.00737347
499	Immature OL 2	Mature OL	Sema4d	Plxnb1	1.00983e-05	0	SEMA4D_PLXNB1	Sema4d - Plxnb1	SEMA4	Cell-Cell Contact	PMID: 27533782	HX	3.58898	83.871	79.9242	0.000606315	0.34241	17.3141	12.305	0.00116202
500	Immature OL 2	Pericyte	Sema4d	Plxnb1	1.87093e-05	0	SEMA4D_PLXNB1	Sema4d - Plxnb1	SEMA4	Cell-Cell Contact	PMID: 27533782	HX	3.58898	83.871	79.9242	0.000606315	0.44188	31.25	25	0.48549
501	Mature OL	Pericyte	Sema4d	Plxnb1	4.26501e-06	0	SEMA4D_PLXNB1	Sema4d - Plxnb1	SEMA4	Cell-Cell Contact	PMID: 27533782	HX	1.07885	49.8335	41.1612	3.52117e-06	0.44188	31.25	25	0.48549
502	Immature OL 1	Reactive astrocytes	Sema4d	Plxnb1	2.01723e-06	0	SEMA4D_PLXNB1	Sema4d - Plxnb1	SEMA4	Cell-Cell Contact	PMID: 27533782	HX	0.270036	28.777	32.0988	0.925529	1.08973	49.5544	38.6874	4.07802e-05
503	Immature OL 2	Reactive astrocytes	Sema4d	Plxnb1	9.14931e-05	0	SEMA4D_PLXNB1	Sema4d - Plxnb1	SEMA4	Cell-Cell Contact	PMID: 27533782	HX	3.58898	83.871	79.9242	0.000606315	1.08973	49.5544	38.6874	4.07802e-05
504	Mature OL	Reactive astrocytes	Sema4d	Plxnb1	3.11589e-05	0	SEMA4D_PLXNB1	Sema4d - Plxnb1	SEMA4	Cell-Cell Contact	PMID: 27533782	HX	1.07885	49.8335	41.1612	3.52117e-06	1.08973	49.5544	38.6874	4.07802e-05
505	Fibroblast	Fibroblast	Sema5a	Plxna1	1.23491e-06	0	SEMA5A_PLXNA1	Sema5a - Plxna1	SEMA5	Cell-Cell Contact	PMID: 27533782	HX	0.393076	16.6667	5	0.23955	1.79544	37.5	10	0.0337417
506	Fibroblast	Fibroblast	Sema6d	Plxna1	5.66818e-06	0	SEMA6D_PLXNA1	Sema6d - Plxna1	SEMA6	Cell-Cell Contact	PMID: 27533782	HX	1.00201	29.1667	20	0.545578	1.79544	37.5	10	0.0337417
507	Immature OL 2	Endothelial 2	Cntn1	Notch1	8.13249e-05	0	CNTN1_NOTCH1	Cntn1 - Notch1	CNTN	Cell-Cell Contact	PMID:14567914	HX	2.14177	79.2115	75.3788	0.0142927	0.851871	65.4321	67.1429	0.518912
508	Mature OL	Endothelial 2	Cntn1	Notch1	1.55274e-05	0	CNTN1_NOTCH1	Cntn1 - Notch1	CNTN	Cell-Cell Contact	PMID:14567914	HX	0.953965	34.6282	26.1698	1.57692e-06	0.851871	65.4321	67.1429	0.518912
509	Newly formed OL	Endothelial 2	Cntn1	Notch1	9.2318e-06	0	CNTN1_NOTCH1	Cntn1 - Notch1	CNTN	Cell-Cell Contact	PMID:14567914	HX	1.01043	26.2791	17.7665	0.000123286	0.851871	65.4321	67.1429	0.518912
510	OPC	Endothelial 2	Cntn1	Notch1	7.59549e-05	0	CNTN1_NOTCH1	Cntn1 - Notch1	CNTN	Cell-Cell Contact	PMID:14567914	HX	1.51667	71.7949	65.3696	0.0798498	0.851871	65.4321	67.1429	0.518912
511	Immature OL 2	Homeostatic astrocytes 1	Cntn1	Notch1	1.80231e-05	0	CNTN1_NOTCH1	Cntn1 - Notch1	CNTN	Cell-Cell Contact	PMID:14567914	HX	2.14177	79.2115	75.3788	0.0142927	0.605372	23.4114	18.7982	0.0704802
512	OPC	Homeostatic astrocytes 1	Cntn1	Notch1	1.47747e-05	0	CNTN1_NOTCH1	Cntn1 - Notch1	CNTN	Cell-Cell Contact	PMID:14567914	HX	1.51667	71.7949	65.3696	0.0798498	0.605372	23.4114	18.7982	0.0704802
513	Immature OL 2	Homeostatic astrocytes 2	Cntn1	Notch1	8.40501e-06	0	CNTN1_NOTCH1	Cntn1 - Notch1	CNTN	Cell-Cell Contact	PMID:14567914	HX	2.14177	79.2115	75.3788	0.0142927	1.39453	15.0943	11.6162	0.142843
514	OPC	Homeostatic astrocytes 2	Cntn1	Notch1	9.76362e-06	0.04	CNTN1_NOTCH1	Cntn1 - Notch1	CNTN	Cell-Cell Contact	PMID:14567914	HX	1.51667	71.7949	65.3696	0.0798498	1.39453	15.0943	11.6162	0.142843
515	Immature OL 2	Immature OL 1	Cntn1	Notch1	6.68199e-05	0	CNTN1_NOTCH1	Cntn1 - Notch1	CNTN	Cell-Cell Contact	PMID:14567914	HX	2.14177	79.2115	75.3788	0.0142927	3.25062	61.8705	51.8519	0.00267338
516	Mature OL	Immature OL 1	Cntn1	Notch1	8.25098e-06	0	CNTN1_NOTCH1	Cntn1 - Notch1	CNTN	Cell-Cell Contact	PMID:14567914	HX	0.953965	34.6282	26.1698	1.57692e-06	3.25062	61.8705	51.8519	0.00267338
517	Newly formed OL	Immature OL 1	Cntn1	Notch1	1.2616e-05	0	CNTN1_NOTCH1	Cntn1 - Notch1	CNTN	Cell-Cell Contact	PMID:14567914	HX	1.01043	26.2791	17.7665	0.000123286	3.25062	61.8705	51.8519	0.00267338
518	OPC	Immature OL 1	Cntn1	Notch1	3.64708e-05	0	CNTN1_NOTCH1	Cntn1 - Notch1	CNTN	Cell-Cell Contact	PMID:14567914	HX	1.51667	71.7949	65.3696	0.0798498	3.25062	61.8705	51.8519	0.00267338
519	Immature OL 2	Immature OL 2	Cntn1	Notch1	0.000111989	0	CNTN1_NOTCH1	Cntn1 - Notch1	CNTN	Cell-Cell Contact	PMID:14567914	HX	2.14177	79.2115	75.3788	0.0142927	1.51035	35.8423	29.5455	0.0358163
520	OPC	Immature OL 2	Cntn1	Notch1	4.80615e-05	0	CNTN1_NOTCH1	Cntn1 - Notch1	CNTN	Cell-Cell Contact	PMID:14567914	HX	1.51667	71.7949	65.3696	0.0798498	1.51035	35.8423	29.5455	0.0358163
521	Immature OL 2	Mature OL	Cntn1	Notch1	1.76545e-05	0	CNTN1_NOTCH1	Cntn1 - Notch1	CNTN	Cell-Cell Contact	PMID:14567914	HX	2.14177	79.2115	75.3788	0.0142927	0.575975	21.6426	14.4714	1.63865e-05
522	Immature OL 2	OPC	Cntn1	Notch1	8.94547e-05	0	CNTN1_NOTCH1	Cntn1 - Notch1	CNTN	Cell-Cell Contact	PMID:14567914	HX	2.14177	79.2115	75.3788	0.0142927	1.01103	51.9231	40.4669	0.00731025
523	Mature OL	OPC	Cntn1	Notch1	1.49769e-05	0	CNTN1_NOTCH1	Cntn1 - Notch1	CNTN	Cell-Cell Contact	PMID:14567914	HX	0.953965	34.6282	26.1698	1.57692e-06	1.01103	51.9231	40.4669	0.00731025
524	OPC	OPC	Cntn1	Notch1	0.000104751	0	CNTN1_NOTCH1	Cntn1 - Notch1	CNTN	Cell-Cell Contact	PMID:14567914	HX	1.51667	71.7949	65.3696	0.0798498	1.01103	51.9231	40.4669	0.00731025
525	Immature OL 2	Pericyte	Cntn1	Notch1	0.000107328	0	CNTN1_NOTCH1	Cntn1 - Notch1	CNTN	Cell-Cell Contact	PMID:14567914	HX	2.14177	79.2115	75.3788	0.0142927	0.575812	71.875	72.5	0.633908
526	Mature OL	Pericyte	Cntn1	Notch1	1.59201e-05	0	CNTN1_NOTCH1	Cntn1 - Notch1	CNTN	Cell-Cell Contact	PMID:14567914	HX	0.953965	34.6282	26.1698	1.57692e-06	0.575812	71.875	72.5	0.633908
527	Newly formed OL	Pericyte	Cntn1	Notch1	1.07117e-05	0	CNTN1_NOTCH1	Cntn1 - Notch1	CNTN	Cell-Cell Contact	PMID:14567914	HX	1.01043	26.2791	17.7665	0.000123286	0.575812	71.875	72.5	0.633908
528	OPC	Pericyte	Cntn1	Notch1	8.54228e-05	0	CNTN1_NOTCH1	Cntn1 - Notch1	CNTN	Cell-Cell Contact	PMID:14567914	HX	1.51667	71.7949	65.3696	0.0798498	0.575812	71.875	72.5	0.633908
529	Immature OL 2	Reactive astrocytes	Cntn1	Notch1	0.000169256	0	CNTN1_NOTCH1	Cntn1 - Notch1	CNTN	Cell-Cell Contact	PMID:14567914	HX	2.14177	79.2115	75.3788	0.0142927	2.14147	72.1925	63.2124	4.02089e-05
530	Mature OL	Reactive astrocytes	Cntn1	Notch1	3.74952e-05	0	CNTN1_NOTCH1	Cntn1 - Notch1	CNTN	Cell-Cell Contact	PMID:14567914	HX	0.953965	34.6282	26.1698	1.57692e-06	2.14147	72.1925	63.2124	4.02089e-05
531	Newly formed OL	Reactive astrocytes	Cntn1	Notch1	2.05516e-05	0	CNTN1_NOTCH1	Cntn1 - Notch1	CNTN	Cell-Cell Contact	PMID:14567914	HX	1.01043	26.2791	17.7665	0.000123286	2.14147	72.1925	63.2124	4.02089e-05
532	OPC	Reactive astrocytes	Cntn1	Notch1	0.00013984	0	CNTN1_NOTCH1	Cntn1 - Notch1	CNTN	Cell-Cell Contact	PMID:14567914	HX	1.51667	71.7949	65.3696	0.0798498	2.14147	72.1925	63.2124	4.02089e-05
533	Reactive astrocytes	Reactive astrocytes	Cntn1	Notch1	1.58815e-05	0.02	CNTN1_NOTCH1	Cntn1 - Notch1	CNTN	Cell-Cell Contact	PMID:14567914	HX	0.630122	23.3512	16.0622	0.000675652	2.14147	72.1925	63.2124	4.02089e-05
534	Immature OL 2	Homeostatic astrocytes 3	Cntn1	Notch2	4.11238e-06	0	CNTN1_NOTCH2	Cntn1 - Notch2	CNTN	Cell-Cell Contact	PMID:14567914;PMID: 33957164	HX	2.14177	79.2115	75.3788	0.0142927	0.695796	18.4211	5.26316	0.00056085
535	OPC	Homeostatic astrocytes 3	Cntn1	Notch2	4.06133e-06	0	CNTN1_NOTCH2	Cntn1 - Notch2	CNTN	Cell-Cell Contact	PMID:14567914;PMID: 33957164	HX	1.51667	71.7949	65.3696	0.0798498	0.695796	18.4211	5.26316	0.00056085
536	Immature OL 2	Immature OL 1	Cntn1	Notch2	2.99445e-05	0	CNTN1_NOTCH2	Cntn1 - Notch2	CNTN	Cell-Cell Contact	PMID:14567914;PMID: 33957164	HX	2.14177	79.2115	75.3788	0.0142927	2.11288	43.8849	34.5679	0.0219044
537	Mature OL	Immature OL 1	Cntn1	Notch2	3.69665e-06	0	CNTN1_NOTCH2	Cntn1 - Notch2	CNTN	Cell-Cell Contact	PMID:14567914;PMID: 33957164	HX	0.953965	34.6282	26.1698	1.57692e-06	2.11288	43.8849	34.5679	0.0219044
538	Newly formed OL	Immature OL 1	Cntn1	Notch2	5.65226e-06	0	CNTN1_NOTCH2	Cntn1 - Notch2	CNTN	Cell-Cell Contact	PMID:14567914;PMID: 33957164	HX	1.01043	26.2791	17.7665	0.000123286	2.11288	43.8849	34.5679	0.0219044
539	OPC	Immature OL 1	Cntn1	Notch2	1.63426e-05	0	CNTN1_NOTCH2	Cntn1 - Notch2	CNTN	Cell-Cell Contact	PMID:14567914;PMID: 33957164	HX	1.51667	71.7949	65.3696	0.0798498	2.11288	43.8849	34.5679	0.0219044
540	Reactive astrocytes	Immature OL 1	Cntn1	Notch2	1.28909e-06	0.01	CNTN1_NOTCH2	Cntn1 - Notch2	CNTN	Cell-Cell Contact	PMID:14567914;PMID: 33957164	HX	0.630122	23.3512	16.0622	0.000675652	2.11288	43.8849	34.5679	0.0219044
541	Immature OL 2	Reactive astrocytes	Cntn1	Notch2	8.40074e-05	0	CNTN1_NOTCH2	Cntn1 - Notch2	CNTN	Cell-Cell Contact	PMID:14567914;PMID: 33957164	HX	2.14177	79.2115	75.3788	0.0142927	0.811325	53.2977	50.7772	0.15477
542	Mature OL	Reactive astrocytes	Cntn1	Notch2	1.86051e-05	0	CNTN1_NOTCH2	Cntn1 - Notch2	CNTN	Cell-Cell Contact	PMID:14567914;PMID: 33957164	HX	0.953965	34.6282	26.1698	1.57692e-06	0.811325	53.2977	50.7772	0.15477
543	Newly formed OL	Reactive astrocytes	Cntn1	Notch2	1.01976e-05	0	CNTN1_NOTCH2	Cntn1 - Notch2	CNTN	Cell-Cell Contact	PMID:14567914;PMID: 33957164	HX	1.01043	26.2791	17.7665	0.000123286	0.811325	53.2977	50.7772	0.15477
544	OPC	Reactive astrocytes	Cntn1	Notch2	6.94007e-05	0	CNTN1_NOTCH2	Cntn1 - Notch2	CNTN	Cell-Cell Contact	PMID:14567914;PMID: 33957164	HX	1.51667	71.7949	65.3696	0.0798498	0.811325	53.2977	50.7772	0.15477
545	Reactive astrocytes	Reactive astrocytes	Cntn1	Notch2	7.88022e-06	0	CNTN1_NOTCH2	Cntn1 - Notch2	CNTN	Cell-Cell Contact	PMID:14567914;PMID: 33957164	HX	0.630122	23.3512	16.0622	0.000675652	0.811325	53.2977	50.7772	0.15477

## Sheet: CC_Celltype_Upregulated
	source	target	ligand	receptor	prob	pval	interaction_name	interaction_name_2	pathway_name	annotation	evidence	datasets	ligand.logFC	ligand.pct.1	ligand.pct.2	ligand.pvalues	receptor.logFC	receptor.pct.1	receptor.pct.2	receptor.pvalues
1	Immune	Immune	Tgfb1	TGFbR1_R2	4.39549e-07	0	TGFB1_TGFBR1_TGFBR2	Tgfb1 - (Tgfbr1+Tgfbr2)	TGFb	Secreted Signaling	KEGG: mmu04350	NX	-0.359187	12.069	16.9611	0.102722	-0.537073	25.8621	26.8551	0.0142033
2	Immune	Immune	Pecam1	Pecam1	1.35903e-09	0	PECAM1_PECAM1	Pecam1 - Pecam1	PECAM1	Cell-Cell Contact	KEGG: mmu04514	NX	-0.426283	6.89655	10.2473	0.147673	-0.426283	6.89655	10.2473	0.147673

## Sheet: CC_Celltype_Downregulated
	source	target	ligand	receptor	prob	pval	interaction_name	interaction_name_2	pathway_name	annotation	evidence	datasets	ligand.logFC	ligand.pct.1	ligand.pct.2	ligand.pvalues	receptor.logFC	receptor.pct.1	receptor.pct.2	receptor.pvalues
1	OL lineage	Astrocytes	Wnt3	FZD2_LRP6	8.36688e-08	0	WNT3_FZD2_LRP6	Wnt3 - (Fzd2+Lrp6)	WNT	Secreted Signaling	KEGG: mmu04310; PMID: 23209147	HX	0.307644	14.459	10.5071	2.37726e-05	0.382903	14.6119	7.28314	1.86475e-09
2	OL lineage	Vascular	Wnt3	FZD4_LRP6	4.16187e-07	0	WNT3_FZD4_LRP6	Wnt3 - (Fzd4+Lrp6)	WNT	Secreted Signaling	KEGG: mmu04310; PMID: 23209147	HX	0.307644	14.459	10.5071	2.37726e-05	0.620542	31.9608	19.9519	0.110693
3	OL lineage	OL lineage	Wnt3	FZD8_LRP6	7.66472e-08	0	WNT3_FZD8_LRP6	Wnt3 - (Fzd8+Lrp6)	WNT	Secreted Signaling	KEGG: mmu04310; PMID: 23209147	HX	0.307644	14.459	10.5071	2.37726e-05	0.378054	14.2164	7.98978	8.87418e-10
4	Astrocytes	Astrocytes	Wnt7a	FZD2_LRP6	4.45028e-07	0	WNT7A_FZD2_LRP6	Wnt7a - (Fzd2+Lrp6)	WNT	Secreted Signaling	KEGG: mmu04310; PMID: 23209147	HX	0.886995	23.653	13.6388	6.87885e-13	0.382903	14.6119	7.28314	1.86475e-09
5	Astrocytes	Vascular	Wnt7a	FZD4_LRP6	2.35135e-06	0	WNT7A_FZD4_LRP6	Wnt7a - (Fzd4+Lrp6)	WNT	Secreted Signaling	KEGG: mmu04310; PMID: 23209147	HX	0.886995	23.653	13.6388	6.87885e-13	0.620542	31.9608	19.9519	0.110693
6	Astrocytes	OL lineage	Wnt7a	FZD8_LRP6	4.0768e-07	0	WNT7A_FZD8_LRP6	Wnt7a - (Fzd8+Lrp6)	WNT	Secreted Signaling	KEGG: mmu04310; PMID: 23209147	HX	0.886995	23.653	13.6388	6.87885e-13	0.378054	14.2164	7.98978	8.87418e-10
7	Astrocytes	Astrocytes	Tgfa	Egfr	2.05036e-09	0	TGFA_EGFR	Tgfa - Egfr	EGF	Secreted Signaling	KEGG: mmu04012	HX	0.272851	10.0457	5.56465	6.27032e-06	0.491697	15.3425	7.20131	2.69656e-12
8	Immune	Astrocytes	Tgfa	Egfr	1.47033e-07	0	TGFA_EGFR	Tgfa - Egfr	EGF	Secreted Signaling	KEGG: mmu04012	HX	0.343453	18.1034	13.7809	0.182761	0.491697	15.3425	7.20131	2.69656e-12
9	OL lineage	Astrocytes	Tgfa	Egfr	2.36477e-06	0	TGFA_EGFR	Tgfa - Egfr	EGF	Secreted Signaling	KEGG: mmu04012	HX	0.921612	42.1155	34.9872	6.36186e-09	0.491697	15.3425	7.20131	2.69656e-12
10	Vascular	Astrocytes	Tgfa	Egfr	2.61758e-07	0	TGFA_EGFR	Tgfa - Egfr	EGF	Secreted Signaling	KEGG: mmu04012	HX	0.261595	21.5686	17.3077	0.242393	0.491697	15.3425	7.20131	2.69656e-12
11	Vascular	Astrocytes	Hbegf	Egfr	1.03419e-07	0	HBEGF_EGFR	Hbegf - Egfr	EGF	Secreted Signaling	KEGG: mmu04012	HX	0.318667	15.6863	10.0962	0.0801224	0.491697	15.3425	7.20131	2.69656e-12
12	Astrocytes	Astrocytes	Fgf1	Fgfr1	6.04568e-06	0	FGF1_FGFR1	Fgf1 - Fgfr1	FGF	Secreted Signaling	PMC: 4393358	HX	0.354992	26.5753	19.749	6.00691e-05	0.901932	32.2374	23.5679	6.66314e-08
13	Astrocytes	Vascular	Fgf1	Fgfr1	6.63064e-07	0.01	FGF1_FGFR1	Fgf1 - Fgfr1	FGF	Secreted Signaling	PMC: 4393358	HX	0.354992	26.5753	19.749	6.00691e-05	0.517786	17.6471	11.5385	0.0537084
14	Astrocytes	Astrocytes	Fgf1	Fgfr2	2.504e-06	0	FGF1_FGFR2	Fgf1 - Fgfr2	FGF	Secreted Signaling	PMC: 4393358	HX	0.354992	26.5753	19.749	6.00691e-05	0.477125	23.7443	13.3661	4.99606e-12
15	Astrocytes	OL lineage	Fgf1	Fgfr2	2.22779e-06	0	FGF1_FGFR2	Fgf1 - Fgfr2	FGF	Secreted Signaling	PMC: 4393358	HX	0.354992	26.5753	19.749	6.00691e-05	0.685221	21.64	13.6447	2.44734e-14
16	OL lineage	Astrocytes	Fgf2	Fgfr1	4.13002e-06	0	FGF2_FGFR1	Fgf2 - Fgfr1	FGF	Secreted Signaling	PMC: 4393358	HX	0.876213	20.0873	11.8935	5.49286e-15	0.901932	32.2374	23.5679	6.66314e-08
17	OL lineage	Vascular	Fgf2	Fgfr1	4.26436e-07	0	FGF2_FGFR1	Fgf2 - Fgfr1	FGF	Secreted Signaling	PMC: 4393358	HX	0.876213	20.0873	11.8935	5.49286e-15	0.517786	17.6471	11.5385	0.0537084
18	OL lineage	Astrocytes	Fgf2	Fgfr2	1.71057e-06	0	FGF2_FGFR2	Fgf2 - Fgfr2	FGF	Secreted Signaling	PMC: 4393358	HX	0.876213	20.0873	11.8935	5.49286e-15	0.477125	23.7443	13.3661	4.99606e-12
19	OL lineage	OL lineage	Fgf2	Fgfr2	1.52188e-06	0	FGF2_FGFR2	Fgf2 - Fgfr2	FGF	Secreted Signaling	PMC: 4393358	HX	0.876213	20.0873	11.8935	5.49286e-15	0.685221	21.64	13.6447	2.44734e-14
20	Vascular	Astrocytes	Igf2	Igf1r	6.56354e-06	0	IGF2_IGF1R	Igf2 - Igf1r	IGF	Secreted Signaling	PMID: 14604834	HX	0.967467	42.3529	36.5385	0.237086	0.609231	23.1963	12.766	6.29251e-13
21	Vascular	OL lineage	Igf2	Igf1r	4.56346e-06	0	IGF2_IGF1R	Igf2 - Igf1r	IGF	Secreted Signaling	PMID: 14604834	HX	0.967467	42.3529	36.5385	0.237086	0.440741	20.8637	14.046	3.51717e-10
22	Vascular	Immune	Cx3cl1	Cx3cr1	1.43002e-05	0	CX3CL1_CX3CR1	Cx3cl1 - Cx3cr1	CX3C	Secreted Signaling	KEGG: mmu04060	HX	0.477301	26.2745	19.7115	0.0939784	0.870106	60.3448	58.6572	0.195626
23	OL lineage	Immune	Il34	Csf1r	6.63856e-06	0	IL34_CSF1R	Il34 - Csf1r	CSF	Secreted Signaling	KEGG: mmu04060	HX	0.568795	13.1004	6.38453	8.35172e-16	2.71834	90.0862	90.106	0.0806843
24	Astrocytes	Immune	Csf1	Csf1r	8.41837e-06	0	CSF1_CSF1R	Csf1 - Csf1r	CSF	Secreted Signaling	KEGG: mmu04060	HX	0.454925	13.6986	8.23786	1.06255e-06	2.71834	90.0862	90.106	0.0806843
25	Vascular	Immune	Csf1	Csf1r	4.19421e-05	0	CSF1_CSF1R	Csf1 - Csf1r	CSF	Secreted Signaling	KEGG: mmu04060	HX	0.631403	25.098	21.1538	0.27091	2.71834	90.0862	90.106	0.0806843
26	Vascular	Vascular	Edn1	Ednra	5.29346e-07	0	EDN1_EDNRA	Edn1 - Ednra	EDN	Secreted Signaling	KEGG: mmu04080	HX	0.733762	18.8235	13.4615	0.0882788	0.966121	16.0784	8.65385	0.0135025
27	Vascular	Astrocytes	Edn1	Ednrb	3.06275e-06	0	EDN1_EDNRB	Edn1 - Ednrb	EDN	Secreted Signaling	KEGG: mmu04080	HX	0.733762	18.8235	13.4615	0.0882788	1.17313	41.5525	29.6236	2.60968e-12
28	Vascular	OL lineage	Edn1	Ednrb	3.41216e-07	0	EDN1_EDNRB	Edn1 - Ednrb	EDN	Secreted Signaling	KEGG: mmu04080	HX	0.733762	18.8235	13.4615	0.0882788	0.675172	17.4187	9.668	6.37277e-16
29	Immune	Vascular	Gas6	Axl	1.2959e-06	0	GAS6_AXL	Gas6 - Axl	GAS	Secreted Signaling	PMID: 27801848	HX	0.303991	25	19.0813	0.110454	0.53818	24.7059	19.7115	0.166253
30	Vascular	Vascular	Gas6	Axl	1.48133e-05	0	GAS6_AXL	Gas6 - Axl	GAS	Secreted Signaling	PMID: 27801848	HX	0.822845	48.2353	45.1923	0.311058	0.53818	24.7059	19.7115	0.166253
31	Immune	Astrocytes	Gas6	Mertk	1.27888e-06	0	GAS6_MERTK	Gas6 - Mertk	GAS	Secreted Signaling	PMID: 27801848	HX	0.303991	25	19.0813	0.110454	0.970744	21.3699	10.2019	1.20722e-17
32	Vascular	Astrocytes	Gas6	Mertk	5.99286e-06	0	GAS6_MERTK	Gas6 - Mertk	GAS	Secreted Signaling	PMID: 27801848	HX	0.822845	48.2353	45.1923	0.311058	0.970744	21.3699	10.2019	1.20722e-17
33	Immune	Immune	Gas6	Mertk	3.65878e-06	0	GAS6_MERTK	Gas6 - Mertk	GAS	Secreted Signaling	PMID: 27801848	HX	0.303991	25	19.0813	0.110454	0.626889	25.431	24.0283	0.463452
34	Vascular	Immune	Gas6	Mertk	7.74914e-06	0	GAS6_MERTK	Gas6 - Mertk	GAS	Secreted Signaling	PMID: 27801848	HX	0.822845	48.2353	45.1923	0.311058	0.626889	25.431	24.0283	0.463452
35	Immune	OL lineage	Gas6	Tyro3	4.82293e-06	0	GAS6_TYRO3	Gas6 - Tyro3	GAS	Secreted Signaling	PMID: 27801848	HX	0.303991	25	19.0813	0.110454	1.53737	36.9723	27.2528	9.40375e-16
36	Vascular	OL lineage	Gas6	Tyro3	2.06261e-05	0	GAS6_TYRO3	Gas6 - Tyro3	GAS	Secreted Signaling	PMID: 27801848	HX	0.822845	48.2353	45.1923	0.311058	1.53737	36.9723	27.2528	9.40375e-16
37	Vascular	Vascular	Cdh5	Cdh5	0.000384631	0	CDH5_CDH5	Cdh5 - Cdh5	CDH5	Cell-Cell Contact	KEGG: mmu04514	HX	1.41623	73.7255	70.1923	0.200954	1.41623	73.7255	70.1923	0.200954
38	OL lineage	Astrocytes	Efnb3	Epha4	1.41554e-06	0.01	EFNB3_EPHA4	Efnb3 - Epha4	EPHB	Cell-Cell Contact	PMID: 15114347	HX	0.879129	34.2067	27.946	3.69339e-07	0.588966	15.1598	6.65576	5.59005e-14
39	OL lineage	OL lineage	Efnb3	Epha4	3.05172e-06	0	EFNB3_EPHA4	Efnb3 - Epha4	EPHB	Cell-Cell Contact	PMID: 15114347	HX	0.879129	34.2067	27.946	3.69339e-07	0.591902	18.9229	11.8205	2.26848e-12
40	OL lineage	Astrocytes	Efnb3	Ephb1	3.68089e-06	0	EFNB3_EPHB1	Efnb3 - Ephb1	EPHB	Cell-Cell Contact	PMID: 15114347	HX	0.879129	34.2067	27.946	3.69339e-07	0.331077	20.4566	14.3481	3.84988e-05
41	OL lineage	OL lineage	Efnb3	Ephb1	1.05382e-05	0	EFNB3_EPHB1	Efnb3 - Ephb1	EPHB	Cell-Cell Contact	PMID: 15114347	HX	0.879129	34.2067	27.946	3.69339e-07	0.681528	31.1984	24.9909	9.51321e-07
42	Vascular	Vascular	Esam	Esam	0.000481228	0	ESAM_ESAM	Esam - Esam	ESAM	Cell-Cell Contact	KEGG: mmu04514; PMID: 11279107	HX	2.02925	69.0196	68.75	0.0482286	2.02925	69.0196	68.75	0.0482286
43	OL lineage	OL lineage	Mag	Mag	0.016709	0	MAG_MAG	Mag - Mag	MAG	Cell-Cell Contact	KEGG: mmu04514	HX	16.6711	75.7399	71.069	1.24185e-15	16.6711	75.7399	71.069	1.24185e-15
44	OL lineage	Astrocytes	Dll1	Notch1	9.71997e-06	0	DLL1_NOTCH1	Dll1 - Notch1	NOTCH	Cell-Cell Contact	PMID: 22353464	HX	1.15511	21.3489	9.33966	6.3875e-33	2.36195	46.3014	30.0055	5.17225e-22
45	OL lineage	OL lineage	Dll1	Notch1	3.32962e-06	0	DLL1_NOTCH1	Dll1 - Notch1	NOTCH	Cell-Cell Contact	PMID: 22353464	HX	1.15511	21.3489	9.33966	6.3875e-33	1.32881	28.5784	16.089	1.28139e-27
46	OL lineage	Vascular	Dll1	Notch1	8.29869e-06	0	DLL1_NOTCH1	Dll1 - Notch1	NOTCH	Cell-Cell Contact	PMID: 22353464	HX	1.15511	21.3489	9.33966	6.3875e-33	1.25878	61.1765	57.6923	0.0808307
47	OL lineage	Vascular	Dll1	Notch3	7.12373e-06	0	DLL1_NOTCH3	Dll1 - Notch3	NOTCH	Cell-Cell Contact	PMID: 22353464	HX	1.15511	21.3489	9.33966	6.3875e-33	3.32118	39.2157	25.9615	0.00108564
48	OL lineage	Vascular	Dll1	Notch4	2.86238e-06	0	DLL1_NOTCH4	Dll1 - Notch4	NOTCH	Cell-Cell Contact	PMID: 22353464	HX	1.15511	21.3489	9.33966	6.3875e-33	0.91146	36.8627	30.2885	0.107867
49	Vascular	Astrocytes	Dll4	Notch1	2.30553e-05	0	DLL4_NOTCH1	Dll4 - Notch1	NOTCH	Cell-Cell Contact	PMID: 22353464	HX	0.573649	34.5098	32.2115	0.427757	2.36195	46.3014	30.0055	5.17225e-22
50	Vascular	OL lineage	Dll4	Notch1	7.43544e-06	0	DLL4_NOTCH1	Dll4 - Notch1	NOTCH	Cell-Cell Contact	PMID: 22353464	HX	0.573649	34.5098	32.2115	0.427757	1.32881	28.5784	16.089	1.28139e-27
51	Vascular	Vascular	Dll4	Notch1	6.37554e-05	0	DLL4_NOTCH1	Dll4 - Notch1	NOTCH	Cell-Cell Contact	PMID: 22353464	HX	0.573649	34.5098	32.2115	0.427757	1.25878	61.1765	57.6923	0.0808307
52	Vascular	Astrocytes	Dll4	Notch2	9.92262e-06	0	DLL4_NOTCH2	Dll4 - Notch2	NOTCH	Cell-Cell Contact	PMID: 22353464	HX	0.573649	34.5098	32.2115	0.427757	1.07889	32.4201	22.4768	7.99093e-10
53	Vascular	Vascular	Dll4	Notch3	5.47293e-05	0	DLL4_NOTCH3	Dll4 - Notch3	NOTCH	Cell-Cell Contact	PMID: 22353464	HX	0.573649	34.5098	32.2115	0.427757	3.32118	39.2157	25.9615	0.00108564
54	Vascular	Vascular	Dll4	Notch4	2.19916e-05	0	DLL4_NOTCH4	Dll4 - Notch4	NOTCH	Cell-Cell Contact	PMID: 22353464	HX	0.573649	34.5098	32.2115	0.427757	0.91146	36.8627	30.2885	0.107867
55	OL lineage	Astrocytes	Dll1	Notch2	4.1832e-06	0	DLL1_NOTCH2	Dll1 - Notch2	NOTCH	Cell-Cell Contact	PMID: 22353464	HX	1.15511	21.3489	9.33966	6.3875e-33	1.07889	32.4201	22.4768	7.99093e-10
56	Vascular	Vascular	Pecam1	Pecam1	0.000609641	0	PECAM1_PECAM1	Pecam1 - Pecam1	PECAM1	Cell-Cell Contact	KEGG: mmu04514	HX	0.8347	74.902	74.0385	0.810519	0.8347	74.902	74.0385	0.810519
57	OL lineage	Astrocytes	Sema4d	Plxnb1	2.24773e-05	0	SEMA4D_PLXNB1	Sema4d - Plxnb1	SEMA4	Cell-Cell Contact	PMID: 27533782	HX	1.56846	40.4173	30.5728	2.15003e-15	1.05478	35.6164	23.4588	5.52286e-13
58	OL lineage	Astrocytes	Cntn1	Notch1	5.63477e-05	0	CNTN1_NOTCH1	Cntn1 - Notch1	CNTN	Cell-Cell Contact	PMID:14567914	HX	1.81361	43.6196	31.4484	1.75825e-21	2.36195	46.3014	30.0055	5.17225e-22
59	OL lineage	OL lineage	Cntn1	Notch1	1.93031e-05	0.01	CNTN1_NOTCH1	Cntn1 - Notch1	CNTN	Cell-Cell Contact	PMID:14567914	HX	1.81361	43.6196	31.4484	1.75825e-21	1.32881	28.5784	16.089	1.28139e-27
60	OL lineage	Vascular	Cntn1	Notch1	4.81063e-05	0	CNTN1_NOTCH1	Cntn1 - Notch1	CNTN	Cell-Cell Contact	PMID:14567914	HX	1.81361	43.6196	31.4484	1.75825e-21	1.25878	61.1765	57.6923	0.0808307
61	OL lineage	Astrocytes	Cntn1	Notch2	2.42514e-05	0	CNTN1_NOTCH2	Cntn1 - Notch2	CNTN	Cell-Cell Contact	PMID:14567914;PMID: 33957164	HX	1.81361	43.6196	31.4484	1.75825e-21	1.07889	32.4201	22.4768	7.99093e-10

## Sheet: Cortex_Cellsubtype_Downregulate
	source	target	ligand	receptor	prob	pval	interaction_name	interaction_name_2	pathway_name	annotation	evidence	datasets	ligand.logFC	ligand.pct.1	ligand.pct.2	ligand.pvalues	receptor.logFC	receptor.pct.1	receptor.pct.2	receptor.pvalues
1	Mature OL	Mature OL	Mag	Mag	0.0183486	0	MAG_MAG	Mag - Mag	MAG	Cell-Cell Contact	KEGG: mmu04514	NX	-8.21588	93.9001	95.1684	1.46753e-12	-8.21588	93.9001	95.1684	1.46753e-12
2	Newly formed OL	Mature OL	Mag	Mag	0.000451523	0	MAG_MAG	Mag - Mag	MAG	Cell-Cell Contact	KEGG: mmu04514	NX	-0.98091	49.8418	54.878	0.0592014	-8.21588	93.9001	95.1684	1.46753e-12
3	Mature OL	Newly formed OL	Mag	Mag	0.000451523	0	MAG_MAG	Mag - Mag	MAG	Cell-Cell Contact	KEGG: mmu04514	NX	-8.21588	93.9001	95.1684	1.46753e-12	-0.98091	49.8418	54.878	0.0592014
4	Newly formed OL	Newly formed OL	Mag	Mag	0.00024201	0	MAG_MAG	Mag - Mag	MAG	Cell-Cell Contact	KEGG: mmu04514	NX	-0.98091	49.8418	54.878	0.0592014	-0.98091	49.8418	54.878	0.0592014

## Sheet: Cortex_Cellsubtype_Upregulated
	source	target	ligand	receptor	prob	pval	interaction_name	interaction_name_2	pathway_name	annotation	evidence	datasets	ligand.logFC	ligand.pct.1	ligand.pct.2	ligand.pvalues	receptor.logFC	receptor.pct.1	receptor.pct.2	receptor.pvalues
467	Immature OL	Microglia inflammatory 2	Pdgfa	Pdgfra	4.78744e-10	0.01	PDGFA_PDGFRA	Pdgfa - Pdgfra	PDGF	Secreted Signaling	PMID: 15207812	HX	0.338293	13.4295	10.3907	0.0220992	0.30602	10.1626	5.04202	0.0299412
835	Immature OL	Fibroblast 3	Csf1	Csf1r	8.17472e-10	0	CSF1_CSF1R	Csf1 - Csf1r	CSF	Secreted Signaling	KEGG: mmu04060	HX	0.284875	11.4317	6.31754	3.60539e-05	0.288454	11.5914	8.03213	0.0463773
274	Newly formed OL	Immature OL	Wnt7a	FZD4_LRP6	9.86387e-10	0	WNT7A_FZD4_LRP6	Wnt7a - (Fzd4+Lrp6)	WNT	Secreted Signaling	KEGG: mmu04310; PMID: 23209147	HX	0.275598	12.5	7.21545	0.000376868	0.251626	12.6526	7.8138	0.000702103
337	Fibroblast 1	Immature OL	Wnt5a	Fzd4	1.07191e-09	0	WNT5A_FZD4	Wnt5a - Fzd4	ncWNT	Secreted Signaling	KEGG: mmu04310	HX	0.337197	27.3415	26.9742	0.500115	0.25343	10.0999	6.31754	0.00134144
1415	Interneuron 3	Exc 6b / SP	Efna5	Epha2	1.31257e-09	0	EFNA5_EPHA2	Efna5 - Epha2	EPHA	Cell-Cell Contact	PMID: 15114347	HX	0.282128	15.8009	12.2177	0.00342169	0.392799	11.3732	6.17829	4.93032e-06
338	Fibroblast 2	Immature OL	Wnt5a	Fzd4	1.39651e-09	0	WNT5A_FZD4	Wnt5a - Fzd4	ncWNT	Secreted Signaling	KEGG: mmu04310	HX	0.26331	32.0755	26.9928	0.0859741	0.25343	10.0999	6.31754	0.00134144
1767	Exc 2-4	Interneuron 3	Efnb3	Ephb1	1.40353e-09	0.01	EFNB3_EPHB1	Efnb3 - Ephb1	EPHB	Cell-Cell Contact	PMID: 15114347	HX	0.379703	11.3218	6.15967	1.03955e-32	0.367441	21.0678	15.8657	0.000286168
836	Pericyte	Fibroblast 3	Csf1	Csf1r	1.51254e-09	0	CSF1_CSF1R	Csf1 - Csf1r	CSF	Secreted Signaling	KEGG: mmu04060	HX	0.253533	12.4212	7.36994	4.89781e-06	0.288454	11.5914	8.03213	0.0463773
1413	Interneuron 1	Exc 6b / SP	Efna5	Epha2	1.60698e-09	0	EFNA5_EPHA2	Efna5 - Epha2	EPHA	Cell-Cell Contact	PMID: 15114347	HX	0.27123	16.977	13.3601	0.000317536	0.392799	11.3732	6.17829	4.93032e-06
466	Fibroblast 3	Microglia inflammatory 2	Pdgfa	Pdgfra	1.70907e-09	0	PDGFA_PDGFRA	Pdgfa - Pdgfra	PDGF	Secreted Signaling	PMID: 15207812	HX	0.324279	24.3615	22.0884	0.275805	0.30602	10.1626	5.04202	0.0299412
1365	Exc 5-6	Exc 6b / SP	Efna2	Epha2	2.13541e-09	0	EFNA2_EPHA2	Efna2 - Epha2	EPHA	Cell-Cell Contact	PMID: 15114347	HX	0.307811	16.5226	10.7237	3.24359e-21	0.392799	11.3732	6.17829	4.93032e-06
1366	Piri 1	Exc 6b / SP	Efna2	Epha2	2.14997e-09	0	EFNA2_EPHA2	Efna2 - Epha2	EPHA	Cell-Cell Contact	PMID: 15114347	HX	0.330832	22.372	16.4638	1.21436e-05	0.392799	11.3732	6.17829	4.93032e-06
1743	Exc 6b / SP	Exc 2-4	Efnb3	Ephb1	2.18247e-09	0	EFNB3_EPHB1	Efnb3 - Ephb1	EPHB	Cell-Cell Contact	PMID: 15114347	HX	0.328356	11.4575	7.23742	0.000339432	0.750353	25.6126	18.2037	1.55231e-33
1411	Exc 2-4	Exc 6b / SP	Efna5	Epha2	2.79286e-09	0	EFNA5_EPHA2	Efna5 - Epha2	EPHA	Cell-Cell Contact	PMID: 15114347	HX	0.616821	29.9589	23.6752	1.0689e-20	0.392799	11.3732	6.17829	4.93032e-06
2142	Newly formed OL	Fibroblast 1	Jag2	Notch3	3.05305e-09	0	JAG2_NOTCH3	Jag2 - Notch3	NOTCH	Cell-Cell Contact	PMID: 22353464	HX	0.250662	13.9241	9.7561	0.00780465	0.54948	12.3936	9.46052	0.0130674
289	Newly formed OL	Microglia inflammatory 2	Wnt7a	FZD7_LRP6	3.17149e-09	0	WNT7A_FZD7_LRP6	Wnt7a - (Fzd7+Lrp6)	WNT	Secreted Signaling	KEGG: mmu04310; PMID: 23209147	HX	0.275598	12.5	7.21545	0.000376868	0.57788	24.3902	11.7647	0.000203052
1786	Exc 6b / SP	Piri 1	Efnb3	Ephb1	3.25878e-09	0.01	EFNB3_EPHB1	Efnb3 - Ephb1	EPHB	Cell-Cell Contact	PMID: 15114347	HX	0.328356	11.4575	7.23742	0.000339432	0.402107	25.3369	20.1794	0.000261622
919	Endothelial 2	Immature OL	Edn1	Ednrb	3.26771e-09	0	EDN1_EDNRB	Edn1 - Ednrb	EDN	Secreted Signaling	KEGG: mmu04080	HX	1.10771	16.6667	3.07692	0.00728049	0.26078	11.0988	6.65004	0.000258066
1414	Interneuron 2	Exc 6b / SP	Efna5	Epha2	3.32666e-09	0	EFNA5_EPHA2	Efna5 - Epha2	EPHA	Cell-Cell Contact	PMID: 15114347	HX	0.400082	21.645	16.903	0.000404704	0.392799	11.3732	6.17829	4.93032e-06
304	Exc 5-6	Interneuron 3	Wnt7b	FZD1_LRP6	3.58697e-09	0	WNT7B_FZD1_LRP6	Wnt7b - (Fzd1+Lrp6)	WNT	Secreted Signaling	KEGG: mmu04310; PMID: 23209147	HX	0.267711	12.8643	9.13158	1.68322e-11	0.590771	27.6335	17.3712	2.01138e-11
921	Fibroblast 3	Immature OL	Edn1	Ednrb	3.70239e-09	0	EDN1_EDNRB	Edn1 - Ednrb	EDN	Secreted Signaling	KEGG: mmu04080	HX	0.454883	17.8782	10.8434	0.000674921	0.26078	11.0988	6.65004	0.000258066
920	Fibroblast 2	Immature OL	Edn1	Ednrb	4.38999e-09	0	EDN1_EDNRB	Edn1 - Ednrb	EDN	Secreted Signaling	KEGG: mmu04080	HX	0.72554	18.239	7.78986	3.65058e-07	0.26078	11.0988	6.65004	0.000258066
1751	Exc 6b / SP	Exc 5	Efnb3	Ephb1	4.53327e-09	0	EFNB3_EPHB1	Efnb3 - Ephb1	EPHB	Cell-Cell Contact	PMID: 15114347	HX	0.328356	11.4575	7.23742	0.000339432	0.431614	29.7658	25.29	3.3965e-08
292	Newly formed OL	Fibroblast 1	Wnt7a	FZD8_LRP6	4.78017e-09	0	WNT7A_FZD8_LRP6	Wnt7a - (Fzd8+Lrp6)	WNT	Secreted Signaling	KEGG: mmu04310; PMID: 23209147	HX	0.275598	12.5	7.21545	0.000376868	1.03194	38.2214	25.0195	5.61666e-14
298	Newly formed OL	Reactive astrocytes 1	Wnt7a	FZD8_LRP6	4.8864e-09	0	WNT7A_FZD8_LRP6	Wnt7a - (Fzd8+Lrp6)	WNT	Secreted Signaling	KEGG: mmu04310; PMID: 23209147	HX	0.275598	12.5	7.21545	0.000376868	0.352194	19.3962	12.7085	1.60791e-26
827	Exc 2-4	SP	Il34	Csf1r	4.96763e-09	0	IL34_CSF1R	Il34 - Csf1r	CSF	Secreted Signaling	KEGG: mmu04060	HX	0.517311	22.2858	16.0616	7.74531e-25	0.348686	12.2093	8.57143	0.0134734
1795	Exc 2-4	SP	Efnb3	Ephb1	5.18832e-09	0	EFNB3_EPHB1	Efnb3 - Ephb1	EPHB	Cell-Cell Contact	PMID: 15114347	HX	0.379703	11.3218	6.15967	1.03955e-32	0.545355	28.4884	19.5536	1.44085e-05
247	Newly formed OL	Fibroblast 2	Wnt7a	FZD2_LRP6	5.34391e-09	0	WNT7A_FZD2_LRP6	Wnt7a - (Fzd2+Lrp6)	WNT	Secreted Signaling	KEGG: mmu04310; PMID: 23209147	HX	0.275598	12.5	7.21545	0.000376868	0.46348	23.5849	13.4058	0.00111368
2266	Interneuron 3	Piri 1	Sema4d	Plxnb1	5.46009e-09	0	SEMA4D_PLXNB1	Sema4d - Plxnb1	SEMA4	Cell-Cell Contact	PMID: 27533782	HX	0.28821	18.9033	13.8969	0.000159695	0.271507	17.9515	11.9795	1.99556e-06
83	Fibroblast 3	Endothelial 3	Bmp5	BMPR1A_BMPR2	5.47054e-09	0	BMP5_BMPR1A_BMPR2	Bmp5 - (Bmpr1a+Bmpr2)	BMP	Secreted Signaling	KEGG: mmu04350; PMID:26893264	HX	0.312736	13.7525	9.43775	0.0264763	0.481485	29.3312	30.0298	0.369156
203	Newly formed OL	Fibroblast 1	Wnt7a	FZD8_LRP5	5.53109e-09	0	WNT7A_FZD8_LRP5	Wnt7a - (Fzd8+Lrp5)	WNT	Secreted Signaling	KEGG: mmu04310; PMID: 23209147	HX	0.275598	12.5	7.21545	0.000376868	0.618294	43.7086	39.3276	0.00587572
949	Interneuron 3	Exc 2-4	Sst	Sstr2	5.68417e-09	0	SST_SSTR2	Sst - Sstr2	SOMATOSTATIN	Secreted Signaling	KEGG: mmu04080	HX	0.73641	13.2035	9.61204	0.000939728	0.647955	20.3184	12.2849	1.15547e-44
295	Newly formed OL	Fibroblast 2	Wnt7a	FZD8_LRP6	5.86714e-09	0	WNT7A_FZD8_LRP6	Wnt7a - (Fzd8+Lrp6)	WNT	Secreted Signaling	KEGG: mmu04310; PMID: 23209147	HX	0.275598	12.5	7.21545	0.000376868	0.485262	23.6897	13.8587	0.0039905
170	Newly formed OL	Fibroblast 2	Wnt7a	FZD2_LRP5	6.26302e-09	0	WNT7A_FZD2_LRP5	Wnt7a - (Fzd2+Lrp5)	WNT	Secreted Signaling	KEGG: mmu04310; PMID: 23209147	HX	0.275598	12.5	7.21545	0.000376868	0.390285	26.5199	20.3804	0.00898286
238	Newly formed OL	OPC1	Wnt7a	FZD1_LRP6	6.34655e-09	0	WNT7A_FZD1_LRP6	Wnt7a - (Fzd1+Lrp6)	WNT	Secreted Signaling	KEGG: mmu04310; PMID: 23209147	HX	0.275598	12.5	7.21545	0.000376868	0.463227	23.5537	15.2869	3.29575e-14
947	Interneuron 1	Exc 2-4	Sst	Sstr2	6.38211e-09	0	SST_SSTR2	Sst - Sstr2	SOMATOSTATIN	Secreted Signaling	KEGG: mmu04080	HX	0.445762	13.4309	12.1242	0.124184	0.647955	20.3184	12.2849	1.15547e-44
860	Immature OL	Pericyte	Csf1	Csf1r	6.7105e-09	0	CSF1_CSF1R	Csf1 - Csf1r	CSF	Secreted Signaling	KEGG: mmu04060	HX	0.284875	11.4317	6.31754	3.60539e-05	0.41362	15.5738	11.1272	0.000325097
312	Exc 5-6	SP	Wnt7b	FZD8_LRP6	6.71119e-09	0	WNT7B_FZD8_LRP6	Wnt7b - (Fzd8+Lrp6)	WNT	Secreted Signaling	KEGG: mmu04310; PMID: 23209147	HX	0.267711	12.8643	9.13158	1.68322e-11	0.412425	20.0581	13.6607	0.00896731
93	Fibroblast 3	Homeostatic astrocytes 2	Bmp5	BMPR1A_BMPR2	6.81846e-09	0	BMP5_BMPR1A_BMPR2	Bmp5 - (Bmpr1a+Bmpr2)	BMP	Secreted Signaling	KEGG: mmu04350; PMID:26893264	HX	0.312736	13.7525	9.43775	0.0264763	0.316795	16.5148	14.284	3.78433e-05
206	Newly formed OL	Fibroblast 2	Wnt7a	FZD8_LRP5	6.87624e-09	0	WNT7A_FZD8_LRP5	Wnt7a - (Fzd8+Lrp5)	WNT	Secreted Signaling	KEGG: mmu04310; PMID: 23209147	HX	0.275598	12.5	7.21545	0.000376868	0.412067	26.6247	20.8333	0.0118597
464	Fibroblast 3	Immature OL	Pdgfa	Pdgfra	7.06641e-09	0	PDGFA_PDGFRA	Pdgfa - Pdgfra	PDGF	Secreted Signaling	PMID: 15207812	HX	0.324279	24.3615	22.0884	0.275805	0.528542	11.0988	6.56692	0.000254393
1738	Interneuron 1	Ex 2-3	Efnb3	Ephb1	7.48161e-09	0	EFNB3_EPHB1	Efnb3 - Ephb1	EPHB	Cell-Cell Contact	PMID: 15114347	HX	0.437157	14.1844	9.05144	2.12836e-09	0.333909	28.5026	24.4822	5.516e-12
1412	Exc 5	Exc 6b / SP	Efna5	Epha2	7.59565e-09	0	EFNA5_EPHA2	Efna5 - Epha2	EPHA	Cell-Cell Contact	PMID: 15114347	HX	0.288931	38.2913	36.889	0.0587055	0.392799	11.3732	6.17829	4.93032e-06
829	Interneuron 2	SP	Il34	Csf1r	7.75326e-09	0	IL34_CSF1R	Il34 - Csf1r	CSF	Secreted Signaling	KEGG: mmu04060	HX	0.359425	25.2525	22.1214	0.0225098	0.348686	12.2093	8.57143	0.0134734
465	Immature OL	Immature OL	Pdgfa	Pdgfra	8.05271e-09	0	PDGFA_PDGFRA	Pdgfa - Pdgfra	PDGF	Secreted Signaling	PMID: 15207812	HX	0.338293	13.4295	10.3907	0.0220992	0.528542	11.0988	6.56692	0.000254393
228	Newly formed OL	Fibroblast 2	Wnt7a	FZD1_LRP6	8.18306e-09	0	WNT7A_FZD1_LRP6	Wnt7a - (Fzd1+Lrp6)	WNT	Secreted Signaling	KEGG: mmu04310; PMID: 23209147	HX	0.275598	12.5	7.21545	0.000376868	0.448269	24.3187	16.3043	0.291785
1787	Interneuron 1	Piri 1	Efnb3	Ephb1	8.24016e-09	0	EFNB3_EPHB1	Efnb3 - Ephb1	EPHB	Cell-Cell Contact	PMID: 15114347	HX	0.437157	14.1844	9.05144	2.12836e-09	0.402107	25.3369	20.1794	0.000261622
964	Interneuron 3	Piri 1	Sst	Sstr2	8.34595e-09	0	SST_SSTR2	Sst - Sstr2	SOMATOSTATIN	Secreted Signaling	KEGG: mmu04080	HX	0.73641	13.2035	9.61204	0.000939728	0.943915	30.566	21.2684	2.01463e-11
2300	Piri 1	Exc 6b / SP	Sema5a	Plxna1	8.43925e-09	0	SEMA5A_PLXNA1	Sema5a - Plxna1	SEMA5	Cell-Cell Contact	PMID: 27533782	HX	0.311474	12.7763	8.6483	6.91707e-05	0.689336	27.4642	20.0353	4.86544e-06
19	SP	Ex 2-3	Bmp2	BMPR1A_BMPR2	8.50211e-09	0	BMP2_BMPR1A_BMPR2	Bmp2 - (Bmpr1a+Bmpr2)	BMP	Secreted Signaling	KEGG: mmu04350; PMID:26893264	HX	0.371099	13.5174	8.92857	0.00173022	0.526081	46.3475	45.7267	0.00113389
972	Ex 2-3	Exc 6b / Piri 2-3	Bdnf	Ntrk2	9.0501e-09	0	BDNF_NTRK2	Bdnf - Ntrk2	NT	Secreted Signaling	PMID: 27908981	HX	0.525809	32.862	28.9991	3.72499e-11	0.286881	13.8424	13.8489	0.473174
1401	Exc 5-6	Interneuron 2	Efna2	Epha7	9.58519e-09	0	EFNA2_EPHA7	Efna2 - Epha7	EPHA	Cell-Cell Contact	PMID: 15114347	HX	0.307811	16.5226	10.7237	3.24359e-21	0.45599	20.8514	18.0374	0.0222606
158	Newly formed OL	Fibroblast 2	Wnt7a	FZD1_LRP5	9.59047e-09	0	WNT7A_FZD1_LRP5	Wnt7a - (Fzd1+Lrp5)	WNT	Secreted Signaling	KEGG: mmu04310; PMID: 23209147	HX	0.275598	12.5	7.21545	0.000376868	0.375074	27.2537	23.279	0.299654
806	Newly formed OL	Fibroblast 3	Il34	Csf1r	9.72113e-09	0	IL34_CSF1R	Il34 - Csf1r	CSF	Secreted Signaling	KEGG: mmu04060	HX	0.484143	23.2595	15.0407	2.73386e-05	0.288454	11.5914	8.03213	0.0463773
222	Ex 2-3	SP	Wnt4	FZD8_LRP6	1.05413e-08	0	WNT4_FZD8_LRP6	Wnt4 - (Fzd8+Lrp6)	WNT	Secreted Signaling	KEGG: mmu04310; PMID: 23209147	HX	0.312361	27.6885	24.5866	4.61452e-08	0.412425	20.0581	13.6607	0.00896731
2315	Piri 1	Interneuron 3	Sema5a	Plxna1	1.05721e-08	0	SEMA5A_PLXNA1	Sema5a - Plxna1	SEMA5	Cell-Cell Contact	PMID: 27533782	HX	0.311474	12.7763	8.6483	6.91707e-05	0.739505	41.847	32.8894	1.57348e-07
509	Newly formed OL	Immature OL	Pdgfb	Pdgfra	1.08656e-08	0.04	PDGFB_PDGFRA	Pdgfb - Pdgfra	PDGF	Secreted Signaling	PMID: 15207812	HX	0.642034	22.3101	12.5	1.13164e-07	0.528542	11.0988	6.56692	0.000254393
825	Mature OL	Pericyte	Il34	Csf1r	1.09614e-08	0	IL34_CSF1R	Il34 - Csf1r	CSF	Secreted Signaling	KEGG: mmu04060	HX	0.360483	11.9597	8.7766	0.000438694	0.41362	15.5738	11.1272	0.000325097
1752	Interneuron 1	Exc 5	Efnb3	Ephb1	1.09913e-08	0	EFNB3_EPHB1	Efnb3 - Ephb1	EPHB	Cell-Cell Contact	PMID: 15114347	HX	0.437157	14.1844	9.05144	2.12836e-09	0.431614	29.7658	25.29	3.3965e-08
1880	OPC1	Fibroblast 1	Dll1	Notch3	1.12831e-08	0	DLL1_NOTCH3	Dll1 - Notch3	NOTCH	Cell-Cell Contact	PMID: 22353464	HX	0.251631	17.4793	13.3987	4.13505e-05	0.54948	12.3936	9.46052	0.0130674
1879	Immature OL	Fibroblast 1	Dll1	Notch3	1.13662e-08	0	DLL1_NOTCH3	Dll1 - Notch3	NOTCH	Cell-Cell Contact	PMID: 22353464	HX	0.868044	17.3141	10.7232	2.23987e-06	0.54948	12.3936	9.46052	0.0130674
1784	Exc 2-4	Piri 1	Efnb3	Ephb1	1.18044e-08	0	EFNB3_EPHB1	Efnb3 - Ephb1	EPHB	Cell-Cell Contact	PMID: 15114347	HX	0.379703	11.3218	6.15967	1.03955e-32	0.402107	25.3369	20.1794	0.000261622
1	Endothelial 3	Fibroblast 1	Tgfb1	TGFbR1_R2	1.18433e-08	0	TGFB1_TGFBR1_TGFBR2	Tgfb1 - (Tgfbr1+Tgfbr2)	TGFb	Secreted Signaling	KEGG: mmu04350	HX	0.261344	11.4424	9.70238	0.0936565	0.78017	37.701	33.3464	2.3514e-05
963	Interneuron 1	Piri 1	Sst	Sstr2	1.21268e-08	0	SST_SSTR2	Sst - Sstr2	SOMATOSTATIN	Secreted Signaling	KEGG: mmu04080	HX	0.445762	13.4309	12.1242	0.124184	0.943915	30.566	21.2684	2.01463e-11
973	Exc 2-4	Exc 6b / Piri 2-3	Bdnf	Ntrk2	1.2213e-08	0	BDNF_NTRK2	Bdnf - Ntrk2	NT	Secreted Signaling	PMID: 27908981	HX	0.799559	22.3931	14.1345	5.73912e-45	0.286881	13.8424	13.8489	0.473174
975	Piri 1	Exc 6b / Piri 2-3	Bdnf	Ntrk2	1.2311e-08	0	BDNF_NTRK2	Bdnf - Ntrk2	NT	Secreted Signaling	PMID: 27908981	HX	0.808224	25.9299	20.3716	1.10193e-05	0.286881	13.8424	13.8489	0.473174
1744	Interneuron 1	Exc 2-4	Efnb3	Ephb1	1.23377e-08	0	EFNB3_EPHB1	Efnb3 - Ephb1	EPHB	Cell-Cell Contact	PMID: 15114347	HX	0.437157	14.1844	9.05144	2.12836e-09	0.750353	25.6126	18.2037	1.55231e-33
265	Newly formed OL	Fibroblast 1	Wnt7a	FZD4_LRP6	1.25123e-08	0	WNT7A_FZD4_LRP6	Wnt7a - (Fzd4+Lrp6)	WNT	Secreted Signaling	KEGG: mmu04310; PMID: 23209147	HX	0.275598	12.5	7.21545	0.000376868	0.704212	26.9158	17.3182	3.55793e-06
95	Fibroblast 3	Newly formed OL	Bmp5	BMPR1A_BMPR2	1.26097e-08	0	BMP5_BMPR1A_BMPR2	Bmp5 - (Bmpr1a+Bmpr2)	BMP	Secreted Signaling	KEGG: mmu04350; PMID:26893264	HX	0.312736	13.7525	9.43775	0.0264763	1.78586	60.7595	52.3374	1.3049e-06
1768	Exc 5-6	Interneuron 3	Efnb3	Ephb1	1.26609e-08	0	EFNB3_EPHB1	Efnb3 - Ephb1	EPHB	Cell-Cell Contact	PMID: 15114347	HX	0.536662	18.8945	11.8026	1.60525e-29	0.367441	21.0678	15.8657	0.000286168
867	Interneuron 2	SP	Tnfsf11	Tnfrsf11b	1.27456e-08	0	TNFSF11_TNFRSF11B	Tnfsf11 - Tnfrsf11b	RANKL	Secreted Signaling	KEGG: mmu04060	HX	0.459633	20.6349	17.2433	0.00618948	0.26608	15.407	9.55357	0.0001953
720	Fibroblast 1	Endothelial 2	Cx3cl1	Cx3cr1	1.30171e-08	0.04	CX3CL1_CX3CR1	Cx3cl1 - Cx3cr1	CX3C	Secreted Signaling	KEGG: mmu04060	HX	0.332796	21.3813	16.81	0.00395406	0.305786	13.1579	4.61538	0.0734029
275	OPC1	Immature OL	Wnt7a	FZD4_LRP6	1.32723e-08	0	WNT7A_FZD4_LRP6	Wnt7a - (Fzd4+Lrp6)	WNT	Secreted Signaling	KEGG: mmu04310; PMID: 23209147	HX	0.342204	24.9174	20.8061	0.000354526	0.251626	12.6526	7.8138	0.000702103
303	Exc 5-6	Ex 2-3	Wnt7b	FZD1_LRP6	1.34263e-08	0	WNT7B_FZD1_LRP6	Wnt7b - (Fzd1+Lrp6)	WNT	Secreted Signaling	KEGG: mmu04310; PMID: 23209147	HX	0.267711	12.8643	9.13158	1.68322e-11	0.484902	27.9027	21.2097	1.5665e-22
211	SP	Ex 2-3	Wnt4	FZD1_LRP6	1.3524e-08	0	WNT4_FZD1_LRP6	Wnt4 - (Fzd1+Lrp6)	WNT	Secreted Signaling	KEGG: mmu04310; PMID: 23209147	HX	0.65906	20.2035	11.6964	3.52812e-07	0.484902	27.9027	21.2097	1.5665e-22
977	Exc 2-4	Exc 6b / SP	Bdnf	Ntrk2	1.36218e-08	0	BDNF_NTRK2	Bdnf - Ntrk2	NT	Secreted Signaling	PMID: 27908981	HX	0.799559	22.3931	14.1345	5.73912e-45	0.258495	19.1238	14.9162	0.00784328
461	Immature OL	Fibroblast 2	Pdgfa	Pdgfra	1.36646e-08	0	PDGFA_PDGFRA	Pdgfa - Pdgfra	PDGF	Secreted Signaling	PMID: 15207812	HX	0.338293	13.4295	10.3907	0.0220992	0.271749	18.6583	12.3188	0.0055446
182	Newly formed OL	Fibroblast 1	Wnt7a	FZD4_LRP5	1.44779e-08	0	WNT7A_FZD4_LRP5	Wnt7a - (Fzd4+Lrp5)	WNT	Secreted Signaling	KEGG: mmu04310; PMID: 23209147	HX	0.275598	12.5	7.21545	0.000376868	0.49739	29.6594	24.4722	0.00294142
455	Microglia	Reactive astrocytes 2	Fgf1	Fgfr2	1.45021e-08	0	FGF1_FGFR2	Fgf1 - Fgfr2	FGF	Secreted Signaling	PMC: 4393358	HX	0.282311	19.1529	13.5823	0.0177979	0.318316	11.6998	9.20451	0.00193328
283	Newly formed OL	Fibroblast 2	Wnt7a	FZD7_LRP6	1.46441e-08	0	WNT7A_FZD7_LRP6	Wnt7a - (Fzd7+Lrp6)	WNT	Secreted Signaling	KEGG: mmu04310; PMID: 23209147	HX	0.275598	12.5	7.21545	0.000376868	0.537641	26.4151	15.5797	0.000868018
1775	Immature OL	Microglia inflammatory 2	Efnb3	Ephb1	1.48236e-08	0.01	EFNB3_EPHB1	Efnb3 - Ephb1	EPHB	Cell-Cell Contact	PMID: 15114347	HX	0.494238	13.8735	9.31006	0.00085494	0.294075	17.4797	13.4454	0.151167
2139	Newly formed OL	Endothelial 1	Jag2	Notch3	1.52361e-08	0	JAG2_NOTCH3	Jag2 - Notch3	NOTCH	Cell-Cell Contact	PMID: 22353464	HX	0.250662	13.9241	9.7561	0.00780465	0.316054	14.3541	11.6633	0.00709351
877	Fibroblast 1	Exc 6b / Piri 2-3	Mdk	Lrp1	1.56568e-08	0	MDK_LRP1	Mdk - Lrp1	MK	Secreted Signaling	PMID: 28356350	HX	0.594126	26.5847	20.2502	0.000115949	0.280699	23.6831	25.835	0.266408
449	Endothelial 2	Reactive astrocytes 2	Fgf1	Fgfr2	1.56963e-08	0	FGF1_FGFR2	Fgf1 - Fgfr2	FGF	Secreted Signaling	PMC: 4393358	HX	0.354456	21.9298	15.3846	0.252751	0.318316	11.6998	9.20451	0.00193328
103	Fibroblast 3	Reactive astrocytes 2	Bmp5	BMPR1A_BMPR2	1.59544e-08	0	BMP5_BMPR1A_BMPR2	Bmp5 - (Bmpr1a+Bmpr2)	BMP	Secreted Signaling	KEGG: mmu04350; PMID:26893264	HX	0.312736	13.7525	9.43775	0.0264763	0.270195	16.5839	14.843	0.18165
1265	Interneuron 2	Exc 2-4	Reln	Lrp8	1.63347e-08	0	RELN_LRP8	Reln - Lrp8	RELN	ECM-Receptor	PMID: 14578885	HX	0.29494	20.2742	18.5479	0.145314	0.508861	18.6908	11.7085	5.46103e-36
262	Newly formed OL	Endothelial 3	Wnt7a	FZD4_LRP6	1.63699e-08	0	WNT7A_FZD4_LRP6	Wnt7a - (Fzd4+Lrp6)	WNT	Secreted Signaling	KEGG: mmu04310; PMID: 23209147	HX	0.275598	12.5	7.21545	0.000376868	0.347574	16.3578	15.2083	0.255875
828	Exc 5	SP	Il34	Csf1r	1.64935e-08	0	IL34_CSF1R	Il34 - Csf1r	CSF	Secreted Signaling	KEGG: mmu04060	HX	0.558811	33.5163	28.1069	2.97893e-11	0.348686	12.2093	8.57143	0.0134734
20	SP	Exc 2-4	Bmp2	BMPR1A_BMPR2	1.68137e-08	0	BMP2_BMPR1A_BMPR2	Bmp2 - (Bmpr1a+Bmpr2)	BMP	Secreted Signaling	KEGG: mmu04350; PMID:26893264	HX	0.371099	13.5174	8.92857	0.00173022	1.28058	41.0123	34.889	2.41246e-19
310	Exc 5-6	Piri 1	Wnt7b	FZD8_LRP6	1.71357e-08	0	WNT7B_FZD8_LRP6	Wnt7b - (Fzd8+Lrp6)	WNT	Secreted Signaling	KEGG: mmu04310; PMID: 23209147	HX	0.267711	12.8643	9.13158	1.68322e-11	0.600886	26.7385	18.2575	0.00118112
197	Newly formed OL	Fibroblast 2	Wnt7a	FZD7_LRP5	1.71628e-08	0	WNT7A_FZD7_LRP5	Wnt7a - (Fzd7+Lrp5)	WNT	Secreted Signaling	KEGG: mmu04310; PMID: 23209147	HX	0.275598	12.5	7.21545	0.000376868	0.464445	29.3501	22.5543	0.0087372
510	Fibroblast 4	Microglia inflammatory 2	Pdgfb	Pdgfra	1.72739e-08	0.03	PDGFB_PDGFRA	Pdgfb - Pdgfra	PDGF	Secreted Signaling	PMID: 15207812	HX	0.387903	62.9067	63.0515	0.980534	0.30602	10.1626	5.04202	0.0299412
25	SP	Interneuron 2	Bmp2	BMPR1A_BMPR2	1.76299e-08	0	BMP2_BMPR1A_BMPR2	Bmp2 - (Bmpr1a+Bmpr2)	BMP	Secreted Signaling	KEGG: mmu04350; PMID:26893264	HX	0.371099	13.5174	8.92857	0.00173022	0.863752	37.7706	33.1537	0.00824945
1382	Exc 5-6	Interneuron 2	Efna2	Epha4	1.78055e-08	0	EFNA2_EPHA4	Efna2 - Epha4	EPHA	Cell-Cell Contact	PMID: 15114347	HX	0.307811	16.5226	10.7237	3.24359e-21	0.477748	26.7677	22.6319	0.00335811
1402	Exc 5-6	Interneuron 3	Efna2	Epha7	1.87559e-08	0	EFNA2_EPHA7	Efna2 - Epha7	EPHA	Cell-Cell Contact	PMID: 15114347	HX	0.307811	16.5226	10.7237	3.24359e-21	0.646428	29.3651	21.7719	5.01878e-07
1408	Fibroblast 4	Endothelial 1	Efna5	Epha2	1.89349e-08	0	EFNA5_EPHA2	Efna5 - Epha2	EPHA	Cell-Cell Contact	PMID: 15114347	HX	0.345569	12.7983	8.08824	0.0120449	0.336871	20.202	16.6836	0.00307814
173	Newly formed OL	Reactive astrocytes 1	Wnt7a	FZD2_LRP5	1.94439e-08	0	WNT7A_FZD2_LRP5	Wnt7a - (Fzd2+Lrp5)	WNT	Secreted Signaling	KEGG: mmu04310; PMID: 23209147	HX	0.275598	12.5	7.21545	0.000376868	0.299084	24.8986	21.911	0.000165922
24	SP	Interneuron 1	Bmp2	BMPR1A_BMPR2	1.97854e-08	0	BMP2_BMPR1A_BMPR2	Bmp2 - (Bmpr1a+Bmpr2)	BMP	Secreted Signaling	KEGG: mmu04350; PMID:26893264	HX	0.371099	13.5174	8.92857	0.00173022	1.36874	39.4947	33.2665	0.00111051
866	Interneuron 1	SP	Tnfsf11	Tnfrsf11b	1.9924e-08	0	TNFSF11_TNFRSF11B	Tnfsf11 - Tnfrsf11b	RANKL	Secreted Signaling	KEGG: mmu04060	HX	0.265738	23.7145	22.0775	0.10134	0.26608	15.407	9.55357	0.0001953
2022	Pericyte	Fibroblast 1	Dll4	Notch3	2.00428e-08	0	DLL4_NOTCH3	Dll4 - Notch3	NOTCH	Cell-Cell Contact	PMID: 22353464	HX	0.407936	21.8789	18.0636	0.00458457	0.54948	12.3936	9.46052	0.0130674
868	Interneuron 3	SP	Tnfsf11	Tnfrsf11b	2.01595e-08	0	TNFSF11_TNFRSF11B	Tnfsf11 - Tnfrsf11b	RANKL	Secreted Signaling	KEGG: mmu04060	HX	0.386965	25.974	20.0347	9.4657e-05	0.26608	15.407	9.55357	0.0001953
1659	Exc 6b / SP	Exc 2-4	Efnb3	Epha4	2.02253e-08	0	EFNB3_EPHA4	Efnb3 - Epha4	EPHB	Cell-Cell Contact	PMID: 15114347	HX	0.328356	11.4575	7.23742	0.000339432	3.34153	70.7745	58.4308	5.10938e-121
505	Fibroblast 3	Immature OL	Pdgfb	Pdgfra	2.03305e-08	0	PDGFB_PDGFRA	Pdgfb - Pdgfra	PDGF	Secreted Signaling	PMID: 15207812	HX	0.633118	36.7387	32.5301	0.0409094	0.528542	11.0988	6.56692	0.000254393
179	Newly formed OL	Endothelial 3	Wnt7a	FZD4_LRP5	2.04105e-08	0	WNT7A_FZD4_LRP5	Wnt7a - (Fzd4+Lrp5)	WNT	Secreted Signaling	KEGG: mmu04310; PMID: 23209147	HX	0.275598	12.5	7.21545	0.000376868	0.283283	17.6471	17.619	0.645257
2020	Fibroblast 3	Fibroblast 1	Dll4	Notch3	2.06836e-08	0	DLL4_NOTCH3	Dll4 - Notch3	NOTCH	Cell-Cell Contact	PMID: 22353464	HX	0.383951	20.0393	19.6787	0.719956	0.54948	12.3936	9.46052	0.0130674
872	Fibroblast 1	Homeostatic astrocytes 3	Mdk	Ptprz1	2.09667e-08	0	MDK_PTPRZ1	Mdk - Ptprz1	MK	Secreted Signaling	PMID: 28356350	HX	0.594126	26.5847	20.2502	0.000115949	0.383357	11.2742	6.5534	3.73154e-09
359	Homeostatic astrocytes 3	Fibroblast 1	Hbegf	Egfr	2.10074e-08	0	HBEGF_EGFR	Hbegf - Egfr	EGF	Secreted Signaling	KEGG: mmu04012	HX	0.480321	11.3329	6.64442	2.9878e-09	0.589324	25.7332	18.4519	7.44188e-06
1749	Exc 2-4	Exc 5	Efnb3	Ephb1	2.10409e-08	0	EFNB3_EPHB1	Efnb3 - Ephb1	EPHB	Cell-Cell Contact	PMID: 15114347	HX	0.379703	11.3218	6.15967	1.03955e-32	0.431614	29.7658	25.29	3.3965e-08
308	Exc 5-6	Exc 5	Wnt7b	FZD8_LRP6	2.1054e-08	0	WNT7B_FZD8_LRP6	Wnt7b - (Fzd8+Lrp6)	WNT	Secreted Signaling	KEGG: mmu04310; PMID: 23209147	HX	0.267711	12.8643	9.13158	1.68322e-11	0.4179	22.9144	17.6367	6.21063e-09
1266	Interneuron 2	Exc 5-6	Reln	Lrp8	2.11746e-08	0	RELN_LRP8	Reln - Lrp8	RELN	ECM-Receptor	PMID: 14578885	HX	0.29494	20.2742	18.5479	0.145314	0.441299	21.3869	13.5921	9.79749e-31
2306	Piri 1	Interneuron 1	Sema5a	Plxna1	2.17033e-08	0	SEMA5A_PLXNA1	Sema5a - Plxna1	SEMA5	Cell-Cell Contact	PMID: 27533782	HX	0.311474	12.7763	8.6483	6.91707e-05	1.45029	46.9858	35.1035	2.10264e-22
277	Newly formed OL	Pericyte	Wnt7a	FZD4_LRP6	2.18345e-08	0	WNT7A_FZD4_LRP6	Wnt7a - (Fzd4+Lrp6)	WNT	Secreted Signaling	KEGG: mmu04310; PMID: 23209147	HX	0.275598	12.5	7.21545	0.000376868	0.437138	22.3518	15.0289	1.08752e-05
1271	Interneuron 2	SP	Reln	Lrp8	2.2439e-08	0	RELN_LRP8	Reln - Lrp8	RELN	ECM-Receptor	PMID: 14578885	HX	0.29494	20.2742	18.5479	0.145314	0.438739	17.7326	10	2.1991e-06
1736	Exc 2-4	Ex 2-3	Efnb3	Ephb1	2.25925e-08	0	EFNB3_EPHB1	Efnb3 - Ephb1	EPHB	Cell-Cell Contact	PMID: 15114347	HX	0.379703	11.3218	6.15967	1.03955e-32	0.333909	28.5026	24.4822	5.516e-12
804	Fibroblast 1	Fibroblast 3	Il34	Csf1r	2.26015e-08	0	IL34_CSF1R	Il34 - Csf1r	CSF	Secreted Signaling	KEGG: mmu04060	HX	0.648797	25.8278	18.7647	6.66915e-06	0.288454	11.5914	8.03213	0.0463773
508	Microglia inflammatory 2	Immature OL	Pdgfb	Pdgfra	2.28661e-08	0	PDGFB_PDGFRA	Pdgfb - Pdgfra	PDGF	Secreted Signaling	PMID: 15207812	HX	0.447444	43.9024	43.6975	0.509378	0.528542	11.0988	6.56692	0.000254393
1729	Exc 2-4	SP	Efnb3	Epha4	2.36436e-08	0	EFNB3_EPHA4	Efnb3 - Epha4	EPHB	Cell-Cell Contact	PMID: 15114347	HX	0.379703	11.3218	6.15967	1.03955e-32	1.97512	55.814	43.125	1.66944e-10
2352	Exc 2-4	Exc 6b / SP	Sema6d	Plxna1	2.36444e-08	0	SEMA6D_PLXNA1	Sema6d - Plxna1	SEMA6	Cell-Cell Contact	PMID: 27533782	HX	0.454468	19.8891	13.4635	1.5988e-27	0.689336	27.4642	20.0353	4.86544e-06
834	Fibroblast 4	Fibroblast 3	Csf1	Csf1r	2.39919e-08	0	CSF1_CSF1R	Csf1 - Csf1r	CSF	Secreted Signaling	KEGG: mmu04060	HX	0.356012	26.2473	21.5074	0.0560469	0.288454	11.5914	8.03213	0.0463773
869	Piri 1	SP	Tnfsf11	Tnfrsf11b	2.42152e-08	0	TNFSF11_TNFRSF11B	Tnfsf11 - Tnfrsf11b	RANKL	Secreted Signaling	KEGG: mmu04060	HX	0.303195	24.8518	21.2684	0.014137	0.26608	15.407	9.55357	0.0001953
1798	Interneuron 1	SP	Efnb3	Ephb1	2.44746e-08	0	EFNB3_EPHB1	Efnb3 - Ephb1	EPHB	Cell-Cell Contact	PMID: 15114347	HX	0.437157	14.1844	9.05144	2.12836e-09	0.545355	28.4884	19.5536	1.44085e-05
234	Newly formed OL	Fibroblast 4	Wnt7a	FZD1_LRP6	2.47061e-08	0	WNT7A_FZD1_LRP6	Wnt7a - (Fzd1+Lrp6)	WNT	Secreted Signaling	KEGG: mmu04310; PMID: 23209147	HX	0.275598	12.5	7.21545	0.000376868	0.601769	29.1757	22.4265	0.0762947
953	Interneuron 3	Exc 5-6	Sst	Sstr2	2.50243e-08	0	SST_SSTR2	Sst - Sstr2	SOMATOSTATIN	Secreted Signaling	KEGG: mmu04080	HX	0.73641	13.2035	9.61204	0.000939728	1.13377	44.1005	35.3158	2.89149e-32
365	Interneuron 3	Exc 2-4	Fgf1	Fgfr1	2.5216e-08	0	FGF1_FGFR1	Fgf1 - Fgfr1	FGF	Secreted Signaling	PMC: 4393358	HX	0.515192	32.9726	30.6891	0.137125	0.270357	15.0778	11.4763	1.35235e-11
231	Newly formed OL	Fibroblast 3	Wnt7a	FZD1_LRP6	2.54991e-08	0	WNT7A_FZD1_LRP6	Wnt7a - (Fzd1+Lrp6)	WNT	Secreted Signaling	KEGG: mmu04310; PMID: 23209147	HX	0.275598	12.5	7.21545	0.000376868	0.371798	30.6483	23.3936	0.0056159
918	Endothelial 1	Immature OL	Edn1	Ednrb	2.55163e-08	0	EDN1_EDNRB	Edn1 - Ednrb	EDN	Secreted Signaling	KEGG: mmu04080	HX	0.430696	28.2297	23.6308	0.000609251	0.26078	11.0988	6.65004	0.000258066
830	Piri 1	SP	Il34	Csf1r	2.58325e-08	0	IL34_CSF1R	Il34 - Csf1r	CSF	Secreted Signaling	KEGG: mmu04060	HX	0.338894	40.8625	38.6931	0.137807	0.348686	12.2093	8.57143	0.0134734
259	Newly formed OL	Endothelial 2	Wnt7a	FZD4_LRP6	2.59155e-08	0	WNT7A_FZD4_LRP6	Wnt7a - (Fzd4+Lrp6)	WNT	Secreted Signaling	KEGG: mmu04310; PMID: 23209147	HX	0.275598	12.5	7.21545	0.000376868	0.679768	26.3158	15.3846	0.0889709
250	Newly formed OL	Fibroblast 3	Wnt7a	FZD2_LRP6	2.62108e-08	0	WNT7A_FZD2_LRP6	Wnt7a - (Fzd2+Lrp6)	WNT	Secreted Signaling	KEGG: mmu04310; PMID: 23209147	HX	0.275598	12.5	7.21545	0.000376868	0.27442	31.1395	25.4016	0.0904419
26	SP	Interneuron 3	Bmp2	BMPR1A_BMPR2	2.64144e-08	0	BMP2_BMPR1A_BMPR2	Bmp2 - (Bmpr1a+Bmpr2)	BMP	Secreted Signaling	KEGG: mmu04350; PMID:26893264	HX	0.371099	13.5174	8.92857	0.00173022	0.785329	41.4502	36.3347	0.015291
943	Endothelial 2	Reactive astrocytes 2	Edn1	Ednrb	2.68095e-08	0	EDN1_EDNRB	Edn1 - Ednrb	EDN	Secreted Signaling	KEGG: mmu04080	HX	1.10771	16.6667	3.07692	0.00728049	0.287216	15.1214	14.843	0.520361
241	Newly formed OL	Reactive astrocytes 1	Wnt7a	FZD1_LRP6	2.71366e-08	0	WNT7A_FZD1_LRP6	Wnt7a - (Fzd1+Lrp6)	WNT	Secreted Signaling	KEGG: mmu04310; PMID: 23209147	HX	0.275598	12.5	7.21545	0.000376868	0.317515	22.123	16.6621	1.74905e-09
507	Microglia inflammatory 1	Immature OL	Pdgfb	Pdgfra	2.71722e-08	0	PDGFB_PDGFRA	Pdgfb - Pdgfra	PDGF	Secreted Signaling	PMID: 15207812	HX	0.558067	36.6412	30.9565	0.0679568	0.528542	11.0988	6.56692	0.000254393
301	Interneuron 2	SP	Wnt7a	FZD8_LRP6	2.723e-08	0	WNT7A_FZD8_LRP6	Wnt7a - (Fzd8+Lrp6)	WNT	Secreted Signaling	KEGG: mmu04310; PMID: 23209147	HX	0.84137	22.7273	16.6761	2.87002e-06	0.412425	20.0581	13.6607	0.00896731
1757	Exc 6b / SP	Exc 5-6	Efnb3	Ephb1	2.72753e-08	0	EFNB3_EPHB1	Efnb3 - Ephb1	EPHB	Cell-Cell Contact	PMID: 15114347	HX	0.328356	11.4575	7.23742	0.000339432	1.46669	42.191	31.5789	2.02542e-48
1667	Exc 6b / SP	Exc 2-4 / Piri 1	Efnb3	Epha4	2.72795e-08	0.02	EFNB3_EPHA4	Efnb3 - Epha4	EPHB	Cell-Cell Contact	PMID: 15114347	HX	0.328356	11.4575	7.23742	0.000339432	1.09137	49.7744	47.5924	3.87888e-05
1740	SP	Ex 2-3	Efnb3	Ephb1	2.7856e-08	0	EFNB3_EPHB1	Efnb3 - Ephb1	EPHB	Cell-Cell Contact	PMID: 15114347	HX	0.613892	22.8198	15.7143	0.000185524	0.333909	28.5026	24.4822	5.516e-12
871	Fibroblast 1	Homeostatic astrocytes 2	Mdk	Ptprz1	2.80048e-08	0	MDK_PTPRZ1	Mdk - Ptprz1	MK	Secreted Signaling	PMID: 28356350	HX	0.594126	26.5847	20.2502	0.000115949	0.490624	11.7623	6.03408	1.1217e-38
730	Reactive astrocytes 2	Endothelial 2	Cx3cl1	Cx3cr1	2.80151e-08	0.04	CX3CL1_CX3CR1	Cx3cl1 - Cx3cr1	CX3C	Secreted Signaling	KEGG: mmu04060	HX	0.57499	22.9029	19.7501	0.000719452	0.305786	13.1579	4.61538	0.0734029
2112	Newly formed OL	Microglia inflammatory 1	Jag2	Notch1	2.80443e-08	0.03	JAG2_NOTCH1	Jag2 - Notch1	NOTCH	Cell-Cell Contact	PMID: 22353464	HX	0.250662	13.9241	9.7561	0.00780465	0.273145	20.1018	15.4783	0.0722175
36	Fibroblast 2	Endothelial 3	Bmp4	BMPR1A_BMPR2	2.88415e-08	0	BMP4_BMPR1A_BMPR2	Bmp4 - (Bmpr1a+Bmpr2)	BMP	Secreted Signaling	KEGG: mmu04350; PMID:26893264	HX	0.685863	23.0608	11.2319	2.60403e-07	0.481485	29.3312	30.0298	0.369156
862	Immature OL	Microglia	Tnfsf11	Tnfrsf11a	2.95586e-08	0	TNFSF11_TNFRSF11A	Tnfsf11 - Tnfrsf11a	RANKL	Secreted Signaling	KEGG: mmu04060	HX	0.345059	20.5327	15.6276	0.00540617	0.333185	13.0755	8.48896	0.0120976
97	Fibroblast 3	OPC1	Bmp5	BMPR1A_BMPR2	2.99586e-08	0	BMP5_BMPR1A_BMPR2	Bmp5 - (Bmpr1a+Bmpr2)	BMP	Secreted Signaling	KEGG: mmu04350; PMID:26893264	HX	0.312736	13.7525	9.43775	0.0264763	0.459437	27.6033	21.9317	0.000266992
21	SP	Exc 5	Bmp2	BMPR1A_BMPR2	3.01576e-08	0	BMP2_BMPR1A_BMPR2	Bmp2 - (Bmpr1a+Bmpr2)	BMP	Secreted Signaling	KEGG: mmu04350; PMID:26893264	HX	0.371099	13.5174	8.92857	0.00173022	1.42377	47.5302	43.2788	4.94343e-06
27	SP	Piri 1	Bmp2	BMPR1A_BMPR2	3.04389e-08	0	BMP2_BMPR1A_BMPR2	Bmp2 - (Bmpr1a+Bmpr2)	BMP	Secreted Signaling	KEGG: mmu04350; PMID:26893264	HX	0.371099	13.5174	8.92857	0.00173022	2.71099	80	73.1582	4.05447e-22
176	Newly formed OL	Endothelial 2	Wnt7a	FZD4_LRP5	3.04711e-08	0	WNT7A_FZD4_LRP5	Wnt7a - (Fzd4+Lrp5)	WNT	Secreted Signaling	KEGG: mmu04310; PMID: 23209147	HX	0.275598	12.5	7.21545	0.000376868	1.16489	31.5789	20	0.0530889
1349	Fibroblast 2	Homeostatic astrocytes 2	Efna1	Epha4	3.06254e-08	0	EFNA1_EPHA4	Efna1 - Epha4	EPHA	Cell-Cell Contact	PMID: 15114347	HX	0.319502	22.6415	19.9275	0.254586	0.354005	12.5285	9.64515	3.3393e-09
1703	Exc 5-6	Interneuron 2	Efnb3	Epha4	3.07562e-08	0	EFNB3_EPHA4	Efnb3 - Epha4	EPHB	Cell-Cell Contact	PMID: 15114347	HX	0.536662	18.8945	11.8026	1.60525e-29	0.477748	26.7677	22.6319	0.00335811
1420	Fibroblast 4	Pericyte	Efna5	Epha2	3.13593e-08	0	EFNA5_EPHA2	Efna5 - Epha2	EPHA	Cell-Cell Contact	PMID: 15114347	HX	0.345569	12.7983	8.08824	0.0120449	0.512015	26.1665	19.0029	4.01043e-06
1380	Exc 5-6	Interneuron 1	Efna2	Epha4	3.14729e-08	0	EFNA2_EPHA4	Efna2 - Epha4	EPHA	Cell-Cell Contact	PMID: 15114347	HX	0.307811	16.5226	10.7237	3.24359e-21	0.626353	27.0833	21.5765	5.83009e-07
218	SP	Exc 5	Wnt4	FZD8_LRP6	3.15685e-08	0	WNT4_FZD8_LRP6	Wnt4 - (Fzd8+Lrp6)	WNT	Secreted Signaling	KEGG: mmu04310; PMID: 23209147	HX	0.65906	20.2035	11.6964	3.52812e-07	0.4179	22.9144	17.6367	6.21063e-09
861	Pericyte	Pericyte	Csf1	Csf1r	3.16883e-08	0	CSF1_CSF1R	Csf1 - Csf1r	CSF	Secreted Signaling	KEGG: mmu04060	HX	0.253533	12.4212	7.36994	4.89781e-06	0.41362	15.5738	11.1272	0.000325097
311	Exc 5	SP	Wnt7b	FZD8_LRP6	3.17788e-08	0	WNT7B_FZD8_LRP6	Wnt7b - (Fzd8+Lrp6)	WNT	Secreted Signaling	KEGG: mmu04310; PMID: 23209147	HX	0.577825	24.1859	18.2891	3.94217e-15	0.412425	20.0581	13.6607	0.00896731
1792	Fibroblast 3	Reactive astrocytes 1	Efnb3	Ephb1	3.18784e-08	0.02	EFNB3_EPHB1	Efnb3 - Ephb1	EPHB	Cell-Cell Contact	PMID: 15114347	HX	0.298194	12.9666	7.83133	0.00594892	0.391612	22.6749	16.6147	1.1511e-19
161	Newly formed OL	Fibroblast 3	Wnt7a	FZD1_LRP5	3.19207e-08	0	WNT7A_FZD1_LRP5	Wnt7a - (Fzd1+Lrp5)	WNT	Secreted Signaling	KEGG: mmu04310; PMID: 23209147	HX	0.275598	12.5	7.21545	0.000376868	0.34643	33.89	30.8233	0.359013
271	Newly formed OL	Fibroblast 4	Wnt7a	FZD4_LRP6	3.21134e-08	0	WNT7A_FZD4_LRP6	Wnt7a - (Fzd4+Lrp6)	WNT	Secreted Signaling	KEGG: mmu04310; PMID: 23209147	HX	0.275598	12.5	7.21545	0.000376868	0.585992	30.5857	23.989	0.0759961
191	Newly formed OL	Pericyte	Wnt7a	FZD4_LRP5	3.21261e-08	0	WNT7A_FZD4_LRP5	Wnt7a - (Fzd4+Lrp5)	WNT	Secreted Signaling	KEGG: mmu04310; PMID: 23209147	HX	0.275598	12.5	7.21545	0.000376868	0.328663	28.7516	23.2659	0.00114266
1399	Exc 5-6	Interneuron 1	Efna2	Epha7	3.21555e-08	0	EFNA2_EPHA7	Efna2 - Epha7	EPHA	Cell-Cell Contact	PMID: 15114347	HX	0.307811	16.5226	10.7237	3.24359e-21	0.918135	28.1915	18.2699	2.02707e-18
1403	Piri 1	Interneuron 3	Efna2	Epha7	3.21573e-08	0	EFNA2_EPHA7	Efna2 - Epha7	EPHA	Cell-Cell Contact	PMID: 15114347	HX	0.330832	22.372	16.4638	1.21436e-05	0.646428	29.3651	21.7719	5.01878e-07
2145	Newly formed OL	Fibroblast 2	Jag2	Notch3	3.23064e-08	0	JAG2_NOTCH3	Jag2 - Notch3	NOTCH	Cell-Cell Contact	PMID: 22353464	HX	0.250662	13.9241	9.7561	0.00780465	0.587316	23.0608	18.1159	0.043609
454	Homeostatic astrocytes 2	Reactive astrocytes 2	Fgf1	Fgfr2	3.24121e-08	0	FGF1_FGFR2	Fgf1 - Fgfr2	FGF	Secreted Signaling	PMC: 4393358	HX	0.250882	19.0101	18.6259	0.165275	0.318316	11.6998	9.20451	0.00193328
463	Immature OL	Fibroblast 4	Pdgfa	Pdgfra	3.24931e-08	0	PDGFA_PDGFRA	Pdgfa - Pdgfra	PDGF	Secreted Signaling	PMID: 15207812	HX	0.338293	13.4295	10.3907	0.0220992	0.405581	21.692	22.9779	0.841758
1468	Interneuron 3	Exc 2-4	Efna5	Epha7	3.25384e-08	0	EFNA5_EPHA7	Efna5 - Epha7	EPHA	Cell-Cell Contact	PMID: 15114347	HX	0.282128	15.8009	12.2177	0.00342169	1.49019	33.9653	22.6428	8.66381e-69
164	Newly formed OL	Fibroblast 4	Wnt7a	FZD1_LRP5	3.3186e-08	0	WNT7A_FZD1_LRP5	Wnt7a - (Fzd1+Lrp5)	WNT	Secreted Signaling	KEGG: mmu04310; PMID: 23209147	HX	0.275598	12.5	7.21545	0.000376868	0.31867	33.5141	33.5478	0.434152
306	Exc 5-6	Piri 1	Wnt7b	FZD1_LRP6	3.34394e-08	0	WNT7B_FZD1_LRP6	Wnt7b - (Fzd1+Lrp6)	WNT	Secreted Signaling	KEGG: mmu04310; PMID: 23209147	HX	0.267711	12.8643	9.13158	1.68322e-11	0.585496	30.0539	22.7418	0.185017
1369	Exc 5-6	Exc 1-3	Efna2	Epha4	3.36199e-08	0	EFNA2_EPHA4	Efna2 - Epha4	EPHA	Cell-Cell Contact	PMID: 15114347	HX	0.307811	16.5226	10.7237	3.24359e-21	0.929473	32.7563	23.3214	5.42842e-08
1267	Interneuron 2	Exc 6b / SP	Reln	Lrp8	3.36284e-08	0	RELN_LRP8	Reln - Lrp8	RELN	ECM-Receptor	PMID: 14578885	HX	0.29494	20.2742	18.5479	0.145314	0.470212	19.2081	12.7979	1.11856e-05
2019	Fibroblast 2	Fibroblast 1	Dll4	Notch3	3.38395e-08	0	DLL4_NOTCH3	Dll4 - Notch3	NOTCH	Cell-Cell Contact	PMID: 22353464	HX	0.886247	23.8994	15.942	0.000675456	0.54948	12.3936	9.46052	0.0130674
1788	Interneuron 3	Piri 1	Efnb3	Ephb1	3.4453e-08	0	EFNB3_EPHB1	Efnb3 - Ephb1	EPHB	Cell-Cell Contact	PMID: 15114347	HX	0.727157	26.4791	19.5715	5.74103e-07	0.402107	25.3369	20.1794	0.000261622
1616	Exc 5-6	Interneuron 3	Efnb2	Ephb1	3.46316e-08	0.02	EFNB2_EPHB1	Efnb2 - Ephb1	EPHB	Cell-Cell Contact	PMID: 15114347	HX	0.57865	28.9648	22.8158	3.03142e-16	0.367441	21.0678	15.8657	0.000286168
2390	Interneuron 3	Piri 1	Sema6d	Plxna1	3.4662e-08	0	SEMA6D_PLXNA1	Sema6d - Plxna1	SEMA6	Cell-Cell Contact	PMID: 27533782	HX	0.281977	19.9856	16.2131	0.00852214	0.801015	34.0162	25.4965	5.34929e-09
268	Newly formed OL	Fibroblast 2	Wnt7a	FZD4_LRP6	3.48337e-08	0	WNT7A_FZD4_LRP6	Wnt7a - (Fzd4+Lrp6)	WNT	Secreted Signaling	KEGG: mmu04310; PMID: 23209147	HX	0.275598	12.5	7.21545	0.000376868	0.705957	35.1153	24.1848	0.004586
1782	Immature OL	OPC1	Efnb3	Ephb1	3.48702e-08	0	EFNB3_EPHB1	Efnb3 - Ephb1	EPHB	Cell-Cell Contact	PMID: 15114347	HX	0.494238	13.8735	9.31006	0.00085494	0.264411	17.9339	13.3261	7.08997e-06
225	Newly formed OL	Fibroblast 1	Wnt7a	FZD1_LRP6	3.49164e-08	0	WNT7A_FZD1_LRP6	Wnt7a - (Fzd1+Lrp6)	WNT	Secreted Signaling	KEGG: mmu04310; PMID: 23209147	HX	0.275598	12.5	7.21545	0.000376868	0.713057	36.6131	27.8733	0.00501198
864	Exc 5	SP	Tnfsf11	Tnfrsf11b	3.4985e-08	0	TNFSF11_TNFRSF11B	Tnfsf11 - Tnfrsf11b	RANKL	Secreted Signaling	KEGG: mmu04060	HX	0.504932	29.0523	24.0058	3.42108e-10	0.26608	15.407	9.55357	0.0001953
719	Endothelial 3	Endothelial 2	Cx3cl1	Cx3cr1	3.51368e-08	0.04	CX3CL1_CX3CR1	Cx3cl1 - Cx3cr1	CX3C	Secreted Signaling	KEGG: mmu04060	HX	0.657479	21.8372	19.1071	0.0149912	0.305786	13.1579	4.61538	0.0734029
56	Fibroblast 2	Homeostatic astrocytes 2	Bmp4	BMPR1A_BMPR2	3.55687e-08	0	BMP4_BMPR1A_BMPR2	Bmp4 - (Bmpr1a+Bmpr2)	BMP	Secreted Signaling	KEGG: mmu04350; PMID:26893264	HX	0.685863	23.0608	11.2319	2.60403e-07	0.316795	16.5148	14.284	3.78433e-05
2141	Fibroblast 2	Fibroblast 1	Jag2	Notch3	3.56529e-08	0	JAG2_NOTCH3	Jag2 - Notch3	NOTCH	Cell-Cell Contact	PMID: 22353464	HX	0.954964	25.1572	15.5797	7.22225e-05	0.54948	12.3936	9.46052	0.0130674
1722	Exc 6b / SP	Piri 1	Efnb3	Epha4	3.57631e-08	0	EFNB3_EPHA4	Efnb3 - Epha4	EPHB	Cell-Cell Contact	PMID: 15114347	HX	0.328356	11.4575	7.23742	0.000339432	2.72445	66.9542	56.5663	1.23593e-16
979	Piri 1	Exc 6b / SP	Bdnf	Ntrk2	3.58528e-08	0	BDNF_NTRK2	Bdnf - Ntrk2	NT	Secreted Signaling	PMID: 27908981	HX	0.808224	25.9299	20.3716	1.10193e-05	0.258495	19.1238	14.9162	0.00784328
1416	Fibroblast 4	Fibroblast 3	Efna5	Epha2	3.58725e-08	0	EFNA5_EPHA2	Efna5 - Epha2	EPHA	Cell-Cell Contact	PMID: 15114347	HX	0.345569	12.7983	8.08824	0.0120449	0.516544	25.5403	18.2731	0.00253541
1772	Piri 1	Interneuron 3	Efnb3	Ephb1	3.58945e-08	0	EFNB3_EPHB1	Efnb3 - Ephb1	EPHB	Cell-Cell Contact	PMID: 15114347	HX	0.400377	33.531	29.9808	0.0289506	0.367441	21.0678	15.8657	0.000286168
974	Exc 5	Exc 6b / Piri 2-3	Bdnf	Ntrk2	3.60393e-08	0	BDNF_NTRK2	Bdnf - Ntrk2	NT	Secreted Signaling	PMID: 27908981	HX	1.09097	33.7358	25.4764	4.66058e-26	0.286881	13.8424	13.8489	0.473174
2284	Interneuron 1	Exc 2-4 / Piri 1	Sema5a	Plxna1	3.61853e-08	0	SEMA5A_PLXNA1	Sema5a - Plxna1	SEMA5	Cell-Cell Contact	PMID: 27533782	HX	0.373384	18.7057	14.5291	3.08135e-05	0.445357	21.0344	20.9367	0.245526
945	Fibroblast 3	Reactive astrocytes 2	Edn1	Ednrb	3.63674e-08	0	EDN1_EDNRB	Edn1 - Ednrb	EDN	Secreted Signaling	KEGG: mmu04080	HX	0.454883	17.8782	10.8434	0.000674921	0.287216	15.1214	14.843	0.520361
451	Fibroblast 2	Reactive astrocytes 2	Fgf1	Fgfr2	3.64606e-08	0	FGF1_FGFR2	Fgf1 - Fgfr2	FGF	Secreted Signaling	PMC: 4393358	HX	0.71877	29.979	14.8551	1.26333e-08	0.318316	11.6998	9.20451	0.00193328
2265	Exc 5-6	Piri 1	Sema4d	Plxnb1	3.67009e-08	0	SEMA4D_PLXNB1	Sema4d - Plxnb1	SEMA4	Cell-Cell Contact	PMID: 27533782	HX	0.313582	18.3518	12.6579	1.37901e-18	0.271507	17.9515	11.9795	1.99556e-06
1383	Exc 5-6	Interneuron 3	Efna2	Epha4	3.67794e-08	0	EFNA2_EPHA4	Efna2 - Epha4	EPHA	Cell-Cell Contact	PMID: 15114347	HX	0.307811	16.5226	10.7237	3.24359e-21	0.592398	39.5382	32.8894	0.000251595
904	Endothelial 2	Homeostatic astrocytes 1	Edn1	Ednrb	3.70007e-08	0	EDN1_EDNRB	Edn1 - Ednrb	EDN	Secreted Signaling	KEGG: mmu04080	HX	1.10771	16.6667	3.07692	0.00728049	0.253443	14.114	15.1275	0.539075
286	Newly formed OL	Fibroblast 3	Wnt7a	FZD7_LRP6	3.7179e-08	0	WNT7A_FZD7_LRP6	Wnt7a - (Fzd7+Lrp6)	WNT	Secreted Signaling	KEGG: mmu04310; PMID: 23209147	HX	0.275598	12.5	7.21545	0.000376868	0.457554	35.6582	26.9076	0.00258852
290	OPC1	Microglia inflammatory 2	Wnt7a	FZD7_LRP6	3.73115e-08	0	WNT7A_FZD7_LRP6	Wnt7a - (Fzd7+Lrp6)	WNT	Secreted Signaling	KEGG: mmu04310; PMID: 23209147	HX	0.342204	24.9174	20.8061	0.000354526	0.57788	24.3902	11.7647	0.000203052
2013	Fibroblast 3	Endothelial 1	Dll4	Notch3	3.73653e-08	0	DLL4_NOTCH3	Dll4 - Notch3	NOTCH	Cell-Cell Contact	PMID: 22353464	HX	0.383951	20.0393	19.6787	0.719956	0.316054	14.3541	11.6633	0.00709351
984	Exc 2-4	Interneuron 2	Bdnf	Ntrk2	3.81725e-08	0	BDNF_NTRK2	Bdnf - Ntrk2	NT	Secreted Signaling	PMID: 27908981	HX	0.799559	22.3931	14.1345	5.73912e-45	0.274353	24.026	20.363	0.0115712
212	SP	Interneuron 3	Wnt4	FZD1_LRP6	3.90115e-08	0	WNT4_FZD1_LRP6	Wnt4 - (Fzd1+Lrp6)	WNT	Secreted Signaling	KEGG: mmu04310; PMID: 23209147	HX	0.65906	20.2035	11.6964	3.52812e-07	0.590771	27.6335	17.3712	2.01138e-11
950	Interneuron 1	Exc 5	Sst	Sstr2	3.94334e-08	0	SST_SSTR2	Sst - Sstr2	SOMATOSTATIN	Secreted Signaling	KEGG: mmu04080	HX	0.445762	13.4309	12.1242	0.124184	1.32847	51.5368	46.1682	7.73537e-16
114	Reactive astrocytes 1	Endothelial 3	Bmp7	BMPR1A_BMPR2	3.96841e-08	0	BMP7_BMPR1A_BMPR2	Bmp7 - (Bmpr1a+Bmpr2)	BMP	Secreted Signaling	KEGG: mmu04350; PMID:26893264	HX	0.268961	19.7533	14.7159	2.54155e-14	0.481485	29.3312	30.0298	0.369156
832	Fibroblast 1	Fibroblast 3	Csf1	Csf1r	4.00903e-08	0	CSF1_CSF1R	Csf1 - Csf1r	CSF	Secreted Signaling	KEGG: mmu04060	HX	0.461729	34.1533	29.8671	0.0108089	0.288454	11.5914	8.03213	0.0463773
840	Immature OL	Homeostatic astrocytes 3	Csf1	Csf1r	4.0206e-08	0	CSF1_CSF1R	Csf1 - Csf1r	CSF	Secreted Signaling	KEGG: mmu04060	HX	0.284875	11.4317	6.31754	3.60539e-05	0.782315	28.5379	24.6663	0.000227663
155	Newly formed OL	Fibroblast 1	Wnt7a	FZD1_LRP5	4.04015e-08	0	WNT7A_FZD1_LRP5	Wnt7a - (Fzd1+Lrp5)	WNT	Secreted Signaling	KEGG: mmu04310; PMID: 23209147	HX	0.275598	12.5	7.21545	0.000376868	0.506236	39.3567	35.0274	0.00794984
1778	Fibroblast 3	Newly formed OL	Efnb3	Ephb1	4.08105e-08	0	EFNB3_EPHB1	Efnb3 - Ephb1	EPHB	Cell-Cell Contact	PMID: 15114347	HX	0.298194	12.9666	7.83133	0.00594892	0.534875	31.3291	27.8455	0.109738
185	Newly formed OL	Fibroblast 2	Wnt7a	FZD4_LRP5	4.08248e-08	0	WNT7A_FZD4_LRP5	Wnt7a - (Fzd4+Lrp5)	WNT	Secreted Signaling	KEGG: mmu04310; PMID: 23209147	HX	0.275598	12.5	7.21545	0.000376868	0.632762	38.0503	31.1594	0.0124552
223	Exc 5	SP	Wnt4	FZD8_LRP6	4.11437e-08	0	WNT4_FZD8_LRP6	Wnt4 - (Fzd8+Lrp6)	WNT	Secreted Signaling	KEGG: mmu04310; PMID: 23209147	HX	0.613745	27.2228	20.6504	1.06271e-16	0.412425	20.0581	13.6607	0.00896731
2109	Newly formed OL	Immature OL	Jag2	Notch1	4.11771e-08	0.01	JAG2_NOTCH1	Jag2 - Notch1	NOTCH	Cell-Cell Contact	PMID: 22353464	HX	0.250662	13.9241	9.7561	0.00780465	0.606242	19.9778	12.6351	4.23773e-06
1462	Interneuron 1	Ex 2-3	Efna5	Epha7	4.12617e-08	0	EFNA5_EPHA7	Efna5 - Epha7	EPHA	Cell-Cell Contact	PMID: 15114347	HX	0.27123	16.977	13.3601	0.000317536	0.553279	46.2511	39.9478	6.27208e-20
1773	SP	Interneuron 3	Efnb3	Ephb1	4.19149e-08	0	EFNB3_EPHB1	Efnb3 - Ephb1	EPHB	Cell-Cell Contact	PMID: 15114347	HX	0.613892	22.8198	15.7143	0.000185524	0.367441	21.0678	15.8657	0.000286168
504	Fibroblast 2	Immature OL	Pdgfb	Pdgfra	4.21112e-08	0	PDGFB_PDGFRA	Pdgfb - Pdgfra	PDGF	Secreted Signaling	PMID: 15207812	HX	0.750391	52.2013	50.5435	0.313293	0.528542	11.0988	6.56692	0.000254393
4	Endothelial 3	Microglia	Tgfb1	TGFbR1_R2	4.21632e-08	0	TGFB1_TGFBR1_TGFBR2	Tgfb1 - (Tgfbr1+Tgfbr2)	TGFb	Secreted Signaling	KEGG: mmu04350	HX	0.261344	11.4424	9.70238	0.0936565	0.502796	30.4788	24.8727	0.309419
1381	Piri 1	Interneuron 1	Efna2	Epha4	4.26315e-08	0	EFNA2_EPHA4	Efna2 - Epha4	EPHA	Cell-Cell Contact	PMID: 15114347	HX	0.330832	22.372	16.4638	1.21436e-05	0.626353	27.0833	21.5765	5.83009e-07
253	Newly formed OL	Reactive astrocytes 1	Wnt7a	FZD2_LRP6	4.27154e-08	0	WNT7A_FZD2_LRP6	Wnt7a - (Fzd2+Lrp6)	WNT	Secreted Signaling	KEGG: mmu04310; PMID: 23209147	HX	0.275598	12.5	7.21545	0.000376868	0.409567	28.3233	22.9622	1.45064e-08
188	Newly formed OL	Fibroblast 4	Wnt7a	FZD4_LRP5	4.31357e-08	0	WNT7A_FZD4_LRP5	Wnt7a - (Fzd4+Lrp5)	WNT	Secreted Signaling	KEGG: mmu04310; PMID: 23209147	HX	0.275598	12.5	7.21545	0.000376868	0.302894	34.9241	35.1103	0.433853
1400	Piri 1	Interneuron 1	Efna2	Epha7	4.35561e-08	0	EFNA2_EPHA7	Efna2 - Epha7	EPHA	Cell-Cell Contact	PMID: 15114347	HX	0.330832	22.372	16.4638	1.21436e-05	0.918135	28.1915	18.2699	2.02707e-18
1463	Exc 1-3	Exc 2-4	Efna5	Epha7	4.37494e-08	0	EFNA5_EPHA7	Efna5 - Epha7	EPHA	Cell-Cell Contact	PMID: 15114347	HX	0.327552	14.1145	9.89236	0.00120975	1.49019	33.9653	22.6428	8.66381e-69
244	Newly formed OL	Fibroblast 1	Wnt7a	FZD2_LRP6	4.4074e-08	0	WNT7A_FZD2_LRP6	Wnt7a - (Fzd2+Lrp6)	WNT	Secreted Signaling	KEGG: mmu04310; PMID: 23209147	HX	0.275598	12.5	7.21545	0.000376868	0.938078	39.9716	30.8444	0.000293031
221	SP	Piri 1	Wnt4	FZD8_LRP6	4.42623e-08	0	WNT4_FZD8_LRP6	Wnt4 - (Fzd8+Lrp6)	WNT	Secreted Signaling	KEGG: mmu04310; PMID: 23209147	HX	0.65906	20.2035	11.6964	3.52812e-07	0.600886	26.7385	18.2575	0.00118112
2106	Newly formed OL	Homeostatic astrocytes 3	Jag2	Notch1	4.43799e-08	0	JAG2_NOTCH1	Jag2 - Notch1	NOTCH	Cell-Cell Contact	PMID: 22353464	HX	0.250662	13.9241	9.7561	0.00780465	0.357472	19.7299	17.3544	0.0195056
412	Endothelial 2	Homeostatic astrocytes 2	Fgf1	Fgfr2	4.45705e-08	0	FGF1_FGFR2	Fgf1 - Fgfr2	FGF	Secreted Signaling	PMC: 4393358	HX	0.354456	21.9298	15.3846	0.252751	0.321	13.5432	10.9504	2.96077e-07
22	SP	Exc 5-6	Bmp2	BMPR1A_BMPR2	4.49278e-08	0	BMP2_BMPR1A_BMPR2	Bmp2 - (Bmpr1a+Bmpr2)	BMP	Secreted Signaling	KEGG: mmu04350; PMID:26893264	HX	0.371099	13.5174	8.92857	0.00173022	1.18964	42.9045	38.0724	1.48359e-05
418	Microglia	Homeostatic astrocytes 2	Fgf1	Fgfr2	4.51166e-08	0	FGF1_FGFR2	Fgf1 - Fgfr2	FGF	Secreted Signaling	PMC: 4393358	HX	0.282311	19.1529	13.5823	0.0177979	0.321	13.5432	10.9504	2.96077e-07
276	Reactive astrocytes 1	Immature OL	Wnt7a	FZD4_LRP6	4.54544e-08	0	WNT7A_FZD4_LRP6	Wnt7a - (Fzd4+Lrp6)	WNT	Secreted Signaling	KEGG: mmu04310; PMID: 23209147	HX	0.597807	44.0188	39.3056	4.98617e-11	0.251626	12.6526	7.8138	0.000702103
1776	Newly formed OL	Microglia inflammatory 2	Efnb3	Ephb1	4.54762e-08	0	EFNB3_EPHB1	Efnb3 - Ephb1	EPHB	Cell-Cell Contact	PMID: 15114347	HX	0.528868	20.2532	14.8374	0.00374907	0.294075	17.4797	13.4454	0.151167
436	Microglia	Immature OL	Fgf1	Fgfr2	4.57097e-08	0	FGF1_FGFR2	Fgf1 - Fgfr2	FGF	Secreted Signaling	PMC: 4393358	HX	0.282311	19.1529	13.5823	0.0177979	0.533214	15.0943	8.89443	1.18432e-05
1466	Interneuron 1	Exc 2-4	Efna5	Epha7	4.60007e-08	0	EFNA5_EPHA7	Efna5 - Epha7	EPHA	Cell-Cell Contact	PMID: 15114347	HX	0.27123	16.977	13.3601	0.000317536	1.49019	33.9653	22.6428	8.66381e-69
951	Interneuron 1	Exc 5-6	Sst	Sstr2	4.60236e-08	0	SST_SSTR2	Sst - Sstr2	SOMATOSTATIN	Secreted Signaling	KEGG: mmu04080	HX	0.445762	13.4309	12.1242	0.124184	1.13377	44.1005	35.3158	2.89149e-32
2201	Fibroblast 1	Fibroblast 1	Pecam1	Pecam1	4.62006e-08	0	PECAM1_PECAM1	Pecam1 - Pecam1	PECAM1	Cell-Cell Contact	KEGG: mmu04514	HX	0.385842	13.9073	10.9461	0.020036	0.385842	13.9073	10.9461	0.020036
2322	Interneuron 1	Piri 1	Sema5a	Plxna1	4.64731e-08	0	SEMA5A_PLXNA1	Sema5a - Plxna1	SEMA5	Cell-Cell Contact	PMID: 27533782	HX	0.373384	18.7057	14.5291	3.08135e-05	0.801015	34.0162	25.4965	5.34929e-09
200	Newly formed OL	Fibroblast 3	Wnt7a	FZD7_LRP5	4.65419e-08	0	WNT7A_FZD7_LRP5	Wnt7a - (Fzd7+Lrp5)	WNT	Secreted Signaling	KEGG: mmu04310; PMID: 23209147	HX	0.275598	12.5	7.21545	0.000376868	0.432186	38.8998	34.3373	0.355986
2341	Interneuron 1	Exc 2-4 / Piri 1	Sema6d	Plxna1	4.67053e-08	0	SEMA6D_PLXNA1	Sema6d - Plxna1	SEMA6	Cell-Cell Contact	PMID: 27533782	HX	0.402703	20.4344	17.0007	0.00106828	0.445357	21.0344	20.9367	0.245526
2329	Piri 1	SP	Sema5a	Plxna1	4.70372e-08	0	SEMA5A_PLXNA1	Sema5a - Plxna1	SEMA5	Cell-Cell Contact	PMID: 27533782	HX	0.311474	12.7763	8.6483	6.91707e-05	1.26055	43.75	33.125	4.97902e-08
2205	Microglia inflammatory 2	Fibroblast 1	Pecam1	Pecam1	4.76774e-08	0	PECAM1_PECAM1	Pecam1 - Pecam1	PECAM1	Cell-Cell Contact	KEGG: mmu04514	HX	0.343252	34.1463	29.4118	0.210917	0.385842	13.9073	10.9461	0.020036
2233	Fibroblast 1	Microglia inflammatory 2	Pecam1	Pecam1	4.76774e-08	0	PECAM1_PECAM1	Pecam1 - Pecam1	PECAM1	Cell-Cell Contact	KEGG: mmu04514	HX	0.385842	13.9073	10.9461	0.020036	0.343252	34.1463	29.4118	0.210917
954	Interneuron 1	Exc 6b / SP	Sst	Sstr2	4.84392e-08	0	SST_SSTR2	Sst - Sstr2	SOMATOSTATIN	Secreted Signaling	KEGG: mmu04080	HX	0.445762	13.4309	12.1242	0.124184	0.676627	37.2367	36.4519	0.219138
925	Fibroblast 3	Microglia inflammatory 2	Edn1	Ednrb	4.84455e-08	0	EDN1_EDNRB	Edn1 - Ednrb	EDN	Secreted Signaling	KEGG: mmu04080	HX	0.454883	17.8782	10.8434	0.000674921	0.440568	23.9837	15.5462	0.019838
1877	Immature OL	Endothelial 1	Dll1	Notch3	4.8456e-08	0	DLL1_NOTCH3	Dll1 - Notch3	NOTCH	Cell-Cell Contact	PMID: 22353464	HX	0.868044	17.3141	10.7232	2.23987e-06	0.316054	14.3541	11.6633	0.00709351
453	Fibroblast 4	Reactive astrocytes 2	Fgf1	Fgfr2	4.85071e-08	0	FGF1_FGFR2	Fgf1 - Fgfr2	FGF	Secreted Signaling	PMC: 4393358	HX	0.399734	32.538	31.4338	0.402704	0.318316	11.6998	9.20451	0.00193328
722	Homeostatic astrocytes 3	Endothelial 2	Cx3cl1	Cx3cr1	4.85809e-08	0.04	CX3CL1_CX3CR1	Cx3cl1 - Cx3cr1	CX3C	Secreted Signaling	KEGG: mmu04060	HX	0.780127	27.3635	24.4842	0.00182333	0.305786	13.1579	4.61538	0.0734029
1878	OPC1	Endothelial 1	Dll1	Notch3	4.86001e-08	0	DLL1_NOTCH3	Dll1 - Notch3	NOTCH	Cell-Cell Contact	PMID: 22353464	HX	0.251631	17.4793	13.3987	4.13505e-05	0.316054	14.3541	11.6633	0.00709351
2103	Newly formed OL	Homeostatic astrocytes 2	Jag2	Notch1	4.86181e-08	0	JAG2_NOTCH1	Jag2 - Notch1	NOTCH	Cell-Cell Contact	PMID: 22353464	HX	0.250662	13.9241	9.7561	0.00780465	0.370376	17.7262	16.3827	0.00450491
430	Endothelial 2	Immature OL	Fgf1	Fgfr2	4.87625e-08	0	FGF1_FGFR2	Fgf1 - Fgfr2	FGF	Secreted Signaling	PMC: 4393358	HX	0.354456	21.9298	15.3846	0.252751	0.533214	15.0943	8.89443	1.18432e-05
2515	Exc 6b / Piri 2-3	Reactive astrocytes 1	Cntn1	Notch2	4.88523e-08	0	CNTN1_NOTCH2	Cntn1 - Notch2	CNTN	Cell-Cell Contact	PMID:14567914;PMID: 33957164	HX	0.692825	26.8885	25.3469	6.74155e-05	0.383006	41.3732	37.99	1.94292e-06
956	Interneuron 3	Exc 6b / SP	Sst	Sstr2	4.98175e-08	0	SST_SSTR2	Sst - Sstr2	SOMATOSTATIN	Secreted Signaling	KEGG: mmu04080	HX	0.73641	13.2035	9.61204	0.000939728	0.676627	37.2367	36.4519	0.219138
906	Fibroblast 3	Homeostatic astrocytes 1	Edn1	Ednrb	4.99619e-08	0	EDN1_EDNRB	Edn1 - Ednrb	EDN	Secreted Signaling	KEGG: mmu04080	HX	0.454883	17.8782	10.8434	0.000674921	0.253443	14.114	15.1275	0.539075
1477	Interneuron 3	Exc 5-6	Efna5	Epha7	5.01207e-08	0	EFNA5_EPHA7	Efna5 - Epha7	EPHA	Cell-Cell Contact	PMID: 15114347	HX	0.282128	15.8009	12.2177	0.00342169	1.53281	48.201	34.5789	7.27121e-64
477	Immature OL	Fibroblast 2	Pdgfa	Pdgfrb	5.06445e-08	0	PDGFA_PDGFRB	Pdgfa - Pdgfrb	PDGF	Secreted Signaling	PMID: 15207812	HX	0.338293	13.4295	10.3907	0.0220992	0.508028	30.1887	24.8188	0.0369191
167	Newly formed OL	Fibroblast 1	Wnt7a	FZD2_LRP5	5.09977e-08	0	WNT7A_FZD2_LRP5	Wnt7a - (Fzd2+Lrp5)	WNT	Secreted Signaling	KEGG: mmu04310; PMID: 23209147	HX	0.275598	12.5	7.21545	0.000376868	0.731256	42.7152	37.9984	0.00323089
1758	Interneuron 1	Exc 5-6	Efnb3	Ephb1	5.12633e-08	0	EFNB3_EPHB1	Efnb3 - Ephb1	EPHB	Cell-Cell Contact	PMID: 15114347	HX	0.437157	14.1844	9.05144	2.12836e-09	1.46669	42.191	31.5789	2.02542e-48
2285	Piri 1	Exc 2-4 / Piri 1	Sema5a	Plxna1	5.13789e-08	0	SEMA5A_PLXNA1	Sema5a - Plxna1	SEMA5	Cell-Cell Contact	PMID: 27533782	HX	0.311474	12.7763	8.6483	6.91707e-05	0.445357	21.0344	20.9367	0.245526
928	Endothelial 2	Newly formed OL	Edn1	Ednrb	5.29203e-08	0	EDN1_EDNRB	Edn1 - Ednrb	EDN	Secreted Signaling	KEGG: mmu04080	HX	1.10771	16.6667	3.07692	0.00728049	0.298174	20.7278	17.2764	0.090521
496	Newly formed OL	Fibroblast 2	Pdgfb	Pdgfra	5.30683e-08	0	PDGFB_PDGFRA	Pdgfb - Pdgfra	PDGF	Secreted Signaling	PMID: 15207812	HX	0.642034	22.3101	12.5	1.13164e-07	0.271749	18.6583	12.3188	0.0055446
930	Fibroblast 3	Newly formed OL	Edn1	Ednrb	5.31441e-08	0	EDN1_EDNRB	Edn1 - Ednrb	EDN	Secreted Signaling	KEGG: mmu04080	HX	0.454883	17.8782	10.8434	0.000674921	0.298174	20.7278	17.2764	0.090521
2166	Newly formed OL	Fibroblast 3	Jag2	Notch4	5.33579e-08	0	JAG2_NOTCH4	Jag2 - Notch4	NOTCH	Cell-Cell Contact	PMID: 22353464	HX	0.250662	13.9241	9.7561	0.00780465	0.596274	28.4872	22.8916	0.0212833
99	Fibroblast 3	Pericyte	Bmp5	BMPR1A_BMPR2	5.38002e-08	0	BMP5_BMPR1A_BMPR2	Bmp5 - (Bmpr1a+Bmpr2)	BMP	Secreted Signaling	KEGG: mmu04350; PMID:26893264	HX	0.312736	13.7525	9.43775	0.0264763	1.00929	54.0353	49.422	3.20107e-05
1764	Fibroblast 3	Immature OL	Efnb3	Ephb1	5.42177e-08	0	EFNB3_EPHB1	Efnb3 - Ephb1	EPHB	Cell-Cell Contact	PMID: 15114347	HX	0.298194	12.9666	7.83133	0.00594892	0.957327	28.6349	21.862	0.000128398
1698	Exc 5-6	Interneuron 1	Efnb3	Epha4	5.43643e-08	0	EFNB3_EPHA4	Efnb3 - Epha4	EPHB	Cell-Cell Contact	PMID: 15114347	HX	0.536662	18.8945	11.8026	1.60525e-29	0.626353	27.0833	21.5765	5.83009e-07
2334	Exc 2-4	Exc 1-3	Sema6d	Plxna1	5.45035e-08	0.02	SEMA6D_PLXNA1	Sema6d - Plxna1	SEMA6	Cell-Cell Contact	PMID: 27533782	HX	0.454468	19.8891	13.4635	1.5988e-27	0.484667	26.498	19.7335	0.00010555
1489	Exc 2-4	Interneuron 2	Efna5	Epha7	5.47239e-08	0	EFNA5_EPHA7	Efna5 - Epha7	EPHA	Cell-Cell Contact	PMID: 15114347	HX	0.616821	29.9589	23.6752	1.0689e-20	0.45599	20.8514	18.0374	0.0222606
987	Piri 1	Interneuron 3	Bdnf	Ntrk2	5.4778e-08	0	BDNF_NTRK2	Bdnf - Ntrk2	NT	Secreted Signaling	PMID: 27908981	HX	0.808224	25.9299	20.3716	1.10193e-05	0.263313	29.9423	24.6671	0.00235709
1589	Interneuron 2	Exc 2-4	Efnb2	Ephb1	5.47828e-08	0	EFNB2_EPHB1	Efnb2 - Ephb1	EPHB	Cell-Cell Contact	PMID: 15114347	HX	0.684597	22.9437	17.1866	1.03767e-05	0.750353	25.6126	18.2037	1.55231e-33
280	Newly formed OL	Fibroblast 1	Wnt7a	FZD7_LRP6	5.48928e-08	0	WNT7A_FZD7_LRP6	Wnt7a - (Fzd7+Lrp6)	WNT	Secreted Signaling	KEGG: mmu04310; PMID: 23209147	HX	0.275598	12.5	7.21545	0.000376868	1.13776	43.3302	35.1056	0.00176623
1472	Exc 1-3	Exc 5-6	Efna5	Epha7	5.52378e-08	0	EFNA5_EPHA7	Efna5 - Epha7	EPHA	Cell-Cell Contact	PMID: 15114347	HX	0.327552	14.1145	9.89236	0.00120975	1.53281	48.201	34.5789	7.27121e-64
944	Fibroblast 2	Reactive astrocytes 2	Edn1	Ednrb	5.54224e-08	0	EDN1_EDNRB	Edn1 - Ednrb	EDN	Secreted Signaling	KEGG: mmu04080	HX	0.72554	18.239	7.78986	3.65058e-07	0.287216	15.1214	14.843	0.520361
256	Newly formed OL	Endothelial 1	Wnt7a	FZD4_LRP6	5.57443e-08	0	WNT7A_FZD4_LRP6	Wnt7a - (Fzd4+Lrp6)	WNT	Secreted Signaling	KEGG: mmu04310; PMID: 23209147	HX	0.275598	12.5	7.21545	0.000376868	0.410265	31.9245	26.3185	0.0008242
2012	Fibroblast 2	Endothelial 1	Dll4	Notch3	5.60663e-08	0	DLL4_NOTCH3	Dll4 - Notch3	NOTCH	Cell-Cell Contact	PMID: 22353464	HX	0.886247	23.8994	15.942	0.000675456	0.316054	14.3541	11.6633	0.00709351
2264	Exc 5	Piri 1	Sema4d	Plxnb1	5.60683e-08	0	SEMA4D_PLXNB1	Sema4d - Plxnb1	SEMA4	Cell-Cell Contact	PMID: 27533782	HX	0.293844	21.0026	16.5493	5.68549e-09	0.271507	17.9515	11.9795	1.99556e-06
2018	Endothelial 3	Fibroblast 1	Dll4	Notch3	5.69197e-08	0	DLL4_NOTCH3	Dll4 - Notch3	NOTCH	Cell-Cell Contact	PMID: 22353464	HX	0.813079	26.0274	23.2143	0.0122513	0.54948	12.3936	9.46052	0.0130674
865	Exc 6b / SP	SP	Tnfsf11	Tnfrsf11b	5.71688e-08	0	TNFSF11_TNFRSF11B	Tnfsf11 - Tnfrsf11b	RANKL	Secreted Signaling	KEGG: mmu04060	HX	0.335222	16.091	12.6214	0.0129507	0.26608	15.407	9.55357	0.0001953
1745	Interneuron 2	Exc 2-4	Efnb3	Ephb1	5.75831e-08	0	EFNB3_EPHB1	Efnb3 - Ephb1	EPHB	Cell-Cell Contact	PMID: 15114347	HX	0.613591	24.0981	16.2223	1.45764e-08	0.750353	25.6126	18.2037	1.55231e-33
101	Fibroblast 3	Reactive astrocytes 1	Bmp5	BMPR1A_BMPR2	5.77242e-08	0	BMP5_BMPR1A_BMPR2	Bmp5 - (Bmpr1a+Bmpr2)	BMP	Secreted Signaling	KEGG: mmu04350; PMID:26893264	HX	0.312736	13.7525	9.43775	0.0264763	0.427411	27.528	22.1213	3.61086e-13
924	Fibroblast 2	Microglia inflammatory 2	Edn1	Ednrb	5.77886e-08	0	EDN1_EDNRB	Edn1 - Ednrb	EDN	Secreted Signaling	KEGG: mmu04080	HX	0.72554	18.239	7.78986	3.65058e-07	0.440568	23.9837	15.5462	0.019838
1656	Exc 5-6	Exc 1-3	Efnb3	Epha4	5.80729e-08	0	EFNB3_EPHA4	Efnb3 - Epha4	EPHB	Cell-Cell Contact	PMID: 15114347	HX	0.536662	18.8945	11.8026	1.60525e-29	0.929473	32.7563	23.3214	5.42842e-08
1378	Exc 5-6	Exc 6b / SP	Efna2	Epha4	5.83642e-08	0	EFNA2_EPHA4	Efna2 - Epha4	EPHA	Cell-Cell Contact	PMID: 15114347	HX	0.307811	16.5226	10.7237	3.24359e-21	0.606753	29.0649	21.5357	1.36533e-05
60	Fibroblast 2	Newly formed OL	Bmp4	BMPR1A_BMPR2	5.8405e-08	0	BMP4_BMPR1A_BMPR2	Bmp4 - (Bmpr1a+Bmpr2)	BMP	Secreted Signaling	KEGG: mmu04350; PMID:26893264	HX	0.685863	23.0608	11.2319	2.60403e-07	1.78586	60.7595	52.3374	1.3049e-06
2299	Interneuron 1	Exc 6b / SP	Sema5a	Plxna1	5.8641e-08	0	SEMA5A_PLXNA1	Sema5a - Plxna1	SEMA5	Cell-Cell Contact	PMID: 27533782	HX	0.373384	18.7057	14.5291	3.08135e-05	0.689336	27.4642	20.0353	4.86544e-06
1379	Piri 1	Exc 6b / SP	Efna2	Epha4	5.87621e-08	0	EFNA2_EPHA4	Efna2 - Epha4	EPHA	Cell-Cell Contact	PMID: 15114347	HX	0.330832	22.372	16.4638	1.21436e-05	0.606753	29.0649	21.5357	1.36533e-05
2138	Fibroblast 2	Endothelial 1	Jag2	Notch3	5.90709e-08	0	JAG2_NOTCH3	Jag2 - Notch3	NOTCH	Cell-Cell Contact	PMID: 22353464	HX	0.954964	25.1572	15.5797	7.22225e-05	0.316054	14.3541	11.6633	0.00709351
347	Endothelial 3	Fibroblast 1	Tgfa	Egfr	5.98836e-08	0	TGFA_EGFR	Tgfa - Egfr	EGF	Secreted Signaling	KEGG: mmu04012	HX	0.310044	13.054	12.0833	0.300776	0.589324	25.7332	18.4519	7.44188e-06
929	Fibroblast 2	Newly formed OL	Edn1	Ednrb	5.99193e-08	0	EDN1_EDNRB	Edn1 - Ednrb	EDN	Secreted Signaling	KEGG: mmu04080	HX	0.72554	18.239	7.78986	3.65058e-07	0.298174	20.7278	17.2764	0.090521
2389	Interneuron 1	Piri 1	Sema6d	Plxna1	5.99839e-08	0	SEMA6D_PLXNA1	Sema6d - Plxna1	SEMA6	Cell-Cell Contact	PMID: 27533782	HX	0.402703	20.4344	17.0007	0.00106828	0.801015	34.0162	25.4965	5.34929e-09
809	Mature OL	Homeostatic astrocytes 3	Il34	Csf1r	6.01909e-08	0	IL34_CSF1R	Il34 - Csf1r	CSF	Secreted Signaling	KEGG: mmu04060	HX	0.360483	11.9597	8.7766	0.000438694	0.782315	28.5379	24.6663	0.000227663
986	Exc 2-4	Interneuron 3	Bdnf	Ntrk2	6.02139e-08	0	BDNF_NTRK2	Bdnf - Ntrk2	NT	Secreted Signaling	PMID: 27908981	HX	0.799559	22.3931	14.1345	5.73912e-45	0.263313	29.9423	24.6671	0.00235709
1681	Exc 6b / SP	Exc 5-6	Efnb3	Epha4	6.03179e-08	0.02	EFNB3_EPHA4	Efnb3 - Epha4	EPHB	Cell-Cell Contact	PMID: 15114347	HX	0.328356	11.4575	7.23742	0.000339432	2.4394	61.0452	48.6842	4.23644e-67
7	Endothelial 3	Microglia inflammatory 2	Tgfb1	TGFbR1_R2	6.24278e-08	0	TGFB1_TGFBR1_TGFBR2	Tgfb1 - (Tgfbr1+Tgfbr2)	TGFb	Secreted Signaling	KEGG: mmu04350	HX	0.261344	11.4424	9.70238	0.0936565	0.346179	53.6585	47.0588	0.0917064
833	Fibroblast 3	Fibroblast 3	Csf1	Csf1r	6.24909e-08	0	CSF1_CSF1R	Csf1 - Csf1r	CSF	Secreted Signaling	KEGG: mmu04060	HX	0.327835	24.9509	17.2691	0.00168563	0.288454	11.5914	8.03213	0.0463773
978	Exc 5	Exc 6b / SP	Bdnf	Ntrk2	6.27846e-08	0	BDNF_NTRK2	Bdnf - Ntrk2	NT	Secreted Signaling	PMID: 27908981	HX	1.09097	33.7358	25.4764	4.66058e-26	0.258495	19.1238	14.9162	0.00784328
37	Fibroblast 4	Endothelial 3	Bmp4	BMPR1A_BMPR2	6.3016e-08	0	BMP4_BMPR1A_BMPR2	Bmp4 - (Bmpr1a+Bmpr2)	BMP	Secreted Signaling	KEGG: mmu04350; PMID:26893264	HX	0.687325	28.6334	21.875	0.0203776	0.481485	29.3312	30.0298	0.369156
1384	Piri 1	Interneuron 3	Efna2	Epha4	6.30589e-08	0	EFNA2_EPHA4	Efna2 - Epha4	EPHA	Cell-Cell Contact	PMID: 15114347	HX	0.330832	22.372	16.4638	1.21436e-05	0.592398	39.5382	32.8894	0.000251595
922	Fibroblast 4	Immature OL	Edn1	Ednrb	6.34338e-08	0	EDN1_EDNRB	Edn1 - Ednrb	EDN	Secreted Signaling	KEGG: mmu04080	HX	1.77779	50.9761	45.9559	0.00641438	0.26078	11.0988	6.65004	0.000258066
363	Homeostatic astrocytes 3	Reactive astrocytes 1	Hbegf	Egfr	6.34582e-08	0	HBEGF_EGFR	Hbegf - Egfr	EGF	Secreted Signaling	KEGG: mmu04012	HX	0.480321	11.3329	6.64442	2.9878e-09	0.615494	32.6733	23.0571	4.02877e-36
194	Newly formed OL	Fibroblast 1	Wnt7a	FZD7_LRP5	6.3516e-08	0	WNT7A_FZD7_LRP5	Wnt7a - (Fzd7+Lrp5)	WNT	Secreted Signaling	KEGG: mmu04310; PMID: 23209147	HX	0.275598	12.5	7.21545	0.000376868	0.93094	46.0738	42.2596	0.00470409
1707	Exc 5-6	Interneuron 3	Efnb3	Epha4	6.35304e-08	0	EFNB3_EPHA4	Efnb3 - Epha4	EPHB	Cell-Cell Contact	PMID: 15114347	HX	0.536662	18.8945	11.8026	1.60525e-29	0.592398	39.5382	32.8894	0.000251595
607	Pericyte	Fibroblast 1	Vegfa	Flt1	6.36709e-08	0	VEGFA_VEGFR1	Vegfa - Vegfr1	VEGF	Secreted Signaling	KEGG: mmu04370; PMID: 16633338	HX	0.283499	17.1501	12.211	0.000140971	0.32074	21.4759	16.3409	0.00133446
2350	Interneuron 3	Exc 5-6	Sema6d	Plxna1	6.48068e-08	0	SEMA6D_PLXNA1	Sema6d - Plxna1	SEMA6	Cell-Cell Contact	PMID: 27533782	HX	0.281977	19.9856	16.2131	0.00852214	0.9772	40.402	31.0526	2.95241e-32
134	Reactive astrocytes 1	Homeostatic astrocytes 2	Bmp7	BMPR1A_BMPR2	6.48337e-08	0	BMP7_BMPR1A_BMPR2	Bmp7 - (Bmpr1a+Bmpr2)	BMP	Secreted Signaling	KEGG: mmu04350; PMID:26893264	HX	0.268961	19.7533	14.7159	2.54155e-14	0.316795	16.5148	14.284	3.78433e-05
1746	Interneuron 3	Exc 2-4	Efnb3	Ephb1	6.67574e-08	0	EFNB3_EPHB1	Efnb3 - Ephb1	EPHB	Cell-Cell Contact	PMID: 15114347	HX	0.727157	26.4791	19.5715	5.74103e-07	0.750353	25.6126	18.2037	1.55231e-33
858	Fibroblast 3	Pericyte	Csf1	Csf1r	6.80074e-08	0	CSF1_CSF1R	Csf1 - Csf1r	CSF	Secreted Signaling	KEGG: mmu04060	HX	0.327835	24.9509	17.2691	0.00168563	0.41362	15.5738	11.1272	0.000325097
724	Mature OL	Endothelial 2	Cx3cl1	Cx3cr1	6.86246e-08	0.04	CX3CL1_CX3CR1	Cx3cl1 - Cx3cr1	CX3C	Secreted Signaling	KEGG: mmu04060	HX	0.785305	35.1585	29.8759	1.21482e-05	0.305786	13.1579	4.61538	0.0734029
85	Fibroblast 3	Fibroblast 1	Bmp5	BMPR1A_BMPR2	6.86632e-08	0	BMP5_BMPR1A_BMPR2	Bmp5 - (Bmpr1a+Bmpr2)	BMP	Secreted Signaling	KEGG: mmu04350; PMID:26893264	HX	0.312736	13.7525	9.43775	0.0264763	0.659067	32.0246	24.7068	1.08873e-05
679	Interneuron 2	Exc 2-4	Igf1	Igf1r	6.87595e-08	0	IGF1_IGF1R	Igf1 - Igf1r	IGF	Secreted Signaling	PMID: 14604834	HX	0.544295	20.202	13.4997	1.78535e-07	0.78672	34.6092	26.6001	4.16633e-31
711	Pericyte	Fibroblast 2	Igf2	Igf2r	6.91206e-08	0	IGF2_IGF2R	Igf2 - Igf2r	IGF	Secreted Signaling	PMID: 14604834	HX	0.489206	41.3619	40.2457	0.465525	0.253485	11.5304	6.88406	0.00931176
1797	Exc 6b / SP	SP	Efnb3	Ephb1	6.9152e-08	0	EFNB3_EPHB1	Efnb3 - Ephb1	EPHB	Cell-Cell Contact	PMID: 15114347	HX	0.328356	11.4575	7.23742	0.000339432	0.545355	28.4884	19.5536	1.44085e-05
1793	Immature OL	Reactive astrocytes 1	Efnb3	Ephb1	6.9783e-08	0	EFNB3_EPHB1	Efnb3 - Ephb1	EPHB	Cell-Cell Contact	PMID: 15114347	HX	0.494238	13.8735	9.31006	0.00085494	0.391612	22.6749	16.6147	1.1511e-19
2140	Endothelial 1	Fibroblast 1	Jag2	Notch3	7.17219e-08	0	JAG2_NOTCH3	Jag2 - Notch3	NOTCH	Cell-Cell Contact	PMID: 22353464	HX	0.556884	38.8623	35.3955	0.00432219	0.54948	12.3936	9.46052	0.0130674
1819	Fibroblast 1	Fibroblast 1	Esam	Esam	7.19753e-08	0	ESAM_ESAM	Esam - Esam	ESAM	Cell-Cell Contact	KEGG: mmu04514; PMID: 11279107	HX	0.511485	14.8534	11.7279	0.0127275	0.511485	14.8534	11.7279	0.0127275
1482	Interneuron 3	Exc 6b / SP	Efna5	Epha7	7.33366e-08	0	EFNA5_EPHA7	Efna5 - Epha7	EPHA	Cell-Cell Contact	PMID: 15114347	HX	0.282128	15.8009	12.2177	0.00342169	1.06099	38.3319	30.9797	2.05402e-05
905	Fibroblast 2	Homeostatic astrocytes 1	Edn1	Ednrb	7.33618e-08	0	EDN1_EDNRB	Edn1 - Ednrb	EDN	Secreted Signaling	KEGG: mmu04080	HX	0.72554	18.239	7.78986	3.65058e-07	0.253443	14.114	15.1275	0.539075
80	Fibroblast 3	Endothelial 1	Bmp5	BMPR1A_BMPR2	7.34339e-08	0	BMP5_BMPR1A_BMPR2	Bmp5 - (Bmpr1a+Bmpr2)	BMP	Secreted Signaling	KEGG: mmu04350; PMID:26893264	HX	0.312736	13.7525	9.43775	0.0264763	1.14629	72.1956	69.9797	7.17681e-06
2295	Piri 1	Exc 5-6	Sema5a	Plxna1	7.35677e-08	0	SEMA5A_PLXNA1	Sema5a - Plxna1	SEMA5	Cell-Cell Contact	PMID: 27533782	HX	0.311474	12.7763	8.6483	6.91707e-05	0.9772	40.402	31.0526	2.95241e-32
432	Fibroblast 2	Immature OL	Fgf1	Fgfr2	7.36097e-08	0	FGF1_FGFR2	Fgf1 - Fgfr2	FGF	Secreted Signaling	PMC: 4393358	HX	0.71877	29.979	14.8551	1.26333e-08	0.533214	15.0943	8.89443	1.18432e-05
1748	SP	Exc 2-4	Efnb3	Ephb1	7.39687e-08	0	EFNB3_EPHB1	Efnb3 - Ephb1	EPHB	Cell-Cell Contact	PMID: 15114347	HX	0.613892	22.8198	15.7143	0.000185524	0.750353	25.6126	18.2037	1.55231e-33
460	Fibroblast 3	Fibroblast 2	Pdgfa	Pdgfra	7.41539e-08	0	PDGFA_PDGFRA	Pdgfa - Pdgfra	PDGF	Secreted Signaling	PMID: 15207812	HX	0.324279	24.3615	22.0884	0.275805	0.271749	18.6583	12.3188	0.0055446
1615	Exc 2-4	Interneuron 3	Efnb2	Ephb1	7.42161e-08	0	EFNB2_EPHB1	Efnb2 - Ephb1	EPHB	Cell-Cell Contact	PMID: 15114347	HX	0.993455	36.6303	28.2261	1.41708e-35	0.367441	21.0678	15.8657	0.000286168
2127	Newly formed OL	Fibroblast 2	Jag2	Notch2	7.51297e-08	0	JAG2_NOTCH2	Jag2 - Notch2	NOTCH	Cell-Cell Contact	PMID: 22353464	HX	0.250662	13.9241	9.7561	0.00780465	0.3648	36.6876	30.2536	0.0233578
1953	Fibroblast 3	Microglia inflammatory 1	Dll4	Notch1	7.52021e-08	0	DLL4_NOTCH1	Dll4 - Notch1	NOTCH	Cell-Cell Contact	PMID: 22353464	HX	0.383951	20.0393	19.6787	0.719956	0.273145	20.1018	15.4783	0.0722175
1498	Interneuron 3	Piri 1	Efna5	Epha7	7.54099e-08	0	EFNA5_EPHA7	Efna5 - Epha7	EPHA	Cell-Cell Contact	PMID: 15114347	HX	0.282128	15.8009	12.2177	0.00342169	1.19835	66.3073	61.5631	1.38232e-06
2353	Interneuron 1	Exc 6b / SP	Sema6d	Plxna1	7.56894e-08	0	SEMA6D_PLXNA1	Sema6d - Plxna1	SEMA6	Cell-Cell Contact	PMID: 27533782	HX	0.402703	20.4344	17.0007	0.00106828	0.689336	27.4642	20.0353	4.86544e-06
414	Fibroblast 2	Homeostatic astrocytes 2	Fgf1	Fgfr2	7.58512e-08	0	FGF1_FGFR2	Fgf1 - Fgfr2	FGF	Secreted Signaling	PMC: 4393358	HX	0.71877	29.979	14.8551	1.26333e-08	0.321	13.5432	10.9504	2.96077e-07
1633	Interneuron 3	Piri 1	Efnb2	Ephb1	7.61104e-08	0	EFNB2_EPHB1	Efnb2 - Ephb1	EPHB	Cell-Cell Contact	PMID: 15114347	HX	0.719921	37.1573	31.4418	0.000259784	0.402107	25.3369	20.1794	0.000261622
1445	Exc 2-4	Exc 6b / SP	Efna5	Epha4	7.63328e-08	0	EFNA5_EPHA4	Efna5 - Epha4	EPHA	Cell-Cell Contact	PMID: 15114347	HX	0.616821	29.9589	23.6752	1.0689e-20	0.606753	29.0649	21.5357	1.36533e-05
1870	OPC1	Microglia inflammatory 1	Dll1	Notch1	7.67387e-08	0	DLL1_NOTCH1	Dll1 - Notch1	NOTCH	Cell-Cell Contact	PMID: 22353464	HX	0.251631	17.4793	13.3987	4.13505e-05	0.273145	20.1018	15.4783	0.0722175
506	Fibroblast 4	Immature OL	Pdgfb	Pdgfra	7.74482e-08	0	PDGFB_PDGFRA	Pdgfb - Pdgfra	PDGF	Secreted Signaling	PMID: 15207812	HX	0.387903	62.9067	63.0515	0.980534	0.528542	11.0988	6.56692	0.000254393
57	Fibroblast 4	Homeostatic astrocytes 2	Bmp4	BMPR1A_BMPR2	7.79569e-08	0	BMP4_BMPR1A_BMPR2	Bmp4 - (Bmpr1a+Bmpr2)	BMP	Secreted Signaling	KEGG: mmu04350; PMID:26893264	HX	0.687325	28.6334	21.875	0.0203776	0.316795	16.5148	14.284	3.78433e-05
1418	Fibroblast 4	Fibroblast 4	Efna5	Epha2	7.81057e-08	0	EFNA5_EPHA2	Efna5 - Epha2	EPHA	Cell-Cell Contact	PMID: 15114347	HX	0.345569	12.7983	8.08824	0.0120449	0.418026	19.7397	15.2574	0.0310336
1741	Exc 2-4	Exc 2-4	Efnb3	Ephb1	7.88168e-08	0	EFNB3_EPHB1	Efnb3 - Ephb1	EPHB	Cell-Cell Contact	PMID: 15114347	HX	0.379703	11.3218	6.15967	1.03955e-32	0.750353	25.6126	18.2037	1.55231e-33
2	Fibroblast 3	Fibroblast 1	Tgfb1	TGFbR1_R2	7.90089e-08	0	TGFB1_TGFBR1_TGFBR2	Tgfb1 - (Tgfbr1+Tgfbr2)	TGFb	Secreted Signaling	KEGG: mmu04350	HX	0.289924	17.6817	12.249	0.0118209	0.78017	37.701	33.3464	2.3514e-05
87	Fibroblast 3	Fibroblast 2	Bmp5	BMPR1A_BMPR2	7.92524e-08	0	BMP5_BMPR1A_BMPR2	Bmp5 - (Bmpr1a+Bmpr2)	BMP	Secreted Signaling	KEGG: mmu04350; PMID:26893264	HX	0.312736	13.7525	9.43775	0.0264763	0.547576	41.7191	35.8696	0.0757005
655	Pericyte	Microglia inflammatory 2	Vegfa	Flt1	7.95054e-08	0.02	VEGFA_VEGFR1	Vegfa - Vegfr1	VEGF	Secreted Signaling	KEGG: mmu04370; PMID: 16633338	HX	0.283499	17.1501	12.211	0.000140971	0.291311	24.3902	18.9076	0.126114
841	Pericyte	Homeostatic astrocytes 3	Csf1	Csf1r	7.95355e-08	0	CSF1_CSF1R	Csf1 - Csf1r	CSF	Secreted Signaling	KEGG: mmu04060	HX	0.253533	12.4212	7.36994	4.89781e-06	0.782315	28.5379	24.6663	0.000227663
2273	Interneuron 1	Ex 2-3	Sema5a	Plxna1	7.96928e-08	0	SEMA5A_PLXNA1	Sema5a - Plxna1	SEMA5	Cell-Cell Contact	PMID: 27533782	HX	0.373384	18.7057	14.5291	3.08135e-05	0.859703	52.0137	47.946	5.72143e-19
110	Reactive astrocytes 1	Endothelial 2	Bmp7	BMPR1A_BMPR2	7.96995e-08	0	BMP7_BMPR1A_BMPR2	Bmp7 - (Bmpr1a+Bmpr2)	BMP	Secreted Signaling	KEGG: mmu04350; PMID:26893264	HX	0.268961	19.7533	14.7159	2.54155e-14	0.279329	37.7193	34.6154	0.470319
351	Reactive astrocytes 1	Fibroblast 1	Tgfa	Egfr	8.0353e-08	0	TGFA_EGFR	Tgfa - Egfr	EGF	Secreted Signaling	KEGG: mmu04012	HX	0.254242	14.6405	10.1858	1.57908e-15	0.589324	25.7332	18.4519	7.44188e-06
112	Fibroblast 2	Endothelial 3	Bmp7	BMPR1A_BMPR2	8.05338e-08	0	BMP7_BMPR1A_BMPR2	Bmp7 - (Bmpr1a+Bmpr2)	BMP	Secreted Signaling	KEGG: mmu04350; PMID:26893264	HX	0.56731	33.1237	28.0797	0.0560348	0.481485	29.3312	30.0298	0.369156
1588	Exc 6b / SP	Exc 2-4	Efnb2	Ephb1	8.10373e-08	0	EFNB2_EPHB1	Efnb2 - Ephb1	EPHB	Cell-Cell Contact	PMID: 15114347	HX	0.272182	33.4457	31.3327	0.243568	0.750353	25.6126	18.2037	1.55231e-33
1774	Fibroblast 1	Microglia inflammatory 2	Efnb3	Ephb1	8.12955e-08	0	EFNB3_EPHB1	Efnb3 - Ephb1	EPHB	Cell-Cell Contact	PMID: 15114347	HX	0.451706	29.7067	26.3487	0.0245358	0.294075	17.4797	13.4454	0.151167
82	Fibroblast 1	Endothelial 3	Bmp5	BMPR1A_BMPR2	8.13811e-08	0	BMP5_BMPR1A_BMPR2	Bmp5 - (Bmpr1a+Bmpr2)	BMP	Secreted Signaling	KEGG: mmu04350; PMID:26893264	HX	0.609185	36.14	29.8671	0.000486855	0.481485	29.3312	30.0298	0.369156
450	Fibroblast 1	Reactive astrocytes 2	Fgf1	Fgfr2	8.14158e-08	0	FGF1_FGFR2	Fgf1 - Fgfr2	FGF	Secreted Signaling	PMC: 4393358	HX	0.630944	38.2214	32.4472	0.000302592	0.318316	11.6998	9.20451	0.00193328
456	Reactive astrocytes 1	Reactive astrocytes 2	Fgf1	Fgfr2	8.24954e-08	0	FGF1_FGFR2	Fgf1 - Fgfr2	FGF	Secreted Signaling	PMC: 4393358	HX	0.333863	33.4848	29.608	6.59169e-08	0.318316	11.6998	9.20451	0.00193328
959	Interneuron 3	Interneuron 2	Sst	Sstr2	8.26859e-08	0	SST_SSTR2	Sst - Sstr2	SOMATOSTATIN	Secreted Signaling	KEGG: mmu04080	HX	0.73641	13.2035	9.61204	0.000939728	0.410095	18.9755	13.84	6.46769e-05
2015	Pericyte	Endothelial 1	Dll4	Notch3	8.37814e-08	0	DLL4_NOTCH3	Dll4 - Notch3	NOTCH	Cell-Cell Contact	PMID: 22353464	HX	0.407936	21.8789	18.0636	0.00458457	0.316054	14.3541	11.6633	0.00709351
2172	Newly formed OL	Pericyte	Jag2	Notch4	8.38337e-08	0	JAG2_NOTCH4	Jag2 - Notch4	NOTCH	Cell-Cell Contact	PMID: 22353464	HX	0.250662	13.9241	9.7561	0.00780465	0.476578	27.1122	21.8208	0.000517638
293	OPC1	Fibroblast 1	Wnt7a	FZD8_LRP6	8.38865e-08	0	WNT7A_FZD8_LRP6	Wnt7a - (Fzd8+Lrp6)	WNT	Secreted Signaling	KEGG: mmu04310; PMID: 23209147	HX	0.342204	24.9174	20.8061	0.000354526	1.03194	38.2214	25.0195	5.61666e-14
138	Reactive astrocytes 1	Newly formed OL	Bmp7	BMPR1A_BMPR2	8.39985e-08	0	BMP7_BMPR1A_BMPR2	Bmp7 - (Bmpr1a+Bmpr2)	BMP	Secreted Signaling	KEGG: mmu04350; PMID:26893264	HX	0.268961	19.7533	14.7159	2.54155e-14	1.78586	60.7595	52.3374	1.3049e-06
1467	Interneuron 2	Exc 2-4	Efna5	Epha7	8.40141e-08	0	EFNA5_EPHA7	Efna5 - Epha7	EPHA	Cell-Cell Contact	PMID: 15114347	HX	0.400082	21.645	16.903	0.000404704	1.49019	33.9653	22.6428	8.66381e-69
1471	Interneuron 1	Exc 5	Efna5	Epha7	8.42707e-08	0	EFNA5_EPHA7	Efna5 - Epha7	EPHA	Cell-Cell Contact	PMID: 15114347	HX	0.27123	16.977	13.3601	0.000317536	1.43076	56.3666	45.174	4.8848e-35
1869	Immature OL	Microglia inflammatory 1	Dll1	Notch1	8.53858e-08	0	DLL1_NOTCH1	Dll1 - Notch1	NOTCH	Cell-Cell Contact	PMID: 22353464	HX	0.868044	17.3141	10.7232	2.23987e-06	0.273145	20.1018	15.4783	0.0722175
248	OPC1	Fibroblast 2	Wnt7a	FZD2_LRP6	8.56613e-08	0	WNT7A_FZD2_LRP6	Wnt7a - (Fzd2+Lrp6)	WNT	Secreted Signaling	KEGG: mmu04310; PMID: 23209147	HX	0.342204	24.9174	20.8061	0.000354526	0.46348	23.5849	13.4058	0.00111368
826	Newly formed OL	Pericyte	Il34	Csf1r	8.56959e-08	0	IL34_CSF1R	Il34 - Csf1r	CSF	Secreted Signaling	KEGG: mmu04060	HX	0.484143	23.2595	15.0407	2.73386e-05	0.41362	15.5738	11.1272	0.000325097
2369	Exc 2-4	Interneuron 3	Sema6d	Plxna1	8.56968e-08	0	SEMA6D_PLXNA1	Sema6d - Plxna1	SEMA6	Cell-Cell Contact	PMID: 27533782	HX	0.454468	19.8891	13.4635	1.5988e-27	0.739505	41.847	32.8894	1.57348e-07
299	OPC1	Reactive astrocytes 1	Wnt7a	FZD8_LRP6	8.62793e-08	0	WNT7A_FZD8_LRP6	Wnt7a - (Fzd8+Lrp6)	WNT	Secreted Signaling	KEGG: mmu04310; PMID: 23209147	HX	0.342204	24.9174	20.8061	0.000354526	0.352194	19.3962	12.7085	1.60791e-26
215	SP	Piri 1	Wnt4	FZD1_LRP6	8.63754e-08	0	WNT4_FZD1_LRP6	Wnt4 - (Fzd1+Lrp6)	WNT	Secreted Signaling	KEGG: mmu04310; PMID: 23209147	HX	0.65906	20.2035	11.6964	3.52812e-07	0.585496	30.0539	22.7418	0.185017
1668	Interneuron 1	Exc 2-4 / Piri 1	Efnb3	Epha4	8.68083e-08	0	EFNB3_EPHA4	Efnb3 - Epha4	EPHB	Cell-Cell Contact	PMID: 15114347	HX	0.437157	14.1844	9.05144	2.12836e-09	1.09137	49.7744	47.5924	3.87888e-05
1444	Interneuron 3	Exc 5-6	Efna5	Epha4	8.6876e-08	0.04	EFNA5_EPHA4	Efna5 - Epha4	EPHA	Cell-Cell Contact	PMID: 15114347	HX	0.282128	15.8009	12.2177	0.00342169	2.4394	61.0452	48.6842	4.23644e-67
1455	Interneuron 3	Piri 1	Efna5	Epha4	8.7716e-08	0.01	EFNA5_EPHA4	Efna5 - Epha4	EPHA	Cell-Cell Contact	PMID: 15114347	HX	0.282128	15.8009	12.2177	0.00342169	2.72445	66.9542	56.5663	1.23593e-16
823	Fibroblast 1	Pericyte	Il34	Csf1r	8.83968e-08	0	IL34_CSF1R	Il34 - Csf1r	CSF	Secreted Signaling	KEGG: mmu04060	HX	0.648797	25.8278	18.7647	6.66915e-06	0.41362	15.5738	11.1272	0.000325097
2163	Newly formed OL	Fibroblast 2	Jag2	Notch4	8.84579e-08	0	JAG2_NOTCH4	Jag2 - Notch4	NOTCH	Cell-Cell Contact	PMID: 22353464	HX	0.250662	13.9241	9.7561	0.00780465	0.773671	37.9455	30.7971	0.00828515
1480	Interneuron 1	Exc 6b / SP	Efna5	Epha7	8.97856e-08	0	EFNA5_EPHA7	Efna5 - Epha7	EPHA	Cell-Cell Contact	PMID: 15114347	HX	0.27123	16.977	13.3601	0.000317536	1.06099	38.3319	30.9797	2.05402e-05
2342	Interneuron 2	Exc 2-4 / Piri 1	Sema6d	Plxna1	9.02112e-08	0	SEMA6D_PLXNA1	Sema6d - Plxna1	SEMA6	Cell-Cell Contact	PMID: 27533782	HX	0.599281	35.3535	33.0686	0.0804405	0.445357	21.0344	20.9367	0.245526
1723	Interneuron 1	Piri 1	Efnb3	Epha4	9.04303e-08	0	EFNB3_EPHA4	Efnb3 - Epha4	EPHB	Cell-Cell Contact	PMID: 15114347	HX	0.437157	14.1844	9.05144	2.12836e-09	2.72445	66.9542	56.5663	1.23593e-16
1737	Exc 5-6	Ex 2-3	Efnb3	Ephb1	9.08513e-08	0	EFNB3_EPHB1	Efnb3 - Ephb1	EPHB	Cell-Cell Contact	PMID: 15114347	HX	0.536662	18.8945	11.8026	1.60525e-29	0.333909	28.5026	24.4822	5.516e-12
1790	SP	Piri 1	Efnb3	Ephb1	9.11774e-08	0	EFNB3_EPHB1	Efnb3 - Ephb1	EPHB	Cell-Cell Contact	PMID: 15114347	HX	0.613892	22.8198	15.7143	0.000185524	0.402107	25.3369	20.1794	0.000261622
1706	SP	Interneuron 2	Efnb3	Epha4	9.13666e-08	0	EFNB3_EPHA4	Efnb3 - Epha4	EPHB	Cell-Cell Contact	PMID: 15114347	HX	0.613892	22.8198	15.7143	0.000185524	0.477748	26.7677	22.6319	0.00335811
329	Fibroblast 1	Endothelial 3	Wnt5a	Fzd4	9.13968e-08	0	WNT5A_FZD4	Wnt5a - Fzd4	ncWNT	Secreted Signaling	KEGG: mmu04310	HX	0.337197	27.3415	26.9742	0.500115	0.260762	13.6986	12.7976	0.33386
1783	Newly formed OL	OPC1	Efnb3	Ephb1	9.1567e-08	0	EFNB3_EPHB1	Efnb3 - Ephb1	EPHB	Cell-Cell Contact	PMID: 15114347	HX	0.528868	20.2532	14.8374	0.00374907	0.264411	17.9339	13.3261	7.08997e-06
427	Microglia	Homeostatic astrocytes 3	Fgf1	Fgfr2	9.1749e-08	0	FGF1_FGFR2	Fgf1 - Fgfr2	FGF	Secreted Signaling	PMC: 4393358	HX	0.282311	19.1529	13.5823	0.0177979	0.527212	16.9701	11.2257	3.58663e-09
729	Reactive astrocytes 1	Endothelial 2	Cx3cl1	Cx3cr1	9.33843e-08	0.04	CX3CL1_CX3CR1	Cx3cl1 - Cx3cr1	CX3C	Secreted Signaling	KEGG: mmu04060	HX	1.3119	39.7825	32.0765	2.10738e-26	0.305786	13.1579	4.61538	0.0734029
1947	Fibroblast 3	Immature OL	Dll4	Notch1	9.37836e-08	0	DLL4_NOTCH1	Dll4 - Notch1	NOTCH	Cell-Cell Contact	PMID: 22353464	HX	0.383951	20.0393	19.6787	0.719956	0.606242	19.9778	12.6351	4.23773e-06
296	OPC1	Fibroblast 2	Wnt7a	FZD8_LRP6	9.40485e-08	0	WNT7A_FZD8_LRP6	Wnt7a - (Fzd8+Lrp6)	WNT	Secreted Signaling	KEGG: mmu04310; PMID: 23209147	HX	0.342204	24.9174	20.8061	0.000354526	0.485262	23.6897	13.8587	0.0039905
1675	Exc 6b / SP	Exc 5	Efnb3	Epha4	9.44244e-08	0	EFNB3_EPHA4	Efnb3 - Epha4	EPHB	Cell-Cell Contact	PMID: 15114347	HX	0.328356	11.4575	7.23742	0.000339432	5.99708	88.4925	83.8028	1.11126e-85
1755	Exc 2-4	Exc 5-6	Efnb3	Ephb1	9.44917e-08	0	EFNB3_EPHB1	Efnb3 - Ephb1	EPHB	Cell-Cell Contact	PMID: 15114347	HX	0.379703	11.3218	6.15967	1.03955e-32	1.46669	42.191	31.5789	2.02542e-48
380	Microglia	Fibroblast 2	Fgf1	Fgfr1	9.49868e-08	0	FGF1_FGFR1	Fgf1 - Fgfr1	FGF	Secreted Signaling	PMC: 4393358	HX	0.282311	19.1529	13.5823	0.0177979	0.316236	24.5283	17.3913	0.00549064
421	Endothelial 2	Homeostatic astrocytes 3	Fgf1	Fgfr2	9.60131e-08	0	FGF1_FGFR2	Fgf1 - Fgfr2	FGF	Secreted Signaling	PMC: 4393358	HX	0.354456	21.9298	15.3846	0.252751	0.527212	16.9701	11.2257	3.58663e-09
204	OPC1	Fibroblast 1	Wnt7a	FZD8_LRP5	9.70643e-08	0	WNT7A_FZD8_LRP5	Wnt7a - (Fzd8+Lrp5)	WNT	Secreted Signaling	KEGG: mmu04310; PMID: 23209147	HX	0.342204	24.9174	20.8061	0.000354526	0.618294	43.7086	39.3276	0.00587572
723	Immature OL	Endothelial 2	Cx3cl1	Cx3cr1	9.72161e-08	0.04	CX3CL1_CX3CR1	Cx3cl1 - Cx3cr1	CX3C	Secreted Signaling	KEGG: mmu04060	HX	1.38255	39.2897	31.7539	2.97885e-05	0.305786	13.1579	4.61538	0.0734029
2249	Newly formed OL	Fibroblast 2	Sema4d	Plxnb1	9.77457e-08	0	SEMA4D_PLXNB1	Sema4d - Plxnb1	SEMA4	Cell-Cell Contact	PMID: 27533782	HX	0.547463	26.1076	20.935	0.0100021	0.538785	18.8679	10.1449	3.45617e-05
859	Fibroblast 4	Pericyte	Csf1	Csf1r	9.90797e-08	0	CSF1_CSF1R	Csf1 - Csf1r	CSF	Secreted Signaling	KEGG: mmu04060	HX	0.356012	26.2473	21.5074	0.0560469	0.41362	15.5738	11.1272	0.000325097
132	Fibroblast 2	Homeostatic astrocytes 2	Bmp7	BMPR1A_BMPR2	9.93181e-08	0	BMP7_BMPR1A_BMPR2	Bmp7 - (Bmpr1a+Bmpr2)	BMP	Secreted Signaling	KEGG: mmu04350; PMID:26893264	HX	0.56731	33.1237	28.0797	0.0560348	0.316795	16.5148	14.284	3.78433e-05
92	Fibroblast 1	Homeostatic astrocytes 2	Bmp5	BMPR1A_BMPR2	9.93905e-08	0	BMP5_BMPR1A_BMPR2	Bmp5 - (Bmpr1a+Bmpr2)	BMP	Secreted Signaling	KEGG: mmu04350; PMID:26893264	HX	0.609185	36.14	29.8671	0.000486855	0.316795	16.5148	14.284	3.78433e-05
435	Homeostatic astrocytes 2	Immature OL	Fgf1	Fgfr2	9.94251e-08	0	FGF1_FGFR2	Fgf1 - Fgfr2	FGF	Secreted Signaling	PMC: 4393358	HX	0.250882	19.0101	18.6259	0.165275	0.533214	15.0943	8.89443	1.18432e-05
76	Fibroblast 2	Reactive astrocytes 2	Bmp4	BMPR1A_BMPR2	9.98821e-08	0	BMP4_BMPR1A_BMPR2	Bmp4 - (Bmpr1a+Bmpr2)	BMP	Secreted Signaling	KEGG: mmu04350; PMID:26893264	HX	0.685863	23.0608	11.2319	2.60403e-07	0.270195	16.5839	14.843	0.18165
171	OPC1	Fibroblast 2	Wnt7a	FZD2_LRP5	1.00394e-07	0	WNT7A_FZD2_LRP5	Wnt7a - (Fzd2+Lrp5)	WNT	Secreted Signaling	KEGG: mmu04310; PMID: 23209147	HX	0.342204	24.9174	20.8061	0.000354526	0.390285	26.5199	20.3804	0.00898286
805	Fibroblast 3	Fibroblast 3	Il34	Csf1r	1.00753e-07	0	IL34_CSF1R	Il34 - Csf1r	CSF	Secreted Signaling	KEGG: mmu04060	HX	0.405896	28.4872	25.7028	0.179314	0.288454	11.5914	8.03213	0.0463773
1687	Exc 5-6	Exc 6b / SP	Efnb3	Epha4	1.00815e-07	0	EFNB3_EPHA4	Efnb3 - Epha4	EPHB	Cell-Cell Contact	PMID: 15114347	HX	0.536662	18.8945	11.8026	1.60525e-29	0.606753	29.0649	21.5357	1.36533e-05
23	SP	Exc 6b / SP	Bmp2	BMPR1A_BMPR2	1.01442e-07	0	BMP2_BMPR1A_BMPR2	Bmp2 - (Bmpr1a+Bmpr2)	BMP	Secreted Signaling	KEGG: mmu04350; PMID:26893264	HX	0.371099	13.5174	8.92857	0.00173022	0.758166	37.1525	33.1421	0.000248313
339	Fibroblast 1	Pericyte	Wnt5a	Fzd4	1.01494e-07	0	WNT5A_FZD4	Wnt5a - Fzd4	ncWNT	Secreted Signaling	KEGG: mmu04310	HX	0.337197	27.3415	26.9742	0.500115	0.306694	16.2043	10.8382	2.17484e-05
728	OPC2	Endothelial 2	Cx3cl1	Cx3cr1	1.01579e-07	0.04	CX3CL1_CX3CR1	Cx3cl1 - Cx3cr1	CX3C	Secreted Signaling	KEGG: mmu04060	HX	1.22775	33.8765	29.9361	1.31696e-12	0.305786	13.1579	4.61538	0.0734029
1449	Exc 2-4	Interneuron 2	Efna5	Epha4	1.01655e-07	0	EFNA5_EPHA4	Efna5 - Epha4	EPHA	Cell-Cell Contact	PMID: 15114347	HX	0.616821	29.9589	23.6752	1.0689e-20	0.477748	26.7677	22.6319	0.00335811
154	Reactive astrocytes 1	Reactive astrocytes 2	Bmp7	BMPR1A_BMPR2	1.0233e-07	0	BMP7_BMPR1A_BMPR2	Bmp7 - (Bmpr1a+Bmpr2)	BMP	Secreted Signaling	KEGG: mmu04350; PMID:26893264	HX	0.268961	19.7533	14.7159	2.54155e-14	0.270195	16.5839	14.843	0.18165
727	Pericyte	Endothelial 2	Cx3cl1	Cx3cr1	1.02654e-07	0.04	CX3CL1_CX3CR1	Cx3cl1 - Cx3cr1	CX3C	Secreted Signaling	KEGG: mmu04060	HX	1.48426	43.0643	36.9942	1.12709e-05	0.305786	13.1579	4.61538	0.0734029
2332	Interneuron 1	Ex 2-3	Sema6d	Plxna1	1.02861e-07	0	SEMA6D_PLXNA1	Sema6d - Plxna1	SEMA6	Cell-Cell Contact	PMID: 27533782	HX	0.402703	20.4344	17.0007	0.00106828	0.859703	52.0137	47.946	5.72143e-19
957	Interneuron 1	Interneuron 2	Sst	Sstr2	1.02916e-07	0	SST_SSTR2	Sst - Sstr2	SOMATOSTATIN	Secreted Signaling	KEGG: mmu04080	HX	0.445762	13.4309	12.1242	0.124184	0.410095	18.9755	13.84	6.46769e-05
113	OPC1	Endothelial 3	Bmp7	BMPR1A_BMPR2	1.03512e-07	0	BMP7_BMPR1A_BMPR2	Bmp7 - (Bmpr1a+Bmpr2)	BMP	Secreted Signaling	KEGG: mmu04350; PMID:26893264	HX	0.334523	29.3802	25.817	0.00243682	0.481485	29.3312	30.0298	0.369156
647	Fibroblast 2	Microglia inflammatory 2	Vegfa	Flt1	1.03838e-07	0	VEGFA_VEGFR1	Vegfa - Vegfr1	VEGF	Secreted Signaling	KEGG: mmu04370; PMID: 16633338	HX	0.652641	21.8029	17.5725	0.0589801	0.291311	24.3902	18.9076	0.126114
1702	SP	Interneuron 1	Efnb3	Epha4	1.04052e-07	0	EFNB3_EPHA4	Efnb3 - Epha4	EPHB	Cell-Cell Contact	PMID: 15114347	HX	0.613892	22.8198	15.7143	0.000185524	0.626353	27.0833	21.5765	5.83009e-07
1339	Fibroblast 2	Fibroblast 4	Efna1	Epha2	1.04501e-07	0	EFNA1_EPHA2	Efna1 - Epha2	EPHA	Cell-Cell Contact	PMID: 15114347	HX	0.319502	22.6415	19.9275	0.254586	0.418026	19.7397	15.2574	0.0310336
1583	SP	Ex 2-3	Efnb2	Ephb1	1.05705e-07	0	EFNB2_EPHB1	Efnb2 - Ephb1	EPHB	Cell-Cell Contact	PMID: 15114347	HX	0.872269	40.407	35.1786	0.00458632	0.333909	28.5026	24.4822	5.516e-12
2133	Newly formed OL	Microglia inflammatory 1	Jag2	Notch2	1.05863e-07	0	JAG2_NOTCH2	Jag2 - Notch2	NOTCH	Cell-Cell Contact	PMID: 22353464	HX	0.250662	13.9241	9.7561	0.00780465	0.450929	35.8779	30.4348	0.0901131
353	Fibroblast 1	Reactive astrocytes 1	Tgfa	Egfr	1.07366e-07	0	TGFA_EGFR	Tgfa - Egfr	EGF	Secreted Signaling	KEGG: mmu04012	HX	0.258165	14.1911	9.30414	0.000143611	0.615494	32.6733	23.0571	4.02877e-36
1779	Immature OL	Newly formed OL	Efnb3	Ephb1	1.07875e-07	0	EFNB3_EPHB1	Efnb3 - Ephb1	EPHB	Cell-Cell Contact	PMID: 15114347	HX	0.494238	13.8735	9.31006	0.00085494	0.534875	31.3291	27.8455	0.109738
962	Interneuron 3	Interneuron 3	Sst	Sstr2	1.08214e-07	0	SST_SSTR2	Sst - Sstr2	SOMATOSTATIN	Secreted Signaling	KEGG: mmu04080	HX	0.73641	13.2035	9.61204	0.000939728	0.379295	19.2641	14.5918	0.00048461
1952	Fibroblast 2	Microglia inflammatory 1	Dll4	Notch1	1.08821e-07	0	DLL4_NOTCH1	Dll4 - Notch1	NOTCH	Cell-Cell Contact	PMID: 22353464	HX	0.886247	23.8994	15.942	0.000675456	0.273145	20.1018	15.4783	0.0722175
1882	OPC1	Fibroblast 2	Dll1	Notch3	1.09058e-07	0	DLL1_NOTCH3	Dll1 - Notch3	NOTCH	Cell-Cell Contact	PMID: 22353464	HX	0.251631	17.4793	13.3987	4.13505e-05	0.587316	23.0608	18.1159	0.043609
1881	Immature OL	Fibroblast 2	Dll1	Notch3	1.09558e-07	0	DLL1_NOTCH3	Dll1 - Notch3	NOTCH	Cell-Cell Contact	PMID: 22353464	HX	0.868044	17.3141	10.7232	2.23987e-06	0.587316	23.0608	18.1159	0.043609
824	Fibroblast 3	Pericyte	Il34	Csf1r	1.09647e-07	0	IL34_CSF1R	Il34 - Csf1r	CSF	Secreted Signaling	KEGG: mmu04060	HX	0.405896	28.4872	25.7028	0.179314	0.41362	15.5738	11.1272	0.000325097
2294	Interneuron 1	Exc 5-6	Sema5a	Plxna1	1.09981e-07	0	SEMA5A_PLXNA1	Sema5a - Plxna1	SEMA5	Cell-Cell Contact	PMID: 27533782	HX	0.373384	18.7057	14.5291	3.08135e-05	0.9772	40.402	31.0526	2.95241e-32
207	OPC1	Fibroblast 2	Wnt7a	FZD8_LRP5	1.10224e-07	0	WNT7A_FZD8_LRP5	Wnt7a - (Fzd8+Lrp5)	WNT	Secreted Signaling	KEGG: mmu04310; PMID: 23209147	HX	0.342204	24.9174	20.8061	0.000354526	0.412067	26.6247	20.8333	0.0118597
1731	Interneuron 1	SP	Efnb3	Epha4	1.11532e-07	0	EFNB3_EPHA4	Efnb3 - Epha4	EPHB	Cell-Cell Contact	PMID: 15114347	HX	0.437157	14.1844	9.05144	2.12836e-09	1.97512	55.814	43.125	1.66944e-10
960	Interneuron 1	Interneuron 3	Sst	Sstr2	1.11611e-07	0	SST_SSTR2	Sst - Sstr2	SOMATOSTATIN	Secreted Signaling	KEGG: mmu04080	HX	0.445762	13.4309	12.1242	0.124184	0.379295	19.2641	14.5918	0.00048461
1436	Interneuron 3	Exc 2-4 / Piri 1	Efna5	Epha4	1.12548e-07	0.02	EFNA5_EPHA4	Efna5 - Epha4	EPHA	Cell-Cell Contact	PMID: 15114347	HX	0.282128	15.8009	12.2177	0.00342169	1.09137	49.7744	47.5924	3.87888e-05
1933	Fibroblast 3	Homeostatic astrocytes 2	Dll4	Notch1	1.12831e-07	0	DLL4_NOTCH1	Dll4 - Notch1	NOTCH	Cell-Cell Contact	PMID: 22353464	HX	0.383951	20.0393	19.6787	0.719956	0.370376	17.7262	16.3827	0.00450491
1682	Interneuron 1	Exc 5-6	Efnb3	Epha4	1.13366e-07	0	EFNB3_EPHA4	Efnb3 - Epha4	EPHB	Cell-Cell Contact	PMID: 15114347	HX	0.437157	14.1844	9.05144	2.12836e-09	2.4394	61.0452	48.6842	4.23644e-67
2289	Interneuron 1	Exc 5	Sema5a	Plxna1	1.14073e-07	0	SEMA5A_PLXNA1	Sema5a - Plxna1	SEMA5	Cell-Cell Contact	PMID: 27533782	HX	0.373384	18.7057	14.5291	3.08135e-05	1.55212	55.3604	44.3455	3.3692e-44
1660	Interneuron 1	Exc 2-4	Efnb3	Epha4	1.14335e-07	0	EFNB3_EPHA4	Efnb3 - Epha4	EPHB	Cell-Cell Contact	PMID: 15114347	HX	0.437157	14.1844	9.05144	2.12836e-09	3.34153	70.7745	58.4308	5.10938e-121
385	Endothelial 2	OPC1	Fgf1	Fgfr1	1.14475e-07	0	FGF1_FGFR1	Fgf1 - Fgfr1	FGF	Secreted Signaling	PMC: 4393358	HX	0.354456	21.9298	15.3846	0.252751	0.28378	20.5372	16.4851	0.00014314
2111	Fibroblast 2	Microglia inflammatory 1	Jag2	Notch1	1.14653e-07	0	JAG2_NOTCH1	Jag2 - Notch1	NOTCH	Cell-Cell Contact	PMID: 22353464	HX	0.954964	25.1572	15.5797	7.22225e-05	0.273145	20.1018	15.4783	0.0722175
831	SP	SP	Il34	Csf1r	1.14847e-07	0	IL34_CSF1R	Il34 - Csf1r	CSF	Secreted Signaling	KEGG: mmu04060	HX	0.331836	27.1802	24.1071	0.126559	0.348686	12.2093	8.57143	0.0134734
2338	Interneuron 3	Exc 2-4	Sema6d	Plxna1	1.15201e-07	0	SEMA6D_PLXNA1	Sema6d - Plxna1	SEMA6	Cell-Cell Contact	PMID: 27533782	HX	0.281977	19.9856	16.2131	0.00852214	1.63047	46.861	34.6955	2.31715e-73
1785	Exc 5-6	Piri 1	Efnb3	Ephb1	1.15962e-07	0	EFNB3_EPHB1	Efnb3 - Ephb1	EPHB	Cell-Cell Contact	PMID: 15114347	HX	0.536662	18.8945	11.8026	1.60525e-29	0.402107	25.3369	20.1794	0.000261622
1475	Interneuron 1	Exc 5-6	Efna5	Epha7	1.16066e-07	0	EFNA5_EPHA7	Efna5 - Epha7	EPHA	Cell-Cell Contact	PMID: 15114347	HX	0.27123	16.977	13.3601	0.000317536	1.53281	48.201	34.5789	7.27121e-64
1617	Exc 6b / SP	Interneuron 3	Efnb2	Ephb1	1.16148e-07	0	EFNB2_EPHB1	Efnb2 - Ephb1	EPHB	Cell-Cell Contact	PMID: 15114347	HX	0.272182	33.4457	31.3327	0.243568	0.367441	21.0678	15.8657	0.000286168
1645	Interneuron 2	SP	Efnb2	Ephb1	1.1622e-07	0	EFNB2_EPHB1	Efnb2 - Ephb1	EPHB	Cell-Cell Contact	PMID: 15114347	HX	0.684597	22.9437	17.1866	1.03767e-05	0.545355	28.4884	19.5536	1.44085e-05
481	Immature OL	Fibroblast 4	Pdgfa	Pdgfrb	1.16467e-07	0	PDGFA_PDGFRB	Pdgfa - Pdgfrb	PDGF	Secreted Signaling	PMID: 15207812	HX	0.338293	13.4295	10.3907	0.0220992	0.763444	39.6963	38.4191	0.316713
1868	OPC1	Immature OL	Dll1	Notch1	1.1668e-07	0	DLL1_NOTCH1	Dll1 - Notch1	NOTCH	Cell-Cell Contact	PMID: 22353464	HX	0.251631	17.4793	13.3987	4.13505e-05	0.606242	19.9778	12.6351	4.23773e-06
2274	Piri 1	Ex 2-3	Sema5a	Plxna1	1.17429e-07	0	SEMA5A_PLXNA1	Sema5a - Plxna1	SEMA5	Cell-Cell Contact	PMID: 27533782	HX	0.311474	12.7763	8.6483	6.91707e-05	0.859703	52.0137	47.946	5.72143e-19
1503	Interneuron 3	SP	Efna5	Epha7	1.17601e-07	0	EFNA5_EPHA7	Efna5 - Epha7	EPHA	Cell-Cell Contact	PMID: 15114347	HX	0.282128	15.8009	12.2177	0.00342169	1.59392	50.2907	39.4643	1.21123e-07
1605	Interneuron 1	Exc 5-6	Efnb2	Ephb1	1.17913e-07	0	EFNB2_EPHB1	Efnb2 - Ephb1	EPHB	Cell-Cell Contact	PMID: 15114347	HX	0.282218	18.2181	14.1951	0.000133159	1.46669	42.191	31.5789	2.02542e-48
330	Fibroblast 2	Endothelial 3	Wnt5a	Fzd4	1.17959e-07	0	WNT5A_FZD4	Wnt5a - Fzd4	ncWNT	Secreted Signaling	KEGG: mmu04310	HX	0.26331	32.0755	26.9928	0.0859741	0.260762	13.6986	12.7976	0.33386
475	Immature OL	Fibroblast 1	Pdgfa	Pdgfrb	1.18475e-07	0	PDGFA_PDGFRB	Pdgfa - Pdgfrb	PDGF	Secreted Signaling	PMID: 15207812	HX	0.338293	13.4295	10.3907	0.0220992	0.886403	44.5601	37.4511	4.1869e-05
1397	Exc 5-6	Exc 6b / SP	Efna2	Epha7	1.19311e-07	0	EFNA2_EPHA7	Efna2 - Epha7	EPHA	Cell-Cell Contact	PMID: 15114347	HX	0.307811	16.5226	10.7237	3.24359e-21	1.06099	38.3319	30.9797	2.05402e-05
2279	Interneuron 1	Exc 2-4	Sema5a	Plxna1	1.19353e-07	0	SEMA5A_PLXNA1	Sema5a - Plxna1	SEMA5	Cell-Cell Contact	PMID: 27533782	HX	0.373384	18.7057	14.5291	3.08135e-05	1.63047	46.861	34.6955	2.31715e-73
391	Microglia	OPC1	Fgf1	Fgfr1	1.19946e-07	0	FGF1_FGFR1	Fgf1 - Fgfr1	FGF	Secreted Signaling	PMC: 4393358	HX	0.282311	19.1529	13.5823	0.0177979	0.28378	20.5372	16.4851	0.00014314
2280	Piri 1	Exc 2-4	Sema5a	Plxna1	1.20087e-07	0	SEMA5A_PLXNA1	Sema5a - Plxna1	SEMA5	Cell-Cell Contact	PMID: 27533782	HX	0.311474	12.7763	8.6483	6.91707e-05	1.63047	46.861	34.6955	2.31715e-73
1398	Piri 1	Exc 6b / SP	Efna2	Epha7	1.20124e-07	0	EFNA2_EPHA7	Efna2 - Epha7	EPHA	Cell-Cell Contact	PMID: 15114347	HX	0.330832	22.372	16.4638	1.21436e-05	1.06099	38.3319	30.9797	2.05402e-05
1335	Fibroblast 2	Endothelial 1	Efna1	Epha2	1.20224e-07	0	EFNA1_EPHA2	Efna1 - Epha2	EPHA	Cell-Cell Contact	PMID: 15114347	HX	0.319502	22.6415	19.9275	0.254586	0.336871	20.202	16.6836	0.00307814
1491	Exc 2-4	Interneuron 3	Efna5	Epha7	1.20857e-07	0	EFNA5_EPHA7	Efna5 - Epha7	EPHA	Cell-Cell Contact	PMID: 15114347	HX	0.616821	29.9589	23.6752	1.0689e-20	0.646428	29.3651	21.7719	5.01878e-07
1632	Exc 6b / SP	Piri 1	Efnb2	Ephb1	1.21002e-07	0	EFNB2_EPHB1	Efnb2 - Ephb1	EPHB	Cell-Cell Contact	PMID: 15114347	HX	0.272182	33.4457	31.3327	0.243568	0.402107	25.3369	20.1794	0.000261622
1665	Exc 2-4	Exc 2-4 / Piri 1	Efnb3	Epha4	1.21152e-07	0	EFNB3_EPHA4	Efnb3 - Epha4	EPHB	Cell-Cell Contact	PMID: 15114347	HX	0.379703	11.3218	6.15967	1.03955e-32	1.09137	49.7744	47.5924	3.87888e-05
1701	Piri 1	Interneuron 1	Efnb3	Epha4	1.21766e-07	0	EFNB3_EPHA4	Efnb3 - Epha4	EPHB	Cell-Cell Contact	PMID: 15114347	HX	0.400377	33.531	29.9808	0.0289506	0.626353	27.0833	21.5765	5.83009e-07
459	Immature OL	Fibroblast 1	Pdgfa	Pdgfra	1.22132e-07	0	PDGFA_PDGFRA	Pdgfa - Pdgfra	PDGF	Secreted Signaling	PMID: 15207812	HX	0.338293	13.4295	10.3907	0.0220992	1.38495	45.79	35.0274	9.13475e-10
1799	Interneuron 2	SP	Efnb3	Ephb1	1.22161e-07	0	EFNB3_EPHB1	Efnb3 - Ephb1	EPHB	Cell-Cell Contact	PMID: 15114347	HX	0.613591	24.0981	16.2223	1.45764e-08	0.545355	28.4884	19.5536	1.44085e-05
2464	Exc 6b / Piri 2-3	Reactive astrocytes 1	Cntn1	Notch1	1.22842e-07	0	CNTN1_NOTCH1	Cntn1 - Notch1	CNTN	Cell-Cell Contact	PMID:14567914	HX	0.692825	26.8885	25.3469	6.74155e-05	0.85791	62.8145	58.7278	8.97654e-11
1447	Exc 2-4	Interneuron 1	Efna5	Epha4	1.23808e-07	0	EFNA5_EPHA4	Efna5 - Epha4	EPHA	Cell-Cell Contact	PMID: 15114347	HX	0.616821	29.9589	23.6752	1.0689e-20	0.626353	27.0833	21.5765	5.83009e-07
2017	Endothelial 2	Fibroblast 1	Dll4	Notch3	1.25229e-07	0	DLL4_NOTCH3	Dll4 - Notch3	NOTCH	Cell-Cell Contact	PMID: 22353464	HX	0.298352	62.2807	53.8462	0.583468	0.54948	12.3936	9.46052	0.0130674
1754	SP	Exc 5	Efnb3	Ephb1	1.25613e-07	0	EFNB3_EPHB1	Efnb3 - Ephb1	EPHB	Cell-Cell Contact	PMID: 15114347	HX	0.613892	22.8198	15.7143	0.000185524	0.431614	29.7658	25.29	3.3965e-08
502	Newly formed OL	Fibroblast 4	Pdgfb	Pdgfra	1.26278e-07	0	PDGFB_PDGFRA	Pdgfb - Pdgfra	PDGF	Secreted Signaling	PMID: 15207812	HX	0.642034	22.3101	12.5	1.13164e-07	0.405581	21.692	22.9779	0.841758
1484	Exc 2-4	Interneuron 1	Efna5	Epha7	1.26494e-07	0	EFNA5_EPHA7	Efna5 - Epha7	EPHA	Cell-Cell Contact	PMID: 15114347	HX	0.616821	29.9589	23.6752	1.0689e-20	0.918135	28.1915	18.2699	2.02707e-18
91	Fibroblast 3	Fibroblast 4	Bmp5	BMPR1A_BMPR2	1.27269e-07	0	BMP5_BMPR1A_BMPR2	Bmp5 - (Bmpr1a+Bmpr2)	BMP	Secreted Signaling	KEGG: mmu04350; PMID:26893264	HX	0.312736	13.7525	9.43775	0.0264763	0.8371	42.8416	38.0515	0.0820212
2365	Exc 2-4	Interneuron 2	Sema6d	Plxna1	1.27369e-07	0	SEMA6D_PLXNA1	Sema6d - Plxna1	SEMA6	Cell-Cell Contact	PMID: 27533782	HX	0.454468	19.8891	13.4635	1.5988e-27	1.54241	47.7633	37.6631	5.49311e-13
1940	Fibroblast 3	Homeostatic astrocytes 3	Dll4	Notch1	1.2749e-07	0	DLL4_NOTCH1	Dll4 - Notch1	NOTCH	Cell-Cell Contact	PMID: 22353464	HX	0.383951	20.0393	19.6787	0.719956	0.357472	19.7299	17.3544	0.0195056
1946	Fibroblast 2	Immature OL	Dll4	Notch1	1.28376e-07	0	DLL4_NOTCH1	Dll4 - Notch1	NOTCH	Cell-Cell Contact	PMID: 22353464	HX	0.886247	23.8994	15.942	0.000675456	0.606242	19.9778	12.6351	4.23773e-06
452	Fibroblast 3	Reactive astrocytes 2	Fgf1	Fgfr2	1.29061e-07	0	FGF1_FGFR2	Fgf1 - Fgfr2	FGF	Secreted Signaling	PMC: 4393358	HX	0.735913	54.0275	52.2088	0.170963	0.318316	11.6998	9.20451	0.00193328
416	Fibroblast 4	Homeostatic astrocytes 2	Fgf1	Fgfr2	1.29105e-07	0	FGF1_FGFR2	Fgf1 - Fgfr2	FGF	Secreted Signaling	PMC: 4393358	HX	0.399734	32.538	31.4338	0.402704	0.321	13.5432	10.9504	2.96077e-07
1720	Exc 2-4	Piri 1	Efnb3	Epha4	1.29546e-07	0	EFNB3_EPHA4	Efnb3 - Epha4	EPHB	Cell-Cell Contact	PMID: 15114347	HX	0.379703	11.3218	6.15967	1.03955e-32	2.72445	66.9542	56.5663	1.23593e-16
969	Newly formed OL	Endothelial 2	Bdnf	Ntrk2	1.29864e-07	0	BDNF_NTRK2	Bdnf - Ntrk2	NT	Secreted Signaling	PMID: 27908981	HX	0.68381	18.5127	11.4837	4.83036e-05	0.621476	30.7018	27.6923	0.562028
503	Endothelial 2	Immature OL	Pdgfb	Pdgfra	1.30346e-07	0	PDGFB_PDGFRA	Pdgfb - Pdgfra	PDGF	Secreted Signaling	PMID: 15207812	HX	0.707131	82.4561	78.4615	0.499231	0.528542	11.0988	6.56692	0.000254393
291	Reactive astrocytes 1	Microglia inflammatory 2	Wnt7a	FZD7_LRP6	1.30381e-07	0	WNT7A_FZD7_LRP6	Wnt7a - (Fzd7+Lrp6)	WNT	Secreted Signaling	KEGG: mmu04310; PMID: 23209147	HX	0.597807	44.0188	39.3056	4.98617e-11	0.57788	24.3902	11.7647	0.000203052
340	Fibroblast 2	Pericyte	Wnt5a	Fzd4	1.30912e-07	0	WNT5A_FZD4	Wnt5a - Fzd4	ncWNT	Secreted Signaling	KEGG: mmu04310	HX	0.26331	32.0755	26.9928	0.0859741	0.306694	16.2043	10.8382	2.17484e-05
1688	Interneuron 2	Exc 6b / SP	Efnb3	Epha4	1.30929e-07	0	EFNB3_EPHA4	Efnb3 - Epha4	EPHB	Cell-Cell Contact	PMID: 15114347	HX	0.613591	24.0981	16.2223	1.45764e-08	0.606753	29.0649	21.5357	1.36533e-05
229	OPC1	Fibroblast 2	Wnt7a	FZD1_LRP6	1.31172e-07	0	WNT7A_FZD1_LRP6	Wnt7a - (Fzd1+Lrp6)	WNT	Secreted Signaling	KEGG: mmu04310; PMID: 23209147	HX	0.342204	24.9174	20.8061	0.000354526	0.448269	24.3187	16.3043	0.291785
3	Fibroblast 4	Fibroblast 1	Tgfb1	TGFbR1_R2	1.31691e-07	0	TGFB1_TGFBR1_TGFBR2	Tgfb1 - (Tgfbr1+Tgfbr2)	TGFb	Secreted Signaling	KEGG: mmu04350	HX	0.280425	21.692	19.8529	0.333032	0.78017	37.701	33.3464	2.3514e-05
685	Interneuron 2	SP	Igf1	Igf1r	1.31882e-07	0	IGF1_IGF1R	Igf1 - Igf1r	IGF	Secreted Signaling	PMID: 14604834	HX	0.544295	20.202	13.4997	1.78535e-07	0.648395	37.6453	30.9821	0.00241051
2355	Piri 1	Exc 6b / SP	Sema6d	Plxna1	1.33391e-07	0	SEMA6D_PLXNA1	Sema6d - Plxna1	SEMA6	Cell-Cell Contact	PMID: 27533782	HX	0.54405	31.9677	25.9449	3.82288e-05	0.689336	27.4642	20.0353	4.86544e-06
2108	Fibroblast 2	Immature OL	Jag2	Notch1	1.35256e-07	0	JAG2_NOTCH1	Jag2 - Notch1	NOTCH	Cell-Cell Contact	PMID: 22353464	HX	0.954964	25.1572	15.5797	7.22225e-05	0.606242	19.9778	12.6351	4.23773e-06
2360	Exc 2-4	Interneuron 1	Sema6d	Plxna1	1.35943e-07	0	SEMA6D_PLXNA1	Sema6d - Plxna1	SEMA6	Cell-Cell Contact	PMID: 27533782	HX	0.454468	19.8891	13.4635	1.5988e-27	1.45029	46.9858	35.1035	2.10264e-22
5	Fibroblast 3	Microglia	Tgfb1	TGFbR1_R2	1.36682e-07	0	TGFB1_TGFBR1_TGFBR2	Tgfb1 - (Tgfbr1+Tgfbr2)	TGFb	Secreted Signaling	KEGG: mmu04350	HX	0.289924	17.6817	12.249	0.0118209	0.502796	30.4788	24.8727	0.309419
1955	Pericyte	Microglia inflammatory 1	Dll4	Notch1	1.37157e-07	0	DLL4_NOTCH1	Dll4 - Notch1	NOTCH	Cell-Cell Contact	PMID: 22353464	HX	0.407936	21.8789	18.0636	0.00458457	0.273145	20.1018	15.4783	0.0722175
1497	Interneuron 1	Piri 1	Efna5	Epha7	1.37965e-07	0	EFNA5_EPHA7	Efna5 - Epha7	EPHA	Cell-Cell Contact	PMID: 15114347	HX	0.27123	16.977	13.3601	0.000317536	1.19835	66.3073	61.5631	1.38232e-06
1769	Interneuron 1	Interneuron 3	Efnb3	Ephb1	1.38364e-07	0	EFNB3_EPHB1	Efnb3 - Ephb1	EPHB	Cell-Cell Contact	PMID: 15114347	HX	0.437157	14.1844	9.05144	2.12836e-09	0.367441	21.0678	15.8657	0.000286168
734	Fibroblast 1	Homeostatic astrocytes 3	Cx3cl1	Cx3cr1	1.39191e-07	0	CX3CL1_CX3CR1	Cx3cl1 - Cx3cr1	CX3C	Secreted Signaling	KEGG: mmu04060	HX	0.332796	21.3813	16.81	0.00395406	0.344421	19.2014	16.6566	0.0111959
718	Endothelial 1	Endothelial 2	Cx3cl1	Cx3cr1	1.39532e-07	0.03	CX3CL1_CX3CR1	Cx3cl1 - Cx3cr1	CX3C	Secreted Signaling	KEGG: mmu04060	HX	1.12975	53.6948	46.5517	7.08661e-09	0.305786	13.1579	4.61538	0.0734029
1800	Interneuron 3	SP	Efnb3	Ephb1	1.39837e-07	0	EFNB3_EPHB1	Efnb3 - Ephb1	EPHB	Cell-Cell Contact	PMID: 15114347	HX	0.727157	26.4791	19.5715	5.74103e-07	0.545355	28.4884	19.5536	1.44085e-05
1483	Newly formed OL	Fibroblast 1	Efna5	Epha7	1.40063e-07	0	EFNA5_EPHA7	Efna5 - Epha7	EPHA	Cell-Cell Contact	PMID: 15114347	HX	0.518915	25.9494	17.5813	3.09911e-05	0.46598	23.5572	15.95	2.2776e-06
1796	Exc 5-6	SP	Efnb3	Ephb1	1.40108e-07	0	EFNB3_EPHB1	Efnb3 - Ephb1	EPHB	Cell-Cell Contact	PMID: 15114347	HX	0.536662	18.8945	11.8026	1.60525e-29	0.545355	28.4884	19.5536	1.44085e-05
677	Reactive astrocytes 2	Microglia inflammatory 2	Vegfb	Flt1	1.40612e-07	0	VEGFB_VEGFR1	Vegfb - Vegfr1	VEGF	Secreted Signaling	KEGG: mmu04370; PMID: 16633338	HX	0.264476	20.0331	19.5672	0.352754	0.291311	24.3902	18.9076	0.126114
434	Fibroblast 4	Immature OL	Fgf1	Fgfr2	1.40916e-07	0	FGF1_FGFR2	Fgf1 - Fgfr2	FGF	Secreted Signaling	PMC: 4393358	HX	0.399734	32.538	31.4338	0.402704	0.533214	15.0943	8.89443	1.18432e-05
680	Interneuron 2	Exc 5-6	Igf1	Igf1r	1.41018e-07	0	IGF1_IGF1R	Igf1 - Igf1r	IGF	Secreted Signaling	PMID: 14604834	HX	0.544295	20.202	13.4997	1.78535e-07	1.35219	50.1106	38.6711	2.82903e-48
2348	Interneuron 1	Exc 5-6	Sema6d	Plxna1	1.41955e-07	0	SEMA6D_PLXNA1	Sema6d - Plxna1	SEMA6	Cell-Cell Contact	PMID: 27533782	HX	0.402703	20.4344	17.0007	0.00106828	0.9772	40.402	31.0526	2.95241e-32
349	Fibroblast 2	Fibroblast 1	Tgfa	Egfr	1.42968e-07	0	TGFA_EGFR	Tgfa - Egfr	EGF	Secreted Signaling	KEGG: mmu04012	HX	0.363209	17.4004	11.9565	0.00980908	0.589324	25.7332	18.4519	7.44188e-06
1431	Interneuron 3	Exc 2-4	Efna5	Epha4	1.43522e-07	0	EFNA5_EPHA4	Efna5 - Epha4	EPHA	Cell-Cell Contact	PMID: 15114347	HX	0.282128	15.8009	12.2177	0.00342169	3.34153	70.7745	58.4308	5.10938e-121
431	Fibroblast 1	Immature OL	Fgf1	Fgfr2	1.43828e-07	0	FGF1_FGFR2	Fgf1 - Fgfr2	FGF	Secreted Signaling	PMC: 4393358	HX	0.630944	38.2214	32.4472	0.000302592	0.533214	15.0943	8.89443	1.18432e-05
2130	Newly formed OL	Fibroblast 3	Jag2	Notch2	1.43927e-07	0	JAG2_NOTCH2	Jag2 - Notch2	NOTCH	Cell-Cell Contact	PMID: 22353464	HX	0.250662	13.9241	9.7561	0.00780465	0.39275	49.7053	46.1847	0.238961
61	Fibroblast 4	Newly formed OL	Bmp4	BMPR1A_BMPR2	1.44072e-07	0	BMP4_BMPR1A_BMPR2	Bmp4 - (Bmpr1a+Bmpr2)	BMP	Secreted Signaling	KEGG: mmu04350; PMID:26893264	HX	0.687325	28.6334	21.875	0.0203776	1.78586	60.7595	52.3374	1.3049e-06
1448	Exc 5	Interneuron 1	Efna5	Epha4	1.44416e-07	0	EFNA5_EPHA4	Efna5 - Epha4	EPHA	Cell-Cell Contact	PMID: 15114347	HX	0.288931	38.2913	36.889	0.0587055	0.626353	27.0833	21.5765	5.83009e-07
1476	Interneuron 2	Exc 5-6	Efna5	Epha7	1.4606e-07	0	EFNA5_EPHA7	Efna5 - Epha7	EPHA	Cell-Cell Contact	PMID: 15114347	HX	0.400082	21.645	16.903	0.000404704	1.53281	48.201	34.5789	7.27121e-64
1419	Newly formed OL	Fibroblast 4	Efna5	Epha2	1.46849e-07	0	EFNA5_EPHA2	Efna5 - Epha2	EPHA	Cell-Cell Contact	PMID: 15114347	HX	0.518915	25.9494	17.5813	3.09911e-05	0.418026	19.7397	15.2574	0.0310336
2345	Interneuron 1	Exc 5	Sema6d	Plxna1	1.47236e-07	0	SEMA6D_PLXNA1	Sema6d - Plxna1	SEMA6	Cell-Cell Contact	PMID: 27533782	HX	0.402703	20.4344	17.0007	0.00106828	1.55212	55.3604	44.3455	3.3692e-44
1590	Interneuron 3	Exc 2-4	Efnb2	Ephb1	1.47474e-07	0	EFNB2_EPHB1	Efnb2 - Ephb1	EPHB	Cell-Cell Contact	PMID: 15114347	HX	0.719921	37.1573	31.4418	0.000259784	0.750353	25.6126	18.2037	1.55231e-33
1485	Exc 5	Interneuron 1	Efna5	Epha7	1.47548e-07	0	EFNA5_EPHA7	Efna5 - Epha7	EPHA	Cell-Cell Contact	PMID: 15114347	HX	0.288931	38.2913	36.889	0.0587055	0.918135	28.1915	18.2699	2.02707e-18
413	Fibroblast 1	Homeostatic astrocytes 2	Fgf1	Fgfr2	1.4816e-07	0	FGF1_FGFR2	Fgf1 - Fgfr2	FGF	Secreted Signaling	PMC: 4393358	HX	0.630944	38.2214	32.4472	0.000302592	0.321	13.5432	10.9504	2.96077e-07
94	Fibroblast 1	Newly formed OL	Bmp5	BMPR1A_BMPR2	1.48712e-07	0	BMP5_BMPR1A_BMPR2	Bmp5 - (Bmpr1a+Bmpr2)	BMP	Secreted Signaling	KEGG: mmu04350; PMID:26893264	HX	0.609185	36.14	29.8671	0.000486855	1.78586	60.7595	52.3374	1.3049e-06
2160	Newly formed OL	Endothelial 3	Jag2	Notch4	1.49124e-07	0	JAG2_NOTCH4	Jag2 - Notch4	NOTCH	Cell-Cell Contact	PMID: 22353464	HX	0.250662	13.9241	9.7561	0.00780465	0.86345	28.1225	24.5238	0.00414433
914	Endothelial 2	Homeostatic astrocytes 3	Edn1	Ednrb	1.49715e-07	0	EDN1_EDNRB	Edn1 - Ednrb	EDN	Secreted Signaling	KEGG: mmu04080	HX	1.10771	16.6667	3.07692	0.00728049	0.661912	27.4222	22.3301	1.18326e-05
721	Homeostatic astrocytes 2	Endothelial 2	Cx3cl1	Cx3cr1	1.50944e-07	0.03	CX3CL1_CX3CR1	Cx3cl1 - Cx3cr1	CX3C	Secreted Signaling	KEGG: mmu04060	HX	1.52624	43.5701	38.5102	6.48143e-24	0.305786	13.1579	4.61538	0.0734029
2290	Piri 1	Exc 5	Sema5a	Plxna1	1.51462e-07	0	SEMA5A_PLXNA1	Sema5a - Plxna1	SEMA5	Cell-Cell Contact	PMID: 27533782	HX	0.311474	12.7763	8.6483	6.91707e-05	1.55212	55.3604	44.3455	3.3692e-44
1865	Immature OL	Homeostatic astrocytes 3	Dll1	Notch1	1.53608e-07	0	DLL1_NOTCH1	Dll1 - Notch1	NOTCH	Cell-Cell Contact	PMID: 22353464	HX	0.868044	17.3141	10.7232	2.23987e-06	0.357472	19.7299	17.3544	0.0195056
159	OPC1	Fibroblast 2	Wnt7a	FZD1_LRP5	1.53732e-07	0	WNT7A_FZD1_LRP5	Wnt7a - (Fzd1+Lrp5)	WNT	Secreted Signaling	KEGG: mmu04310; PMID: 23209147	HX	0.342204	24.9174	20.8061	0.000354526	0.375074	27.2537	23.279	0.299654
2336	Interneuron 1	Exc 2-4	Sema6d	Plxna1	1.54052e-07	0	SEMA6D_PLXNA1	Sema6d - Plxna1	SEMA6	Cell-Cell Contact	PMID: 27533782	HX	0.402703	20.4344	17.0007	0.00106828	1.63047	46.861	34.6955	2.31715e-73
1434	Interneuron 1	Exc 2-4 / Piri 1	Efna5	Epha4	1.54052e-07	0	EFNA5_EPHA4	Efna5 - Epha4	EPHA	Cell-Cell Contact	PMID: 15114347	HX	0.27123	16.977	13.3601	0.000317536	1.09137	49.7744	47.5924	3.87888e-05
309	Exc 5	Piri 1	Wnt7b	FZD8_LRP6	1.54414e-07	0	WNT7B_FZD8_LRP6	Wnt7b - (Fzd8+Lrp6)	WNT	Secreted Signaling	KEGG: mmu04310; PMID: 23209147	HX	0.577825	24.1859	18.2891	3.94217e-15	0.600886	26.7385	18.2575	0.00118112
1689	Interneuron 3	Exc 6b / SP	Efnb3	Epha4	1.54637e-07	0	EFNB3_EPHA4	Efnb3 - Epha4	EPHB	Cell-Cell Contact	PMID: 15114347	HX	0.727157	26.4791	19.5715	5.74103e-07	0.606753	29.0649	21.5357	1.36533e-05
133	OPC1	Homeostatic astrocytes 2	Bmp7	BMPR1A_BMPR2	1.55052e-07	0	BMP7_BMPR1A_BMPR2	Bmp7 - (Bmpr1a+Bmpr2)	BMP	Secreted Signaling	KEGG: mmu04350; PMID:26893264	HX	0.334523	29.3802	25.817	0.00243682	0.316795	16.5148	14.284	3.78433e-05
64	Fibroblast 2	OPC1	Bmp4	BMPR1A_BMPR2	1.56001e-07	0	BMP4_BMPR1A_BMPR2	Bmp4 - (Bmpr1a+Bmpr2)	BMP	Secreted Signaling	KEGG: mmu04350; PMID:26893264	HX	0.685863	23.0608	11.2319	2.60403e-07	0.459437	27.6033	21.9317	0.000266992
1478	Exc 2-4	Exc 6b / SP	Efna5	Epha7	1.56042e-07	0	EFNA5_EPHA7	Efna5 - Epha7	EPHA	Cell-Cell Contact	PMID: 15114347	HX	0.616821	29.9589	23.6752	1.0689e-20	1.06099	38.3319	30.9797	2.05402e-05
1866	OPC1	Homeostatic astrocytes 3	Dll1	Notch1	1.56218e-07	0	DLL1_NOTCH1	Dll1 - Notch1	NOTCH	Cell-Cell Contact	PMID: 22353464	HX	0.251631	17.4793	13.3987	4.13505e-05	0.357472	19.7299	17.3544	0.0195056
360	Reactive astrocytes 1	Fibroblast 1	Hbegf	Egfr	1.56453e-07	0	HBEGF_EGFR	Hbegf - Egfr	EGF	Secreted Signaling	KEGG: mmu04012	HX	0.377935	17.9841	11.0267	4.06193e-31	0.589324	25.7332	18.4519	7.44188e-06
1357	Fibroblast 2	Pericyte	Efna1	Epha4	1.56562e-07	0	EFNA1_EPHA4	Efna1 - Epha4	EPHA	Cell-Cell Contact	PMID: 15114347	HX	0.319502	22.6415	19.9275	0.254586	0.517924	22.8247	16.474	6.79471e-06
857	Fibroblast 1	Pericyte	Csf1	Csf1r	1.56798e-07	0	CSF1_CSF1R	Csf1 - Csf1r	CSF	Secreted Signaling	KEGG: mmu04060	HX	0.461729	34.1533	29.8671	0.0108089	0.41362	15.5738	11.1272	0.000325097
2247	Newly formed OL	Fibroblast 1	Sema4d	Plxnb1	1.5681e-07	0	SEMA4D_PLXNB1	Sema4d - Plxnb1	SEMA4	Cell-Cell Contact	PMID: 27533782	HX	0.547463	26.1076	20.935	0.0100021	0.488202	24.2195	17.1228	1.4626e-05
1606	Interneuron 2	Exc 5-6	Efnb2	Ephb1	1.56838e-07	0	EFNB2_EPHB1	Efnb2 - Ephb1	EPHB	Cell-Cell Contact	PMID: 15114347	HX	0.684597	22.9437	17.1866	1.03767e-05	1.46669	42.191	31.5789	2.02542e-48
1501	Interneuron 1	SP	Efna5	Epha7	1.57447e-07	0	EFNA5_EPHA7	Efna5 - Epha7	EPHA	Cell-Cell Contact	PMID: 15114347	HX	0.27123	16.977	13.3601	0.000317536	1.59392	50.2907	39.4643	1.21123e-07
2026	Fibroblast 3	Fibroblast 2	Dll4	Notch3	1.58094e-07	0	DLL4_NOTCH3	Dll4 - Notch3	NOTCH	Cell-Cell Contact	PMID: 22353464	HX	0.383951	20.0393	19.6787	0.719956	0.587316	23.0608	18.1159	0.043609
495	Microglia inflammatory 2	Fibroblast 2	Pdgfb	Pdgfra	1.58801e-07	0	PDGFB_PDGFRA	Pdgfb - Pdgfra	PDGF	Secreted Signaling	PMID: 15207812	HX	0.447444	43.9024	43.6975	0.509378	0.271749	18.6583	12.3188	0.0055446
1620	SP	Interneuron 3	Efnb2	Ephb1	1.59055e-07	0	EFNB2_EPHB1	Efnb2 - Ephb1	EPHB	Cell-Cell Contact	PMID: 15114347	HX	0.872269	40.407	35.1786	0.00458632	0.367441	21.0678	15.8657	0.000286168
2395	Exc 2-4	SP	Sema6d	Plxna1	1.59637e-07	0	SEMA6D_PLXNA1	Sema6d - Plxna1	SEMA6	Cell-Cell Contact	PMID: 27533782	HX	0.454468	19.8891	13.4635	1.5988e-27	1.26055	43.75	33.125	4.97902e-08
343	Fibroblast 1	Fibroblast 2	Wnt5a	Fzd7	1.59731e-07	0	WNT5A_FZD7	Wnt5a - Fzd7	ncWNT	Secreted Signaling	KEGG: mmu04310	HX	0.337197	27.3415	26.9742	0.500115	0.324087	16.7715	10.1449	0.00173592
1896	OPC1	Fibroblast 3	Dll1	Notch4	1.60218e-07	0	DLL1_NOTCH4	Dll1 - Notch4	NOTCH	Cell-Cell Contact	PMID: 22353464	HX	0.251631	17.4793	13.3987	4.13505e-05	0.596274	28.4872	22.8916	0.0212833
971	Exc 2-4	Exc 1-3	Bdnf	Ntrk2	1.60424e-07	0	BDNF_NTRK2	Bdnf - Ntrk2	NT	Secreted Signaling	PMID: 27908981	HX	0.799559	22.3931	14.1345	5.73912e-45	0.530225	34.4874	31.6248	0.0270276
1454	Interneuron 1	Piri 1	Efna5	Epha4	1.60479e-07	0	EFNA5_EPHA4	Efna5 - Epha4	EPHA	Cell-Cell Contact	PMID: 15114347	HX	0.27123	16.977	13.3601	0.000317536	2.72445	66.9542	56.5663	1.23593e-16
2016	Endothelial 1	Fibroblast 1	Dll4	Notch3	1.60738e-07	0	DLL4_NOTCH3	Dll4 - Notch3	NOTCH	Cell-Cell Contact	PMID: 22353464	HX	0.727941	52.6316	53.0933	0.249581	0.54948	12.3936	9.46052	0.0130674
1863	Immature OL	Homeostatic astrocytes 2	Dll1	Notch1	1.60755e-07	0	DLL1_NOTCH1	Dll1 - Notch1	NOTCH	Cell-Cell Contact	PMID: 22353464	HX	0.868044	17.3141	10.7232	2.23987e-06	0.370376	17.7262	16.3827	0.00450491
332	Fibroblast 2	Fibroblast 1	Wnt5a	Fzd4	1.61078e-07	0	WNT5A_FZD4	Wnt5a - Fzd4	ncWNT	Secreted Signaling	KEGG: mmu04310	HX	0.26331	32.0755	26.9928	0.0859741	0.376486	15.6102	9.61689	7.11587e-06
1781	Fibroblast 1	OPC1	Efnb3	Ephb1	1.62742e-07	0	EFNB3_EPHB1	Efnb3 - Ephb1	EPHB	Cell-Cell Contact	PMID: 15114347	HX	0.451706	29.7067	26.3487	0.0245358	0.264411	17.9339	13.3261	7.08997e-06
136	Fibroblast 2	Newly formed OL	Bmp7	BMPR1A_BMPR2	1.63084e-07	0	BMP7_BMPR1A_BMPR2	Bmp7 - (Bmpr1a+Bmpr2)	BMP	Secreted Signaling	KEGG: mmu04350; PMID:26893264	HX	0.56731	33.1237	28.0797	0.0560348	1.78586	60.7595	52.3374	1.3049e-06
657	Reactive astrocytes 2	Microglia inflammatory 2	Vegfa	Flt1	1.63184e-07	0	VEGFA_VEGFR1	Vegfa - Vegfr1	VEGF	Secreted Signaling	KEGG: mmu04370; PMID: 16633338	HX	0.434843	20.8609	18.47	0.012544	0.291311	24.3902	18.9076	0.126114
1389	Exc 5-6	Ex 2-3	Efna2	Epha7	1.63455e-07	0	EFNA2_EPHA7	Efna2 - Epha7	EPHA	Cell-Cell Contact	PMID: 15114347	HX	0.307811	16.5226	10.7237	3.24359e-21	0.553279	46.2511	39.9478	6.27208e-20
1435	Interneuron 2	Exc 2-4 / Piri 1	Efna5	Epha4	1.64069e-07	0	EFNA5_EPHA4	Efna5 - Epha4	EPHA	Cell-Cell Contact	PMID: 15114347	HX	0.400082	21.645	16.903	0.000404704	1.09137	49.7744	47.5924	3.87888e-05
1759	Interneuron 2	Exc 5-6	Efnb3	Ephb1	1.64855e-07	0	EFNB3_EPHB1	Efnb3 - Ephb1	EPHB	Cell-Cell Contact	PMID: 15114347	HX	0.613591	24.0981	16.2223	1.45764e-08	1.46669	42.191	31.5789	2.02542e-48
1932	Fibroblast 2	Homeostatic astrocytes 2	Dll4	Notch1	1.65405e-07	0	DLL4_NOTCH1	Dll4 - Notch1	NOTCH	Cell-Cell Contact	PMID: 22353464	HX	0.886247	23.8994	15.942	0.000675456	0.370376	17.7262	16.3827	0.00450491
2373	Piri 1	Interneuron 3	Sema6d	Plxna1	1.67101e-07	0	SEMA6D_PLXNA1	Sema6d - Plxna1	SEMA6	Cell-Cell Contact	PMID: 27533782	HX	0.54405	31.9677	25.9449	3.82288e-05	0.739505	41.847	32.8894	1.57348e-07
1690	Piri 1	Exc 6b / SP	Efnb3	Epha4	1.67839e-07	0	EFNB3_EPHA4	Efnb3 - Epha4	EPHB	Cell-Cell Contact	PMID: 15114347	HX	0.400377	33.531	29.9808	0.0289506	0.606753	29.0649	21.5357	1.36533e-05
1864	OPC1	Homeostatic astrocytes 2	Dll1	Notch1	1.67917e-07	0	DLL1_NOTCH1	Dll1 - Notch1	NOTCH	Cell-Cell Contact	PMID: 22353464	HX	0.251631	17.4793	13.3987	4.13505e-05	0.370376	17.7262	16.3827	0.00450491
1597	Exc 6b / SP	Exc 5	Efnb2	Ephb1	1.68325e-07	0	EFNB2_EPHB1	Efnb2 - Ephb1	EPHB	Cell-Cell Contact	PMID: 15114347	HX	0.272182	33.4457	31.3327	0.243568	0.431614	29.7658	25.29	3.3965e-08
2259	Newly formed OL	Microglia inflammatory 2	Sema4d	Plxnb1	1.68873e-07	0	SEMA4D_PLXNB1	Sema4d - Plxnb1	SEMA4	Cell-Cell Contact	PMID: 27533782	HX	0.547463	26.1076	20.935	0.0100021	0.346387	23.1707	18.0672	0.122021
2276	Exc 5-6	Exc 1-3	Sema5a	Plxna1	1.69031e-07	0	SEMA5A_PLXNA1	Sema5a - Plxna1	SEMA5	Cell-Cell Contact	PMID: 27533782	HX	1.00129	35.4372	27.2237	1.46244e-25	0.484667	26.498	19.7335	0.00010555
1760	Interneuron 3	Exc 5-6	Efnb3	Ephb1	1.69335e-07	0	EFNB3_EPHB1	Efnb3 - Ephb1	EPHB	Cell-Cell Contact	PMID: 15114347	HX	0.727157	26.4791	19.5715	5.74103e-07	1.46669	42.191	31.5789	2.02542e-48
438	Reactive astrocytes 2	Immature OL	Fgf1	Fgfr2	1.70702e-07	0	FGF1_FGFR2	Fgf1 - Fgfr2	FGF	Secreted Signaling	PMC: 4393358	HX	0.613881	30.6291	27.8269	0.0026034	0.533214	15.0943	8.89443	1.18432e-05
77	Fibroblast 4	Reactive astrocytes 2	Bmp4	BMPR1A_BMPR2	1.7111e-07	0	BMP4_BMPR1A_BMPR2	Bmp4 - (Bmpr1a+Bmpr2)	BMP	Secreted Signaling	KEGG: mmu04350; PMID:26893264	HX	0.687325	28.6334	21.875	0.0203776	0.270195	16.5839	14.843	0.18165
2328	Interneuron 1	SP	Sema5a	Plxna1	1.71174e-07	0	SEMA5A_PLXNA1	Sema5a - Plxna1	SEMA5	Cell-Cell Contact	PMID: 27533782	HX	0.373384	18.7057	14.5291	3.08135e-05	1.26055	43.75	33.125	4.97902e-08
417	Homeostatic astrocytes 2	Homeostatic astrocytes 2	Fgf1	Fgfr2	1.72014e-07	0	FGF1_FGFR2	Fgf1 - Fgfr2	FGF	Secreted Signaling	PMC: 4393358	HX	0.250882	19.0101	18.6259	0.165275	0.321	13.5432	10.9504	2.96077e-07
1895	Immature OL	Fibroblast 3	Dll1	Notch4	1.72062e-07	0	DLL1_NOTCH4	Dll1 - Notch4	NOTCH	Cell-Cell Contact	PMID: 22353464	HX	0.868044	17.3141	10.7232	2.23987e-06	0.596274	28.4872	22.8916	0.0212833
599	Fibroblast 2	Fibroblast 1	Vegfa	Flt1	1.72341e-07	0	VEGFA_VEGFR1	Vegfa - Vegfr1	VEGF	Secreted Signaling	KEGG: mmu04370; PMID: 16633338	HX	0.652641	21.8029	17.5725	0.0589801	0.32074	21.4759	16.3409	0.00133446
2102	Fibroblast 2	Homeostatic astrocytes 2	Jag2	Notch1	1.7427e-07	0	JAG2_NOTCH1	Jag2 - Notch1	NOTCH	Cell-Cell Contact	PMID: 22353464	HX	0.954964	25.1572	15.5797	7.22225e-05	0.370376	17.7262	16.3827	0.00450491
2398	Interneuron 3	SP	Sema6d	Plxna1	1.74464e-07	0	SEMA6D_PLXNA1	Sema6d - Plxna1	SEMA6	Cell-Cell Contact	PMID: 27533782	HX	0.281977	19.9856	16.2131	0.00852214	1.26055	43.75	33.125	4.97902e-08
219	Ex 2-3	Piri 1	Wnt4	FZD8_LRP6	1.74478e-07	0	WNT4_FZD8_LRP6	Wnt4 - (Fzd8+Lrp6)	WNT	Secreted Signaling	KEGG: mmu04310; PMID: 23209147	HX	0.312361	27.6885	24.5866	4.61452e-08	0.600886	26.7385	18.2575	0.00118112
989	Newly formed OL	Microglia	Bdnf	Ntrk2	1.77318e-07	0	BDNF_NTRK2	Bdnf - Ntrk2	NT	Secreted Signaling	PMID: 27908981	HX	0.68381	18.5127	11.4837	4.83036e-05	0.575818	27.8085	18.8455	0.000492731
726	OPC1	Endothelial 2	Cx3cl1	Cx3cr1	1.79136e-07	0.02	CX3CL1_CX3CR1	Cx3cl1 - Cx3cr1	CX3C	Secreted Signaling	KEGG: mmu04060	HX	2.25678	51.6942	43.7908	8.30186e-14	0.305786	13.1579	4.61538	0.0734029
1711	Piri 1	Interneuron 3	Efnb3	Epha4	1.80111e-07	0	EFNB3_EPHA4	Efnb3 - Epha4	EPHB	Cell-Cell Contact	PMID: 15114347	HX	0.400377	33.531	29.9808	0.0289506	0.592398	39.5382	32.8894	0.000251595
462	Fibroblast 3	Fibroblast 4	Pdgfa	Pdgfra	1.80403e-07	0	PDGFA_PDGFRA	Pdgfa - Pdgfra	PDGF	Secreted Signaling	PMID: 15207812	HX	0.324279	24.3615	22.0884	0.275805	0.405581	21.692	22.9779	0.841758
870	SP	SP	Tnfsf11	Tnfrsf11b	1.81011e-07	0	TNFSF11_TNFRSF11B	Tnfsf11 - Tnfrsf11b	RANKL	Secreted Signaling	KEGG: mmu04060	HX	0.391021	20.6395	15.8929	0.00687896	0.26608	15.407	9.55357	0.0001953
469	Immature OL	Newly formed OL	Pdgfa	Pdgfra	1.81122e-07	0	PDGFA_PDGFRA	Pdgfa - Pdgfra	PDGF	Secreted Signaling	PMID: 15207812	HX	0.338293	13.4295	10.3907	0.0220992	0.570795	33.2278	30.1829	0.176901
1653	Interneuron 1	Ex 2-3	Efnb3	Epha4	1.81748e-07	0	EFNB3_EPHA4	Efnb3 - Epha4	EPHB	Cell-Cell Contact	PMID: 15114347	HX	0.437157	14.1844	9.05144	2.12836e-09	4.67279	92.0844	87.0931	3.583e-150
736	Fibroblast 3	Homeostatic astrocytes 3	Cx3cl1	Cx3cr1	1.82067e-07	0	CX3CL1_CX3CR1	Cx3cl1 - Cx3cr1	CX3C	Secreted Signaling	KEGG: mmu04060	HX	0.491283	26.5226	18.2731	0.000739293	0.344421	19.2014	16.6566	0.0111959
1794	Newly formed OL	Reactive astrocytes 1	Efnb3	Ephb1	1.82292e-07	0	EFNB3_EPHB1	Efnb3 - Ephb1	EPHB	Cell-Cell Contact	PMID: 15114347	HX	0.528868	20.2532	14.8374	0.00374907	0.391612	22.6749	16.6147	1.1511e-19
494	Microglia inflammatory 1	Fibroblast 2	Pdgfb	Pdgfra	1.83976e-07	0	PDGFB_PDGFRA	Pdgfb - Pdgfra	PDGF	Secreted Signaling	PMID: 15207812	HX	0.558067	36.6412	30.9565	0.0679568	0.271749	18.6583	12.3188	0.0055446
379	Homeostatic astrocytes 2	Fibroblast 2	Fgf1	Fgfr1	1.85099e-07	0	FGF1_FGFR1	Fgf1 - Fgfr1	FGF	Secreted Signaling	PMC: 4393358	HX	0.250882	19.0101	18.6259	0.165275	0.316236	24.5283	17.3913	0.00549064
990	Newly formed OL	Microglia inflammatory 2	Bdnf	Ntrk2	1.85377e-07	0	BDNF_NTRK2	Bdnf - Ntrk2	NT	Secreted Signaling	PMID: 27908981	HX	0.68381	18.5127	11.4837	4.83036e-05	0.430049	38.2114	28.1513	0.0271843
916	Fibroblast 3	Homeostatic astrocytes 3	Edn1	Ednrb	1.85524e-07	0	EDN1_EDNRB	Edn1 - Ednrb	EDN	Secreted Signaling	KEGG: mmu04080	HX	0.454883	17.8782	10.8434	0.000674921	0.661912	27.4222	22.3301	1.18326e-05
1640	Ex 2-3	SP	Efnb2	Ephb1	1.85542e-07	0	EFNB2_EPHB1	Efnb2 - Ephb1	EPHB	Cell-Cell Contact	PMID: 15114347	HX	0.733247	51.9602	48.0853	6.83787e-16	0.545355	28.4884	19.5536	1.44085e-05
1481	Interneuron 2	Exc 6b / SP	Efna5	Epha7	1.85868e-07	0	EFNA5_EPHA7	Efna5 - Epha7	EPHA	Cell-Cell Contact	PMID: 15114347	HX	0.400082	21.645	16.903	0.000404704	1.06099	38.3319	30.9797	2.05402e-05
1003	Immature OL	Fibroblast 1	Gas6	Axl	1.8787e-07	0	GAS6_AXL	Gas6 - Axl	GAS	Secreted Signaling	PMID: 27801848	HX	0.370043	22.4195	17.7889	0.00826177	0.258686	24.9763	22.9085	0.134284
216	Ex 2-3	Exc 5	Wnt4	FZD8_LRP6	1.88664e-07	0	WNT4_FZD8_LRP6	Wnt4 - (Fzd8+Lrp6)	WNT	Secreted Signaling	KEGG: mmu04310; PMID: 23209147	HX	0.312361	27.6885	24.5866	4.61452e-08	0.4179	22.9144	17.6367	6.21063e-09
423	Fibroblast 2	Homeostatic astrocytes 3	Fgf1	Fgfr2	1.89046e-07	0	FGF1_FGFR2	Fgf1 - Fgfr2	FGF	Secreted Signaling	PMC: 4393358	HX	0.71877	29.979	14.8551	1.26333e-08	0.527212	16.9701	11.2257	3.58663e-09
1337	Fibroblast 2	Fibroblast 3	Efna1	Epha2	1.8998e-07	0	EFNA1_EPHA2	Efna1 - Epha2	EPHA	Cell-Cell Contact	PMID: 15114347	HX	0.319502	22.6415	19.9275	0.254586	0.516544	25.5403	18.2731	0.00253541
239	OPC1	OPC1	Wnt7a	FZD1_LRP6	1.90133e-07	0	WNT7A_FZD1_LRP6	Wnt7a - (Fzd1+Lrp6)	WNT	Secreted Signaling	KEGG: mmu04310; PMID: 23209147	HX	0.342204	24.9174	20.8061	0.000354526	0.463227	23.5537	15.2869	3.29575e-14
1949	Pericyte	Immature OL	Dll4	Notch1	1.9074e-07	0	DLL4_NOTCH1	Dll4 - Notch1	NOTCH	Cell-Cell Contact	PMID: 22353464	HX	0.407936	21.8789	18.0636	0.00458457	0.606242	19.9778	12.6351	4.23773e-06
2028	Pericyte	Fibroblast 2	Dll4	Notch3	1.91269e-07	0	DLL4_NOTCH3	Dll4 - Notch3	NOTCH	Cell-Cell Contact	PMID: 22353464	HX	0.407936	21.8789	18.0636	0.00458457	0.587316	23.0608	18.1159	0.043609
1350	Fibroblast 4	Homeostatic astrocytes 2	Efna1	Epha4	1.91348e-07	0	EFNA1_EPHA4	Efna1 - Epha4	EPHA	Cell-Cell Contact	PMID: 15114347	HX	1.36709	45.1193	41.1765	0.0244829	0.354005	12.5285	9.64515	3.3393e-09
1426	Exc 1-3	Exc 2-4	Efna5	Epha4	1.92972e-07	0	EFNA5_EPHA4	Efna5 - Epha4	EPHA	Cell-Cell Contact	PMID: 15114347	HX	0.327552	14.1145	9.89236	0.00120975	3.34153	70.7745	58.4308	5.10938e-121
352	Endothelial 3	Reactive astrocytes 1	Tgfa	Egfr	1.94378e-07	0	TGFA_EGFR	Tgfa - Egfr	EGF	Secreted Signaling	KEGG: mmu04012	HX	0.310044	13.054	12.0833	0.300776	0.615494	32.6733	23.0571	4.02877e-36
457	Reactive astrocytes 2	Reactive astrocytes 2	Fgf1	Fgfr2	1.95809e-07	0	FGF1_FGFR2	Fgf1 - Fgfr2	FGF	Secreted Signaling	PMC: 4393358	HX	0.613881	30.6291	27.8269	0.0026034	0.318316	11.6998	9.20451	0.00193328
1341	Fibroblast 2	Pericyte	Efna1	Epha2	1.96376e-07	0	EFNA1_EPHA2	Efna1 - Epha2	EPHA	Cell-Cell Contact	PMID: 15114347	HX	0.319502	22.6415	19.9275	0.254586	0.512015	26.1665	19.0029	4.01043e-06
544	Newly formed OL	Fibroblast 2	Pdgfb	Pdgfrb	1.96685e-07	0	PDGFB_PDGFRB	Pdgfb - Pdgfrb	PDGF	Secreted Signaling	PMID: 15207812	HX	0.642034	22.3101	12.5	1.13164e-07	0.508028	30.1887	24.8188	0.0369191
673	Reactive astrocytes 2	Fibroblast 1	Vegfb	Flt1	1.9671e-07	0	VEGFB_VEGFR1	Vegfb - Vegfr1	VEGF	Secreted Signaling	KEGG: mmu04370; PMID: 16633338	HX	0.264476	20.0331	19.5672	0.352754	0.32074	21.4759	16.3409	0.00133446
649	Homeostatic astrocytes 1	Microglia inflammatory 2	Vegfa	Flt1	1.97138e-07	0	VEGFA_VEGFR1	Vegfa - Vegfr1	VEGF	Secreted Signaling	KEGG: mmu04370; PMID: 16633338	HX	0.723888	17.4128	15.7027	0.000123914	0.291311	24.3902	18.9076	0.126114
909	Endothelial 2	Homeostatic astrocytes 2	Edn1	Ednrb	1.97623e-07	0	EDN1_EDNRB	Edn1 - Ednrb	EDN	Secreted Signaling	KEGG: mmu04080	HX	1.10771	16.6667	3.07692	0.00728049	0.479466	27.7904	27.0908	0.00867057
1458	Interneuron 1	SP	Efna5	Epha4	1.97928e-07	0	EFNA5_EPHA4	Efna5 - Epha4	EPHA	Cell-Cell Contact	PMID: 15114347	HX	0.27123	16.977	13.3601	0.000317536	1.97512	55.814	43.125	1.66944e-10
28	SP	SP	Bmp2	BMPR1A_BMPR2	1.98599e-07	0	BMP2_BMPR1A_BMPR2	Bmp2 - (Bmpr1a+Bmpr2)	BMP	Secreted Signaling	KEGG: mmu04350; PMID:26893264	HX	0.371099	13.5174	8.92857	0.00173022	1.01609	41.4971	38.4375	0.0776905
220	Exc 5	Piri 1	Wnt4	FZD8_LRP6	1.99918e-07	0	WNT4_FZD8_LRP6	Wnt4 - (Fzd8+Lrp6)	WNT	Secreted Signaling	KEGG: mmu04310; PMID: 23209147	HX	0.613745	27.2228	20.6504	1.06271e-16	0.600886	26.7385	18.2575	0.00118112
354	Fibroblast 2	Reactive astrocytes 1	Tgfa	Egfr	2.00443e-07	0	TGFA_EGFR	Tgfa - Egfr	EGF	Secreted Signaling	KEGG: mmu04012	HX	0.363209	17.4004	11.9565	0.00980908	0.615494	32.6733	23.0571	4.02877e-36
2084	Fibroblast 3	Pericyte	Dll4	Notch4	2.01155e-07	0	DLL4_NOTCH4	Dll4 - Notch4	NOTCH	Cell-Cell Contact	PMID: 22353464	HX	0.383951	20.0393	19.6787	0.719956	0.476578	27.1122	21.8208	0.000517638
1442	Interneuron 1	Exc 5-6	Efna5	Epha4	2.01182e-07	0	EFNA5_EPHA4	Efna5 - Epha4	EPHA	Cell-Cell Contact	PMID: 15114347	HX	0.27123	16.977	13.3601	0.000317536	2.4394	61.0452	48.6842	4.23644e-67
1429	Interneuron 1	Exc 2-4	Efna5	Epha4	2.02901e-07	0	EFNA5_EPHA4	Efna5 - Epha4	EPHA	Cell-Cell Contact	PMID: 15114347	HX	0.27123	16.977	13.3601	0.000317536	3.34153	70.7745	58.4308	5.10938e-121
420	Reactive astrocytes 2	Homeostatic astrocytes 2	Fgf1	Fgfr2	2.04249e-07	0	FGF1_FGFR2	Fgf1 - Fgfr2	FGF	Secreted Signaling	PMC: 4393358	HX	0.613881	30.6291	27.8269	0.0026034	0.321	13.5432	10.9504	2.96077e-07
2091	Newly formed OL	Endothelial 2	Jag2	Notch1	2.05474e-07	0	JAG2_NOTCH1	Jag2 - Notch1	NOTCH	Cell-Cell Contact	PMID: 22353464	HX	0.250662	13.9241	9.7561	0.00780465	0.503785	57.0175	49.2308	0.46613
1446	Exc 5	Exc 6b / SP	Efna5	Epha4	2.07599e-07	0	EFNA5_EPHA4	Efna5 - Epha4	EPHA	Cell-Cell Contact	PMID: 15114347	HX	0.288931	38.2913	36.889	0.0587055	0.606753	29.0649	21.5357	1.36533e-05
1939	Fibroblast 2	Homeostatic astrocytes 3	Dll4	Notch1	2.08125e-07	0	DLL4_NOTCH1	Dll4 - Notch1	NOTCH	Cell-Cell Contact	PMID: 22353464	HX	0.886247	23.8994	15.942	0.000675456	0.357472	19.7299	17.3544	0.0195056
605	Newly formed OL	Fibroblast 1	Vegfa	Flt1	2.08219e-07	0	VEGFA_VEGFR1	Vegfa - Vegfr1	VEGF	Secreted Signaling	KEGG: mmu04370; PMID: 16633338	HX	1.47082	31.962	18.1911	2.15662e-11	0.32074	21.4759	16.3409	0.00133446
899	Endothelial 2	Pericyte	Edn1	Ednra	2.08767e-07	0	EDN1_EDNRA	Edn1 - Ednra	EDN	Secreted Signaling	KEGG: mmu04080	HX	1.10771	16.6667	3.07692	0.00728049	0.72773	37.3897	30.1301	3.36536e-06
1679	Exc 2-4	Exc 5-6	Efnb3	Epha4	2.08963e-07	0	EFNB3_EPHA4	Efnb3 - Epha4	EPHB	Cell-Cell Contact	PMID: 15114347	HX	0.379703	11.3218	6.15967	1.03955e-32	2.4394	61.0452	48.6842	4.23644e-67
942	Endothelial 1	Reactive astrocytes 2	Edn1	Ednrb	2.09792e-07	0	EDN1_EDNRB	Edn1 - Ednrb	EDN	Secreted Signaling	KEGG: mmu04080	HX	0.430696	28.2297	23.6308	0.000609251	0.287216	15.1214	14.843	0.520361
317	Fibroblast 1	Fibroblast 4	Wnt5a	Fzd1	2.10194e-07	0	WNT5A_FZD1	Wnt5a - Fzd1	ncWNT	Secreted Signaling	KEGG: mmu04310	HX	0.337197	27.3415	26.9742	0.500115	0.342192	20.8243	17.4632	0.152417
1712	SP	Interneuron 3	Efnb3	Epha4	2.10321e-07	0	EFNB3_EPHA4	Efnb3 - Epha4	EPHB	Cell-Cell Contact	PMID: 15114347	HX	0.613892	22.8198	15.7143	0.000185524	0.592398	39.5382	32.8894	0.000251595
1551	Ex 2-3	Interneuron 1	Efnb2	Epha4	2.11863e-07	0.02	EFNB2_EPHA4	Efnb2 - Epha4	EPHB	Cell-Cell Contact	PMID: 15114347	HX	0.733247	51.9602	48.0853	6.83787e-16	0.626353	27.0833	21.5765	5.83009e-07
1361	Fibroblast 2	Fibroblast 1	Efna1	Epha7	2.12997e-07	0	EFNA1_EPHA7	Efna1 - Epha7	EPHA	Cell-Cell Contact	PMID: 15114347	HX	0.319502	22.6415	19.9275	0.254586	0.46598	23.5572	15.95	2.2776e-06
492	Fibroblast 3	Fibroblast 2	Pdgfb	Pdgfra	2.13345e-07	0	PDGFB_PDGFRA	Pdgfb - Pdgfra	PDGF	Secreted Signaling	PMID: 15207812	HX	0.633118	36.7387	32.5301	0.0409094	0.271749	18.6583	12.3188	0.0055446
387	Fibroblast 2	OPC1	Fgf1	Fgfr1	2.13569e-07	0	FGF1_FGFR1	Fgf1 - Fgfr1	FGF	Secreted Signaling	PMC: 4393358	HX	0.71877	29.979	14.8551	1.26333e-08	0.28378	20.5372	16.4851	0.00014314
2136	Newly formed OL	Reactive astrocytes 1	Jag2	Notch2	2.13627e-07	0	JAG2_NOTCH2	Jag2 - Notch2	NOTCH	Cell-Cell Contact	PMID: 22353464	HX	0.250662	13.9241	9.7561	0.00780465	0.383006	41.3732	37.99	1.94292e-06
1619	Piri 1	Interneuron 3	Efnb2	Ephb1	2.15604e-07	0	EFNB2_EPHB1	Efnb2 - Ephb1	EPHB	Cell-Cell Contact	PMID: 15114347	HX	2.06269	72.2911	68.5458	1.48826e-12	0.367441	21.0678	15.8657	0.000286168
976	SP	Exc 6b / Piri 2-3	Bdnf	Ntrk2	2.16058e-07	0	BDNF_NTRK2	Bdnf - Ntrk2	NT	Secreted Signaling	PMID: 27908981	HX	1.49967	47.5291	37.2321	4.61425e-07	0.286881	13.8424	13.8489	0.473174
713	Pericyte	Fibroblast 4	Igf2	Igf2r	2.16377e-07	0	IGF2_IGF2R	Igf2 - Igf2r	IGF	Secreted Signaling	PMID: 14604834	HX	0.489206	41.3619	40.2457	0.465525	0.281269	14.5336	12.3162	0.257477
109	OPC1	Endothelial 2	Bmp7	BMPR1A_BMPR2	2.16643e-07	0	BMP7_BMPR1A_BMPR2	Bmp7 - (Bmpr1a+Bmpr2)	BMP	Secreted Signaling	KEGG: mmu04350; PMID:26893264	HX	0.334523	29.3802	25.817	0.00243682	0.279329	37.7193	34.6154	0.470319
648	Fibroblast 3	Microglia inflammatory 2	Vegfa	Flt1	2.16862e-07	0	VEGFA_VEGFR1	Vegfa - Vegfr1	VEGF	Secreted Signaling	KEGG: mmu04370; PMID: 16633338	HX	0.756712	28.0943	19.8795	0.000794377	0.291311	24.3902	18.9076	0.126114
1417	Newly formed OL	Fibroblast 3	Efna5	Epha2	2.17388e-07	0	EFNA5_EPHA2	Efna5 - Epha2	EPHA	Cell-Cell Contact	PMID: 15114347	HX	0.518915	25.9494	17.5813	3.09911e-05	0.516544	25.5403	18.2731	0.00253541
357	Endothelial 2	Fibroblast 1	Hbegf	Egfr	2.19202e-07	0	HBEGF_EGFR	Hbegf - Egfr	EGF	Secreted Signaling	KEGG: mmu04012	HX	1.08864	28.0702	10.7692	0.00893658	0.589324	25.7332	18.4519	7.44188e-06
2105	Fibroblast 2	Homeostatic astrocytes 3	Jag2	Notch1	2.19279e-07	0	JAG2_NOTCH1	Jag2 - Notch1	NOTCH	Cell-Cell Contact	PMID: 22353464	HX	0.954964	25.1572	15.5797	7.22225e-05	0.357472	19.7299	17.3544	0.0195056
266	OPC1	Fibroblast 1	Wnt7a	FZD4_LRP6	2.19576e-07	0	WNT7A_FZD4_LRP6	Wnt7a - (Fzd4+Lrp6)	WNT	Secreted Signaling	KEGG: mmu04310; PMID: 23209147	HX	0.342204	24.9174	20.8061	0.000354526	0.704212	26.9158	17.3182	3.55793e-06
2396	Interneuron 1	SP	Sema6d	Plxna1	2.20938e-07	0	SEMA6D_PLXNA1	Sema6d - Plxna1	SEMA6	Cell-Cell Contact	PMID: 27533782	HX	0.402703	20.4344	17.0007	0.00106828	1.26055	43.75	33.125	4.97902e-08
2340	Exc 2-4	Exc 2-4 / Piri 1	Sema6d	Plxna1	2.2217e-07	0	SEMA6D_PLXNA1	Sema6d - Plxna1	SEMA6	Cell-Cell Contact	PMID: 27533782	HX	0.454468	19.8891	13.4635	1.5988e-27	0.445357	21.0344	20.9367	0.245526
2357	Immature OL	Fibroblast 3	Sema6d	Plxna1	2.24222e-07	0.02	SEMA6D_PLXNA1	Sema6d - Plxna1	SEMA6	Cell-Cell Contact	PMID: 27533782	HX	0.659854	22.7525	15.7938	4.77505e-05	0.398649	24.9509	21.6867	0.0852456
38	Immature OL	Endothelial 3	Bmp4	BMPR1A_BMPR2	2.2444e-07	0	BMP4_BMPR1A_BMPR2	Bmp4 - (Bmpr1a+Bmpr2)	BMP	Secreted Signaling	KEGG: mmu04350; PMID:26893264	HX	1.15902	33.2963	30.7564	0.0618588	0.481485	29.3312	30.0298	0.369156
2094	Newly formed OL	Fibroblast 2	Jag2	Notch1	2.24542e-07	0	JAG2_NOTCH1	Jag2 - Notch1	NOTCH	Cell-Cell Contact	PMID: 22353464	HX	0.250662	13.9241	9.7561	0.00780465	1.56882	59.3291	51.2681	0.000177071
1526	Interneuron 2	Exc 2-4 / Piri 1	Efnb2	Epha4	2.2477e-07	0	EFNB2_EPHA4	Efnb2 - Epha4	EPHB	Cell-Cell Contact	PMID: 15114347	HX	0.684597	22.9437	17.1866	1.03767e-05	1.09137	49.7744	47.5924	3.87888e-05
997	Endothelial 2	Fibroblast 1	Gas6	Axl	2.25372e-07	0	GAS6_AXL	Gas6 - Axl	GAS	Secreted Signaling	PMID: 27801848	HX	0.771733	25.4386	16.9231	0.186026	0.258686	24.9763	22.9085	0.134284
318	Fibroblast 2	Fibroblast 4	Wnt5a	Fzd1	2.25396e-07	0	WNT5A_FZD1	Wnt5a - Fzd1	ncWNT	Secreted Signaling	KEGG: mmu04310	HX	0.26331	32.0755	26.9928	0.0859741	0.342192	20.8243	17.4632	0.152417
224	SP	SP	Wnt4	FZD8_LRP6	2.27148e-07	0	WNT4_FZD8_LRP6	Wnt4 - (Fzd8+Lrp6)	WNT	Secreted Signaling	KEGG: mmu04310; PMID: 23209147	HX	0.65906	20.2035	11.6964	3.52812e-07	0.412425	20.0581	13.6607	0.00896731
348	Fibroblast 1	Fibroblast 1	Tgfa	Egfr	2.27983e-07	0	TGFA_EGFR	Tgfa - Egfr	EGF	Secreted Signaling	KEGG: mmu04012	HX	0.258165	14.1911	9.30414	0.000143611	0.589324	25.7332	18.4519	7.44188e-06
437	Reactive astrocytes 1	Immature OL	Fgf1	Fgfr2	2.28217e-07	0	FGF1_FGFR2	Fgf1 - Fgfr2	FGF	Secreted Signaling	PMC: 4393358	HX	0.333863	33.4848	29.608	6.59169e-08	0.533214	15.0943	8.89443	1.18432e-05
609	Reactive astrocytes 2	Fibroblast 1	Vegfa	Flt1	2.28289e-07	0	VEGFA_VEGFR1	Vegfa - Vegfr1	VEGF	Secreted Signaling	KEGG: mmu04370; PMID: 16633338	HX	0.434843	20.8609	18.47	0.012544	0.32074	21.4759	16.3409	0.00133446
2011	Endothelial 3	Endothelial 1	Dll4	Notch3	2.28557e-07	0	DLL4_NOTCH3	Dll4 - Notch3	NOTCH	Cell-Cell Contact	PMID: 22353464	HX	0.813079	26.0274	23.2143	0.0122513	0.316054	14.3541	11.6633	0.00709351
1676	Interneuron 1	Exc 5	Efnb3	Epha4	2.28937e-07	0	EFNB3_EPHA4	Efnb3 - Epha4	EPHB	Cell-Cell Contact	PMID: 15114347	HX	0.437157	14.1844	9.05144	2.12836e-09	5.99708	88.4925	83.8028	1.11126e-85
1695	Newly formed OL	Fibroblast 4	Efnb3	Epha4	2.30484e-07	0	EFNB3_EPHA4	Efnb3 - Epha4	EPHB	Cell-Cell Contact	PMID: 15114347	HX	0.528868	20.2532	14.8374	0.00374907	0.556822	31.2364	28.125	0.131295
426	Homeostatic astrocytes 2	Homeostatic astrocytes 3	Fgf1	Fgfr2	2.33171e-07	0	FGF1_FGFR2	Fgf1 - Fgfr2	FGF	Secreted Signaling	PMC: 4393358	HX	0.250882	19.0101	18.6259	0.165275	0.527212	16.9701	11.2257	3.58663e-09
284	OPC1	Fibroblast 2	Wnt7a	FZD7_LRP6	2.3474e-07	0	WNT7A_FZD7_LRP6	Wnt7a - (Fzd7+Lrp6)	WNT	Secreted Signaling	KEGG: mmu04310; PMID: 23209147	HX	0.342204	24.9174	20.8061	0.000354526	0.537641	26.4151	15.5797	0.000868018
137	OPC1	Newly formed OL	Bmp7	BMPR1A_BMPR2	2.34744e-07	0	BMP7_BMPR1A_BMPR2	Bmp7 - (Bmpr1a+Bmpr2)	BMP	Secreted Signaling	KEGG: mmu04350; PMID:26893264	HX	0.334523	29.3802	25.817	0.00243682	1.78586	60.7595	52.3374	1.3049e-06
911	Fibroblast 3	Homeostatic astrocytes 2	Edn1	Ednrb	2.3571e-07	0	EDN1_EDNRB	Edn1 - Ednrb	EDN	Secreted Signaling	KEGG: mmu04080	HX	0.454883	17.8782	10.8434	0.000674921	0.479466	27.7904	27.0908	0.00867057
263	OPC1	Endothelial 3	Wnt7a	FZD4_LRP6	2.35891e-07	0	WNT7A_FZD4_LRP6	Wnt7a - (Fzd4+Lrp6)	WNT	Secreted Signaling	KEGG: mmu04310; PMID: 23209147	HX	0.342204	24.9174	20.8061	0.000354526	0.347574	16.3578	15.2083	0.255875
1669	Interneuron 2	Exc 2-4 / Piri 1	Efnb3	Epha4	2.36259e-07	0	EFNB3_EPHA4	Efnb3 - Epha4	EPHB	Cell-Cell Contact	PMID: 15114347	HX	0.613591	24.0981	16.2223	1.45764e-08	1.09137	49.7744	47.5924	3.87888e-05
1450	Exc 2-4	Interneuron 3	Efna5	Epha4	2.36994e-07	0	EFNA5_EPHA4	Efna5 - Epha4	EPHA	Cell-Cell Contact	PMID: 15114347	HX	0.616821	29.9589	23.6752	1.0689e-20	0.592398	39.5382	32.8894	0.000251595
1409	Newly formed OL	Endothelial 1	Efna5	Epha2	2.38123e-07	0	EFNA5_EPHA2	Efna5 - Epha2	EPHA	Cell-Cell Contact	PMID: 15114347	HX	0.518915	25.9494	17.5813	3.09911e-05	0.336871	20.202	16.6836	0.00307814
8	Fibroblast 3	Microglia inflammatory 2	Tgfb1	TGFbR1_R2	2.41938e-07	0	TGFB1_TGFBR1_TGFBR2	Tgfb1 - (Tgfbr1+Tgfbr2)	TGFb	Secreted Signaling	KEGG: mmu04350	HX	0.289924	17.6817	12.249	0.0118209	0.346179	53.6585	47.0588	0.0917064
1714	Fibroblast 3	Newly formed OL	Efnb3	Epha4	2.42656e-07	0	EFNB3_EPHA4	Efnb3 - Epha4	EPHB	Cell-Cell Contact	PMID: 15114347	HX	0.298194	12.9666	7.83133	0.00594892	2.96014	63.6076	49.5935	9.29465e-11
81	Fibroblast 1	Endothelial 2	Bmp5	BMPR1A_BMPR2	2.43346e-07	0	BMP5_BMPR1A_BMPR2	Bmp5 - (Bmpr1a+Bmpr2)	BMP	Secreted Signaling	KEGG: mmu04350; PMID:26893264	HX	0.609185	36.14	29.8671	0.000486855	0.279329	37.7193	34.6154	0.470319
302	Exc 5	Ex 2-3	Wnt7b	FZD1_LRP6	2.43661e-07	0	WNT7B_FZD1_LRP6	Wnt7b - (Fzd1+Lrp6)	WNT	Secreted Signaling	KEGG: mmu04310; PMID: 23209147	HX	0.577825	24.1859	18.2891	3.94217e-15	0.484902	27.9027	21.2097	1.5665e-22
2506	Homeostatic astrocytes 3	Microglia inflammatory 1	Cntn1	Notch2	2.44083e-07	0.04	CNTN1_NOTCH2	Cntn1 - Notch2	CNTN	Cell-Cell Contact	PMID:14567914;PMID: 33957164	HX	0.254178	15.7369	13.3192	0.0124219	0.450929	35.8779	30.4348	0.0901131
142	Reactive astrocytes 1	OPC1	Bmp7	BMPR1A_BMPR2	2.47139e-07	0	BMP7_BMPR1A_BMPR2	Bmp7 - (Bmpr1a+Bmpr2)	BMP	Secreted Signaling	KEGG: mmu04350; PMID:26893264	HX	0.268961	19.7533	14.7159	2.54155e-14	0.459437	27.6033	21.9317	0.000266992
153	OPC1	Reactive astrocytes 2	Bmp7	BMPR1A_BMPR2	2.47145e-07	0	BMP7_BMPR1A_BMPR2	Bmp7 - (Bmpr1a+Bmpr2)	BMP	Secreted Signaling	KEGG: mmu04350; PMID:26893264	HX	0.334523	29.3802	25.817	0.00243682	0.270195	16.5839	14.843	0.18165
118	Reactive astrocytes 1	Fibroblast 1	Bmp7	BMPR1A_BMPR2	2.47673e-07	0	BMP7_BMPR1A_BMPR2	Bmp7 - (Bmpr1a+Bmpr2)	BMP	Secreted Signaling	KEGG: mmu04350; PMID:26893264	HX	0.268961	19.7533	14.7159	2.54155e-14	0.659067	32.0246	24.7068	1.08873e-05
601	Homeostatic astrocytes 1	Fibroblast 1	Vegfa	Flt1	2.48126e-07	0	VEGFA_VEGFR1	Vegfa - Vegfr1	VEGF	Secreted Signaling	KEGG: mmu04370; PMID: 16633338	HX	0.723888	17.4128	15.7027	0.000123914	0.32074	21.4759	16.3409	0.00133446
1581	Exc 5-6	Ex 2-3	Efnb2	Ephb1	2.48506e-07	0	EFNB2_EPHB1	Efnb2 - Ephb1	EPHB	Cell-Cell Contact	PMID: 15114347	HX	0.57865	28.9648	22.8158	3.03142e-16	0.333909	28.5026	24.4822	5.516e-12
1355	Fibroblast 2	OPC1	Efna1	Epha4	2.50851e-07	0	EFNA1_EPHA4	Efna1 - Epha4	EPHA	Cell-Cell Contact	PMID: 15114347	HX	0.319502	22.6415	19.9275	0.254586	0.778423	26.6116	18.6275	1.09264e-12
1899	Immature OL	Pericyte	Dll1	Notch4	2.51735e-07	0	DLL1_NOTCH4	Dll1 - Notch4	NOTCH	Cell-Cell Contact	PMID: 22353464	HX	0.868044	17.3141	10.7232	2.23987e-06	0.476578	27.1122	21.8208	0.000517638
35	Fibroblast 1	Endothelial 3	Bmp4	BMPR1A_BMPR2	2.52535e-07	0	BMP4_BMPR1A_BMPR2	Bmp4 - (Bmpr1a+Bmpr2)	BMP	Secreted Signaling	KEGG: mmu04350; PMID:26893264	HX	1.45951	55.913	54.1048	0.0018486	0.481485	29.3312	30.0298	0.369156
1443	Interneuron 2	Exc 5-6	Efna5	Epha4	2.5317e-07	0	EFNA5_EPHA4	Efna5 - Epha4	EPHA	Cell-Cell Contact	PMID: 15114347	HX	0.400082	21.645	16.903	0.000404704	2.4394	61.0452	48.6842	4.23644e-67
2176	OPC1	Fibroblast 2	Dll1	Notch2	2.53619e-07	0	DLL1_NOTCH2	Dll1 - Notch2	NOTCH	Cell-Cell Contact	PMID: 22353464	HX	0.251631	17.4793	13.3987	4.13505e-05	0.3648	36.6876	30.2536	0.0233578
2486	Homeostatic astrocytes 3	Fibroblast 2	Cntn1	Notch2	2.53636e-07	0.01	CNTN1_NOTCH2	Cntn1 - Notch2	CNTN	Cell-Cell Contact	PMID:14567914;PMID: 33957164	HX	0.254178	15.7369	13.3192	0.0124219	0.3648	36.6876	30.2536	0.0233578
1900	OPC1	Pericyte	Dll1	Notch4	2.53822e-07	0	DLL1_NOTCH4	Dll1 - Notch4	NOTCH	Cell-Cell Contact	PMID: 22353464	HX	0.251631	17.4793	13.3987	4.13505e-05	0.476578	27.1122	21.8208	0.000517638
183	OPC1	Fibroblast 1	Wnt7a	FZD4_LRP5	2.54069e-07	0	WNT7A_FZD4_LRP5	Wnt7a - (Fzd4+Lrp5)	WNT	Secreted Signaling	KEGG: mmu04310; PMID: 23209147	HX	0.342204	24.9174	20.8061	0.000354526	0.49739	29.6594	24.4722	0.00294142
2175	Immature OL	Fibroblast 2	Dll1	Notch2	2.54782e-07	0	DLL1_NOTCH2	Dll1 - Notch2	NOTCH	Cell-Cell Contact	PMID: 22353464	HX	0.868044	17.3141	10.7232	2.23987e-06	0.3648	36.6876	30.2536	0.0233578
2323	Piri 1	Piri 1	Sema5a	Plxna1	2.59293e-07	0	SEMA5A_PLXNA1	Sema5a - Plxna1	SEMA5	Cell-Cell Contact	PMID: 27533782	HX	0.311474	12.7763	8.6483	6.91707e-05	0.801015	34.0162	25.4965	5.34929e-09
901	Fibroblast 3	Pericyte	Edn1	Ednra	2.59595e-07	0	EDN1_EDNRA	Edn1 - Ednra	EDN	Secreted Signaling	KEGG: mmu04080	HX	0.454883	17.8782	10.8434	0.000674921	0.72773	37.3897	30.1301	3.36536e-06
1728	Newly formed OL	Reactive astrocytes 1	Efnb3	Epha4	2.6108e-07	0.04	EFNB3_EPHA4	Efnb3 - Epha4	EPHB	Cell-Cell Contact	PMID: 15114347	HX	0.528868	20.2532	14.8374	0.00374907	0.544896	25.3368	19.1238	4.30792e-20
915	Fibroblast 2	Homeostatic astrocytes 3	Edn1	Ednrb	2.62345e-07	0	EDN1_EDNRB	Edn1 - Ednrb	EDN	Secreted Signaling	KEGG: mmu04080	HX	0.72554	18.239	7.78986	3.65058e-07	0.661912	27.4222	22.3301	1.18326e-05
1693	Newly formed OL	Fibroblast 2	Efnb3	Epha4	2.62756e-07	0	EFNB3_EPHA4	Efnb3 - Epha4	EPHB	Cell-Cell Contact	PMID: 15114347	HX	0.528868	20.2532	14.8374	0.00374907	0.440851	37.1069	30.4348	0.0167822
1425	Exc 2-4	Exc 1-3	Efna5	Epha4	2.64294e-07	0	EFNA5_EPHA4	Efna5 - Epha4	EPHA	Cell-Cell Contact	PMID: 15114347	HX	0.616821	29.9589	23.6752	1.0689e-20	0.929473	32.7563	23.3214	5.42842e-08
1359	Fibroblast 2	Reactive astrocytes 1	Efna1	Epha4	2.65627e-07	0	EFNA1_EPHA4	Efna1 - Epha4	EPHA	Cell-Cell Contact	PMID: 15114347	HX	0.319502	22.6415	19.9275	0.254586	0.544896	25.3368	19.1238	4.30792e-20
1942	Pericyte	Homeostatic astrocytes 3	Dll4	Notch1	2.66902e-07	0	DLL4_NOTCH1	Dll4 - Notch1	NOTCH	Cell-Cell Contact	PMID: 22353464	HX	0.407936	21.8789	18.0636	0.00458457	0.357472	19.7299	17.3544	0.0195056
2356	Endothelial 1	Fibroblast 3	Sema6d	Plxna1	2.69489e-07	0	SEMA6D_PLXNA1	Sema6d - Plxna1	SEMA6	Cell-Cell Contact	PMID: 27533782	HX	0.404907	25.6778	21.5517	0.00147388	0.398649	24.9509	21.6867	0.0852456
1935	Pericyte	Homeostatic astrocytes 2	Dll4	Notch1	2.7039e-07	0	DLL4_NOTCH1	Dll4 - Notch1	NOTCH	Cell-Cell Contact	PMID: 22353464	HX	0.407936	21.8789	18.0636	0.00458457	0.370376	17.7262	16.3827	0.00450491
923	Endothelial 1	Microglia inflammatory 2	Edn1	Ednrb	2.71443e-07	0	EDN1_EDNRB	Edn1 - Ednrb	EDN	Secreted Signaling	KEGG: mmu04080	HX	0.430696	28.2297	23.6308	0.000609251	0.440568	23.9837	15.5462	0.019838
2283	Exc 6b / SP	Exc 2-4 / Piri 1	Sema5a	Plxna1	2.71588e-07	0	SEMA5A_PLXNA1	Sema5a - Plxna1	SEMA5	Cell-Cell Contact	PMID: 27533782	HX	0.789905	42.3757	35.9223	0.00188675	0.445357	21.0344	20.9367	0.245526
2021	Fibroblast 4	Fibroblast 1	Dll4	Notch3	2.73135e-07	0	DLL4_NOTCH3	Dll4 - Notch3	NOTCH	Cell-Cell Contact	PMID: 22353464	HX	0.670092	62.9067	64.3382	0.976552	0.54948	12.3936	9.46052	0.0130674
1641	Exc 2-4	SP	Efnb2	Ephb1	2.74347e-07	0	EFNB2_EPHB1	Efnb2 - Ephb1	EPHB	Cell-Cell Contact	PMID: 15114347	HX	0.993455	36.6303	28.2261	1.41708e-35	0.545355	28.4884	19.5536	1.44085e-05
476	Fibroblast 3	Fibroblast 2	Pdgfa	Pdgfrb	2.74834e-07	0	PDGFA_PDGFRB	Pdgfa - Pdgfrb	PDGF	Secreted Signaling	PMID: 15207812	HX	0.324279	24.3615	22.0884	0.275805	0.508028	30.1887	24.8188	0.0369191
198	OPC1	Fibroblast 2	Wnt7a	FZD7_LRP5	2.75113e-07	0	WNT7A_FZD7_LRP5	Wnt7a - (Fzd7+Lrp5)	WNT	Secreted Signaling	KEGG: mmu04310; PMID: 23209147	HX	0.342204	24.9174	20.8061	0.000354526	0.464445	29.3501	22.5543	0.0087372
1750	Exc 5-6	Exc 5	Efnb3	Ephb1	2.75218e-07	0	EFNB3_EPHB1	Efnb3 - Ephb1	EPHB	Cell-Cell Contact	PMID: 15114347	HX	0.536662	18.8945	11.8026	1.60525e-29	0.431614	29.7658	25.29	3.3965e-08
409	Microglia	Fibroblast 1	Fgf1	Fgfr2	2.78153e-07	0	FGF1_FGFR2	Fgf1 - Fgfr2	FGF	Secreted Signaling	PMC: 4393358	HX	0.282311	19.1529	13.5823	0.0177979	0.79642	36.6131	29.398	6.94449e-06
993	Newly formed OL	OPC2	Bdnf	Ntrk2	2.78618e-07	0	BDNF_NTRK2	Bdnf - Ntrk2	NT	Secreted Signaling	PMID: 27908981	HX	0.68381	18.5127	11.4837	4.83036e-05	0.391358	22.4703	21.3113	0.0104789
152	Fibroblast 2	Reactive astrocytes 2	Bmp7	BMPR1A_BMPR2	2.789e-07	0	BMP7_BMPR1A_BMPR2	Bmp7 - (Bmpr1a+Bmpr2)	BMP	Secreted Signaling	KEGG: mmu04350; PMID:26893264	HX	0.56731	33.1237	28.0797	0.0560348	0.270195	16.5839	14.843	0.18165
2073	Pericyte	Fibroblast 3	Dll4	Notch4	2.79633e-07	0	DLL4_NOTCH4	Dll4 - Notch4	NOTCH	Cell-Cell Contact	PMID: 22353464	HX	0.407936	21.8789	18.0636	0.00458457	0.596274	28.4872	22.8916	0.0212833
425	Fibroblast 4	Homeostatic astrocytes 3	Fgf1	Fgfr2	2.79722e-07	0	FGF1_FGFR2	Fgf1 - Fgfr2	FGF	Secreted Signaling	PMC: 4393358	HX	0.399734	32.538	31.4338	0.402704	0.527212	16.9701	11.2257	3.58663e-09
1592	SP	Exc 2-4	Efnb2	Ephb1	2.8069e-07	0	EFNB2_EPHB1	Efnb2 - Ephb1	EPHB	Cell-Cell Contact	PMID: 15114347	HX	0.872269	40.407	35.1786	0.00458632	0.750353	25.6126	18.2037	1.55231e-33
68	Fibroblast 2	Pericyte	Bmp4	BMPR1A_BMPR2	2.81511e-07	0	BMP4_BMPR1A_BMPR2	Bmp4 - (Bmpr1a+Bmpr2)	BMP	Secreted Signaling	KEGG: mmu04350; PMID:26893264	HX	0.685863	23.0608	11.2319	2.60403e-07	1.00929	54.0353	49.422	3.20107e-05
1718	Newly formed OL	OPC1	Efnb3	Epha4	2.82552e-07	0.01	EFNB3_EPHA4	Efnb3 - Epha4	EPHB	Cell-Cell Contact	PMID: 15114347	HX	0.528868	20.2532	14.8374	0.00374907	0.778423	26.6116	18.6275	1.09264e-12
260	OPC1	Endothelial 2	Wnt7a	FZD4_LRP6	2.83287e-07	0	WNT7A_FZD4_LRP6	Wnt7a - (Fzd4+Lrp6)	WNT	Secreted Signaling	KEGG: mmu04310; PMID: 23209147	HX	0.342204	24.9174	20.8061	0.000354526	0.679768	26.3158	15.3846	0.0889709
1999	Fibroblast 3	Microglia inflammatory 1	Dll4	Notch2	2.83875e-07	0	DLL4_NOTCH2	Dll4 - Notch2	NOTCH	Cell-Cell Contact	PMID: 22353464	HX	0.383951	20.0393	19.6787	0.719956	0.450929	35.8779	30.4348	0.0901131
2354	Interneuron 2	Exc 6b / SP	Sema6d	Plxna1	2.84162e-07	0	SEMA6D_PLXNA1	Sema6d - Plxna1	SEMA6	Cell-Cell Contact	PMID: 27533782	HX	0.599281	35.3535	33.0686	0.0804405	0.689336	27.4642	20.0353	4.86544e-06
1351	Fibroblast 2	Immature OL	Efna1	Epha4	2.84262e-07	0	EFNA1_EPHA4	Efna1 - Epha4	EPHA	Cell-Cell Contact	PMID: 15114347	HX	0.319502	22.6415	19.9275	0.254586	1.09042	28.7458	16.8745	2.04567e-11
2115	Newly formed OL	OPC1	Jag2	Notch1	2.84657e-07	0	JAG2_NOTCH1	Jag2 - Notch1	NOTCH	Cell-Cell Contact	PMID: 22353464	HX	0.250662	13.9241	9.7561	0.00780465	0.585495	44.5041	39.3972	0.000102968
743	Microglia inflammatory 1	Homeostatic astrocytes 3	Cx3cl1	Cx3cr1	2.88829e-07	0	CX3CL1_CX3CR1	Cx3cl1 - Cx3cr1	CX3C	Secreted Signaling	KEGG: mmu04060	HX	0.590697	25.9542	23.4783	0.203808	0.344421	19.2014	16.6566	0.0111959
2180	OPC1	Microglia inflammatory 1	Dll1	Notch2	2.89675e-07	0	DLL1_NOTCH2	Dll1 - Notch2	NOTCH	Cell-Cell Contact	PMID: 22353464	HX	0.251631	17.4793	13.3987	4.13505e-05	0.450929	35.8779	30.4348	0.0901131
6	Fibroblast 4	Microglia	Tgfb1	TGFbR1_R2	2.9196e-07	0	TGFB1_TGFBR1_TGFBR2	Tgfb1 - (Tgfbr1+Tgfbr2)	TGFb	Secreted Signaling	KEGG: mmu04350	HX	0.280425	21.692	19.8529	0.333032	0.502796	30.4788	24.8727	0.309419
604	Immature OL	Fibroblast 1	Vegfa	Flt1	2.92639e-07	0	VEGFA_VEGFR1	Vegfa - Vegfr1	VEGF	Secreted Signaling	KEGG: mmu04370; PMID: 16633338	HX	1.05696	29.8557	19.1189	4.25009e-09	0.32074	21.4759	16.3409	0.00133446
2388	Exc 2-4	Piri 1	Sema6d	Plxna1	2.92882e-07	0	SEMA6D_PLXNA1	Sema6d - Plxna1	SEMA6	Cell-Cell Contact	PMID: 27533782	HX	0.454468	19.8891	13.4635	1.5988e-27	0.801015	34.0162	25.4965	5.34929e-09
1406	Exc 5-6	SP	Efna2	Epha7	2.94034e-07	0	EFNA2_EPHA7	Efna2 - Epha7	EPHA	Cell-Cell Contact	PMID: 15114347	HX	0.307811	16.5226	10.7237	3.24359e-21	1.59392	50.2907	39.4643	1.21123e-07
180	OPC1	Endothelial 3	Wnt7a	FZD4_LRP5	2.94117e-07	0	WNT7A_FZD4_LRP5	Wnt7a - (Fzd4+Lrp5)	WNT	Secreted Signaling	KEGG: mmu04310; PMID: 23209147	HX	0.342204	24.9174	20.8061	0.000354526	0.283283	17.6471	17.619	0.645257
2157	Newly formed OL	Endothelial 1	Jag2	Notch4	2.94169e-07	0	JAG2_NOTCH4	Jag2 - Notch4	NOTCH	Cell-Cell Contact	PMID: 22353464	HX	0.250662	13.9241	9.7561	0.00780465	0.388094	49.0165	48.428	0.26488
1347	Fibroblast 2	Fibroblast 4	Efna1	Epha4	2.94277e-07	0	EFNA1_EPHA4	Efna1 - Epha4	EPHA	Cell-Cell Contact	PMID: 15114347	HX	0.319502	22.6415	19.9275	0.254586	0.556822	31.2364	28.125	0.131295
2083	Fibroblast 2	Pericyte	Dll4	Notch4	2.9579e-07	0	DLL4_NOTCH4	Dll4 - Notch4	NOTCH	Cell-Cell Contact	PMID: 22353464	HX	0.886247	23.8994	15.942	0.000675456	0.476578	27.1122	21.8208	0.000517638
1894	OPC1	Fibroblast 2	Dll1	Notch4	2.98611e-07	0	DLL1_NOTCH4	Dll1 - Notch4	NOTCH	Cell-Cell Contact	PMID: 22353464	HX	0.251631	17.4793	13.3987	4.13505e-05	0.773671	37.9455	30.7971	0.00828515
58	Immature OL	Homeostatic astrocytes 2	Bmp4	BMPR1A_BMPR2	2.9915e-07	0	BMP4_BMPR1A_BMPR2	Bmp4 - (Bmpr1a+Bmpr2)	BMP	Secreted Signaling	KEGG: mmu04350; PMID:26893264	HX	1.15902	33.2963	30.7564	0.0618588	0.316795	16.5148	14.284	3.78433e-05
910	Fibroblast 2	Homeostatic astrocytes 2	Edn1	Ednrb	2.99311e-07	0	EDN1_EDNRB	Edn1 - Ednrb	EDN	Secreted Signaling	KEGG: mmu04080	HX	0.72554	18.239	7.78986	3.65058e-07	0.479466	27.7904	27.0908	0.00867057
1893	Immature OL	Fibroblast 2	Dll1	Notch4	2.9998e-07	0	DLL1_NOTCH4	Dll1 - Notch4	NOTCH	Cell-Cell Contact	PMID: 22353464	HX	0.868044	17.3141	10.7232	2.23987e-06	0.773671	37.9455	30.7971	0.00828515
72	Fibroblast 2	Reactive astrocytes 1	Bmp4	BMPR1A_BMPR2	3.00713e-07	0	BMP4_BMPR1A_BMPR2	Bmp4 - (Bmpr1a+Bmpr2)	BMP	Secreted Signaling	KEGG: mmu04350; PMID:26893264	HX	0.685863	23.0608	11.2319	2.60403e-07	0.427411	27.528	22.1213	3.61086e-13
305	Exc 5	Piri 1	Wnt7b	FZD1_LRP6	3.01331e-07	0	WNT7B_FZD1_LRP6	Wnt7b - (Fzd1+Lrp6)	WNT	Secreted Signaling	KEGG: mmu04310; PMID: 23209147	HX	0.577825	24.1859	18.2891	3.94217e-15	0.585496	30.0539	22.7418	0.185017
2151	Newly formed OL	Fibroblast 4	Jag2	Notch3	3.01664e-07	0	JAG2_NOTCH3	Jag2 - Notch3	NOTCH	Cell-Cell Contact	PMID: 22353464	HX	0.250662	13.9241	9.7561	0.00780465	1.8086	53.5792	51.1029	0.0667727
390	Homeostatic astrocytes 2	OPC1	Fgf1	Fgfr1	3.02703e-07	0	FGF1_FGFR1	Fgf1 - Fgfr1	FGF	Secreted Signaling	PMC: 4393358	HX	0.250882	19.0101	18.6259	0.165275	0.28378	20.5372	16.4851	0.00014314
600	Fibroblast 3	Fibroblast 1	Vegfa	Flt1	3.02957e-07	0	VEGFA_VEGFR1	Vegfa - Vegfr1	VEGF	Secreted Signaling	KEGG: mmu04370; PMID: 16633338	HX	0.756712	28.0943	19.8795	0.000794377	0.32074	21.4759	16.3409	0.00133446
2097	Newly formed OL	Fibroblast 3	Jag2	Notch1	3.04634e-07	0	JAG2_NOTCH1	Jag2 - Notch1	NOTCH	Cell-Cell Contact	PMID: 22353464	HX	0.250662	13.9241	9.7561	0.00780465	1.42317	65.4224	57.8313	0.000909261
419	Reactive astrocytes 1	Homeostatic astrocytes 2	Fgf1	Fgfr2	3.05343e-07	0	FGF1_FGFR2	Fgf1 - Fgfr2	FGF	Secreted Signaling	PMC: 4393358	HX	0.333863	33.4848	29.608	6.59169e-08	0.321	13.5432	10.9504	2.96077e-07
1502	Interneuron 2	SP	Efna5	Epha7	3.07524e-07	0	EFNA5_EPHA7	Efna5 - Epha7	EPHA	Cell-Cell Contact	PMID: 15114347	HX	0.400082	21.645	16.903	0.000404704	1.59392	50.2907	39.4643	1.21123e-07
55	Fibroblast 1	Homeostatic astrocytes 2	Bmp4	BMPR1A_BMPR2	3.0842e-07	0	BMP4_BMPR1A_BMPR2	Bmp4 - (Bmpr1a+Bmpr2)	BMP	Secreted Signaling	KEGG: mmu04350; PMID:26893264	HX	1.45951	55.913	54.1048	0.0018486	0.316795	16.5148	14.284	3.78433e-05
1646	Interneuron 3	SP	Efnb2	Ephb1	3.08915e-07	0	EFNB2_EPHB1	Efnb2 - Ephb1	EPHB	Cell-Cell Contact	PMID: 15114347	HX	0.719921	37.1573	31.4418	0.000259784	0.545355	28.4884	19.5536	1.44085e-05
2171	Fibroblast 2	Pericyte	Jag2	Notch4	3.11642e-07	0	JAG2_NOTCH4	Jag2 - Notch4	NOTCH	Cell-Cell Contact	PMID: 22353464	HX	0.954964	25.1572	15.5797	7.22225e-05	0.476578	27.1122	21.8208	0.000517638
967	Interneuron 3	SP	Sst	Sstr2	3.12907e-07	0	SST_SSTR2	Sst - Sstr2	SOMATOSTATIN	Secreted Signaling	KEGG: mmu04080	HX	0.73641	13.2035	9.61204	0.000939728	1.21757	83.5756	84.6429	0.256897
278	OPC1	Pericyte	Wnt7a	FZD4_LRP6	3.13913e-07	0	WNT7A_FZD4_LRP6	Wnt7a - (Fzd4+Lrp6)	WNT	Secreted Signaling	KEGG: mmu04310; PMID: 23209147	HX	0.342204	24.9174	20.8061	0.000354526	0.437138	22.3518	15.0289	1.08752e-05
210	Exc 5	Ex 2-3	Wnt4	FZD1_LRP6	3.15465e-07	0	WNT4_FZD1_LRP6	Wnt4 - (Fzd1+Lrp6)	WNT	Secreted Signaling	KEGG: mmu04310; PMID: 23209147	HX	0.613745	27.2228	20.6504	1.06271e-16	0.484902	27.9027	21.2097	1.5665e-22
2474	Exc 6b / Piri 2-3	Fibroblast 1	Cntn1	Notch2	3.16083e-07	0	CNTN1_NOTCH2	Cntn1 - Notch2	CNTN	Cell-Cell Contact	PMID:14567914;PMID: 33957164	HX	0.692825	26.8885	25.3469	6.74155e-05	2.27377	77.105	76.0751	5.42343e-07
1801	Piri 1	SP	Efnb3	Ephb1	3.16914e-07	0	EFNB3_EPHB1	Efnb3 - Ephb1	EPHB	Cell-Cell Contact	PMID: 15114347	HX	0.400377	33.531	29.9808	0.0289506	0.545355	28.4884	19.5536	1.44085e-05
1631	Exc 5-6	Piri 1	Efnb2	Ephb1	3.17193e-07	0	EFNB2_EPHB1	Efnb2 - Ephb1	EPHB	Cell-Cell Contact	PMID: 15114347	HX	0.57865	28.9648	22.8158	3.03142e-16	0.402107	25.3369	20.1794	0.000261622
1719	Fibroblast 1	Pericyte	Efnb3	Epha4	3.1745e-07	0	EFNB3_EPHA4	Efnb3 - Epha4	EPHB	Cell-Cell Contact	PMID: 15114347	HX	0.451706	29.7067	26.3487	0.0245358	0.517924	22.8247	16.474	6.79471e-06
970	Newly formed OL	Endothelial 3	Bdnf	Ntrk2	3.18186e-07	0	BDNF_NTRK2	Bdnf - Ntrk2	NT	Secreted Signaling	PMID: 27908981	HX	0.68381	18.5127	11.4837	4.83036e-05	0.763458	26.0274	21.1905	0.000445338
102	Fibroblast 1	Reactive astrocytes 2	Bmp5	BMPR1A_BMPR2	3.19067e-07	0	BMP5_BMPR1A_BMPR2	Bmp5 - (Bmpr1a+Bmpr2)	BMP	Secreted Signaling	KEGG: mmu04350; PMID:26893264	HX	0.609185	36.14	29.8671	0.000486855	0.270195	16.5839	14.843	0.18165
415	Fibroblast 3	Homeostatic astrocytes 2	Fgf1	Fgfr2	3.22226e-07	0	FGF1_FGFR2	Fgf1 - Fgfr2	FGF	Secreted Signaling	PMC: 4393358	HX	0.735913	54.0275	52.2088	0.170963	0.321	13.5432	10.9504	2.96077e-07
2179	Immature OL	Microglia inflammatory 1	Dll1	Notch2	3.22317e-07	0	DLL1_NOTCH2	Dll1 - Notch2	NOTCH	Cell-Cell Contact	PMID: 22353464	HX	0.868044	17.3141	10.7232	2.23987e-06	0.450929	35.8779	30.4348	0.0901131
1424	Interneuron 1	Ex 2-3	Efna5	Epha4	3.22532e-07	0	EFNA5_EPHA4	Efna5 - Epha4	EPHA	Cell-Cell Contact	PMID: 15114347	HX	0.27123	16.977	13.3601	0.000317536	4.67279	92.0844	87.0931	3.583e-150
873	Fibroblast 1	OPC1	Mdk	Ptprz1	3.22731e-07	0	MDK_PTPRZ1	Mdk - Ptprz1	MK	Secreted Signaling	PMID: 28356350	HX	0.594126	26.5847	20.2502	0.000115949	0.587699	24.1322	16.6304	6.81315e-12
2349	Interneuron 2	Exc 5-6	Sema6d	Plxna1	3.23971e-07	0	SEMA6D_PLXNA1	Sema6d - Plxna1	SEMA6	Cell-Cell Contact	PMID: 27533782	HX	0.599281	35.3535	33.0686	0.0804405	0.9772	40.402	31.0526	2.95241e-32
358	Fibroblast 3	Fibroblast 1	Hbegf	Egfr	3.24199e-07	0	HBEGF_EGFR	Hbegf - Egfr	EGF	Secreted Signaling	KEGG: mmu04012	HX	0.261036	26.1297	20.8835	0.0569288	0.589324	25.7332	18.4519	7.44188e-06
2312	Exc 5-6	Interneuron 3	Sema5a	Plxna1	3.24235e-07	0	SEMA5A_PLXNA1	Sema5a - Plxna1	SEMA5	Cell-Cell Contact	PMID: 27533782	HX	1.00129	35.4372	27.2237	1.46244e-25	0.739505	41.847	32.8894	1.57348e-07
631	Pericyte	Fibroblast 3	Vegfa	Flt1	3.2867e-07	0	VEGFA_VEGFR1	Vegfa - Vegfr1	VEGF	Secreted Signaling	KEGG: mmu04370; PMID: 16633338	HX	0.283499	17.1501	12.211	0.000140971	0.486737	43.8114	39.9598	0.141004
992	Newly formed OL	Pericyte	Bdnf	Ntrk2	3.28899e-07	0	BDNF_NTRK2	Bdnf - Ntrk2	NT	Secreted Signaling	PMID: 27908981	HX	0.68381	18.5127	11.4837	4.83036e-05	0.516036	33.4174	26.7341	5.40115e-05
900	Fibroblast 2	Pericyte	Edn1	Ednra	3.30653e-07	0	EDN1_EDNRA	Edn1 - Ednra	EDN	Secreted Signaling	KEGG: mmu04080	HX	0.72554	18.239	7.78986	3.65058e-07	0.72773	37.3897	30.1301	3.36536e-06
965	Interneuron 1	SP	Sst	Sstr2	3.32712e-07	0	SST_SSTR2	Sst - Sstr2	SOMATOSTATIN	Secreted Signaling	KEGG: mmu04080	HX	0.445762	13.4309	12.1242	0.124184	1.21757	83.5756	84.6429	0.256897
177	OPC1	Endothelial 2	Wnt7a	FZD4_LRP5	3.33085e-07	0	WNT7A_FZD4_LRP5	Wnt7a - (Fzd4+Lrp5)	WNT	Secreted Signaling	KEGG: mmu04310; PMID: 23209147	HX	0.342204	24.9174	20.8061	0.000354526	1.16489	31.5789	20	0.0530889
2376	Fibroblast 3	Newly formed OL	Sema6d	Plxna1	3.34097e-07	0	SEMA6D_PLXNA1	Sema6d - Plxna1	SEMA6	Cell-Cell Contact	PMID: 27533782	HX	0.313547	19.8428	15.261	0.0415455	1.13698	39.7152	30.4878	1.64072e-05
249	Reactive astrocytes 1	Fibroblast 2	Wnt7a	FZD2_LRP6	3.34448e-07	0	WNT7A_FZD2_LRP6	Wnt7a - (Fzd2+Lrp6)	WNT	Secreted Signaling	KEGG: mmu04310; PMID: 23209147	HX	0.597807	44.0188	39.3056	4.98617e-11	0.46348	23.5849	13.4058	0.00111368
433	Fibroblast 3	Immature OL	Fgf1	Fgfr2	3.34887e-07	0	FGF1_FGFR2	Fgf1 - Fgfr2	FGF	Secreted Signaling	PMC: 4393358	HX	0.735913	54.0275	52.2088	0.170963	0.533214	15.0943	8.89443	1.18432e-05
65	Fibroblast 4	OPC1	Bmp4	BMPR1A_BMPR2	3.3534e-07	0	BMP4_BMPR1A_BMPR2	Bmp4 - (Bmpr1a+Bmpr2)	BMP	Secreted Signaling	KEGG: mmu04350; PMID:26893264	HX	0.687325	28.6334	21.875	0.0203776	0.459437	27.6033	21.9317	0.000266992
732	Endothelial 2	Homeostatic astrocytes 3	Cx3cl1	Cx3cr1	3.35716e-07	0	CX3CL1_CX3CR1	Cx3cl1 - Cx3cr1	CX3C	Secreted Signaling	KEGG: mmu04060	HX	1.04419	35.0877	27.6923	0.24606	0.344421	19.2014	16.6566	0.0111959
1742	Exc 5-6	Exc 2-4	Efnb3	Ephb1	3.36035e-07	0	EFNB3_EPHB1	Efnb3 - Ephb1	EPHB	Cell-Cell Contact	PMID: 15114347	HX	0.536662	18.8945	11.8026	1.60525e-29	0.750353	25.6126	18.2037	1.55231e-33
126	Reactive astrocytes 1	Fibroblast 3	Bmp7	BMPR1A_BMPR2	3.38148e-07	0	BMP7_BMPR1A_BMPR2	Bmp7 - (Bmpr1a+Bmpr2)	BMP	Secreted Signaling	KEGG: mmu04350; PMID:26893264	HX	0.268961	19.7533	14.7159	2.54155e-14	0.478673	38.0157	34.1365	0.202257
876	Fibroblast 1	Endothelial 2	Mdk	Lrp1	3.3901e-07	0	MDK_LRP1	Mdk - Lrp1	MK	Secreted Signaling	PMID: 28356350	HX	0.594126	26.5847	20.2502	0.000115949	0.310913	35.0877	30.7692	0.659351
2070	Fibroblast 2	Fibroblast 3	Dll4	Notch4	3.39869e-07	0	DLL4_NOTCH4	Dll4 - Notch4	NOTCH	Cell-Cell Contact	PMID: 22353464	HX	0.886247	23.8994	15.942	0.000675456	0.596274	28.4872	22.8916	0.0212833
2271	Newly formed OL	Reactive astrocytes 2	Sema4d	Plxnb1	3.40333e-07	0	SEMA4D_PLXNB1	Sema4d - Plxnb1	SEMA4	Cell-Cell Contact	PMID: 27533782	HX	0.547463	26.1076	20.935	0.0100021	0.413618	24.9448	23.1332	0.0365913
213	Ex 2-3	Piri 1	Wnt4	FZD1_LRP6	3.40483e-07	0	WNT4_FZD1_LRP6	Wnt4 - (Fzd1+Lrp6)	WNT	Secreted Signaling	KEGG: mmu04310; PMID: 23209147	HX	0.312361	27.6885	24.5866	4.61452e-08	0.585496	30.0539	22.7418	0.185017
985	SP	Interneuron 2	Bdnf	Ntrk2	3.41537e-07	0	BDNF_NTRK2	Bdnf - Ntrk2	NT	Secreted Signaling	PMID: 27908981	HX	1.49967	47.5291	37.2321	4.61425e-07	0.274353	24.026	20.363	0.0115712
122	Reactive astrocytes 1	Fibroblast 2	Bmp7	BMPR1A_BMPR2	3.4256e-07	0	BMP7_BMPR1A_BMPR2	Bmp7 - (Bmpr1a+Bmpr2)	BMP	Secreted Signaling	KEGG: mmu04350; PMID:26893264	HX	0.268961	19.7533	14.7159	2.54155e-14	0.547576	41.7191	35.8696	0.0757005
2364	Piri 1	Interneuron 1	Sema6d	Plxna1	3.43038e-07	0	SEMA6D_PLXNA1	Sema6d - Plxna1	SEMA6	Cell-Cell Contact	PMID: 27533782	HX	0.54405	31.9677	25.9449	3.82288e-05	1.45029	46.9858	35.1035	2.10264e-22
174	OPC1	Reactive astrocytes 1	Wnt7a	FZD2_LRP5	3.43321e-07	0	WNT7A_FZD2_LRP5	Wnt7a - (Fzd2+Lrp5)	WNT	Secreted Signaling	KEGG: mmu04310; PMID: 23209147	HX	0.342204	24.9174	20.8061	0.000354526	0.299084	24.8986	21.911	0.000165922
235	OPC1	Fibroblast 4	Wnt7a	FZD1_LRP6	3.4511e-07	0	WNT7A_FZD1_LRP6	Wnt7a - (Fzd1+Lrp6)	WNT	Secreted Signaling	KEGG: mmu04310; PMID: 23209147	HX	0.342204	24.9174	20.8061	0.000354526	0.601769	29.1757	22.4265	0.0762947
294	Reactive astrocytes 1	Fibroblast 1	Wnt7a	FZD8_LRP6	3.45627e-07	0	WNT7A_FZD8_LRP6	Wnt7a - (Fzd8+Lrp6)	WNT	Secreted Signaling	KEGG: mmu04310; PMID: 23209147	HX	0.597807	44.0188	39.3056	4.98617e-11	1.03194	38.2214	25.0195	5.61666e-14
1635	SP	Piri 1	Efnb2	Ephb1	3.45992e-07	0	EFNB2_EPHB1	Efnb2 - Ephb1	EPHB	Cell-Cell Contact	PMID: 15114347	HX	0.872269	40.407	35.1786	0.00458632	0.402107	25.3369	20.1794	0.000261622
501	Microglia inflammatory 2	Fibroblast 4	Pdgfb	Pdgfra	3.46143e-07	0	PDGFB_PDGFRA	Pdgfb - Pdgfra	PDGF	Secreted Signaling	PMID: 15207812	HX	0.447444	43.9024	43.6975	0.509378	0.405581	21.692	22.9779	0.841758
1543	Interneuron 2	Exc 5-6	Efnb2	Epha4	3.46836e-07	0	EFNB2_EPHA4	Efnb2 - Epha4	EPHB	Cell-Cell Contact	PMID: 15114347	HX	0.684597	22.9437	17.1866	1.03767e-05	2.4394	61.0452	48.6842	4.23644e-67
89	Fibroblast 3	Fibroblast 3	Bmp5	BMPR1A_BMPR2	3.49481e-07	0	BMP5_BMPR1A_BMPR2	Bmp5 - (Bmpr1a+Bmpr2)	BMP	Secreted Signaling	KEGG: mmu04350; PMID:26893264	HX	0.312736	13.7525	9.43775	0.0264763	0.478673	38.0157	34.1365	0.202257
403	Endothelial 2	Fibroblast 1	Fgf1	Fgfr2	3.49718e-07	0	FGF1_FGFR2	Fgf1 - Fgfr2	FGF	Secreted Signaling	PMC: 4393358	HX	0.354456	21.9298	15.3846	0.252751	0.79642	36.6131	29.398	6.94449e-06
863	Immature OL	Fibroblast 1	Tnfsf11	Tnfrsf11b	3.5479e-07	0	TNFSF11_TNFRSF11B	Tnfsf11 - Tnfrsf11b	RANKL	Secreted Signaling	KEGG: mmu04060	HX	0.345059	20.5327	15.6276	0.00540617	0.984379	33.964	26.1142	2.88507e-06
335	Fibroblast 1	Fibroblast 4	Wnt5a	Fzd4	3.55128e-07	0	WNT5A_FZD4	Wnt5a - Fzd4	ncWNT	Secreted Signaling	KEGG: mmu04310	HX	0.337197	27.3415	26.9742	0.500115	0.310639	23.6443	20.5882	0.15182
389	Fibroblast 4	OPC1	Fgf1	Fgfr1	3.56526e-07	0	FGF1_FGFR1	Fgf1 - Fgfr1	FGF	Secreted Signaling	PMC: 4393358	HX	0.399734	32.538	31.4338	0.402704	0.28378	20.5372	16.4851	0.00014314
2165	Fibroblast 2	Fibroblast 3	Jag2	Notch4	3.58083e-07	0	JAG2_NOTCH4	Jag2 - Notch4	NOTCH	Cell-Cell Contact	PMID: 22353464	HX	0.954964	25.1572	15.5797	7.22225e-05	0.596274	28.4872	22.8916	0.0212833
903	Endothelial 1	Homeostatic astrocytes 1	Edn1	Ednrb	3.58648e-07	0	EDN1_EDNRB	Edn1 - Ednrb	EDN	Secreted Signaling	KEGG: mmu04080	HX	0.430696	28.2297	23.6308	0.000609251	0.253443	14.114	15.1275	0.539075
232	OPC1	Fibroblast 3	Wnt7a	FZD1_LRP6	3.63573e-07	0	WNT7A_FZD1_LRP6	Wnt7a - (Fzd1+Lrp6)	WNT	Secreted Signaling	KEGG: mmu04310; PMID: 23209147	HX	0.342204	24.9174	20.8061	0.000354526	0.371798	30.6483	23.3936	0.0056159
1683	Interneuron 2	Exc 5-6	Efnb3	Epha4	3.64565e-07	0	EFNB3_EPHA4	Efnb3 - Epha4	EPHB	Cell-Cell Contact	PMID: 15114347	HX	0.613591	24.0981	16.2223	1.45764e-08	2.4394	61.0452	48.6842	4.23644e-67
2059	Fibroblast 3	Endothelial 3	Dll4	Notch4	3.65443e-07	0	DLL4_NOTCH4	Dll4 - Notch4	NOTCH	Cell-Cell Contact	PMID: 22353464	HX	0.383951	20.0393	19.6787	0.719956	0.86345	28.1225	24.5238	0.00414433
1363	Fibroblast 2	Newly formed OL	Efna1	Epha7	3.66791e-07	0	EFNA1_EPHA7	Efna1 - Epha7	EPHA	Cell-Cell Contact	PMID: 15114347	HX	0.319502	22.6415	19.9275	0.254586	1.02496	40.6646	28.4553	5.77148e-08
297	Reactive astrocytes 1	Fibroblast 2	Wnt7a	FZD8_LRP6	3.67195e-07	0	WNT7A_FZD8_LRP6	Wnt7a - (Fzd8+Lrp6)	WNT	Secreted Signaling	KEGG: mmu04310; PMID: 23209147	HX	0.597807	44.0188	39.3056	4.98617e-11	0.485262	23.6897	13.8587	0.0039905
1987	Fibroblast 3	Fibroblast 2	Dll4	Notch2	3.67652e-07	0	DLL4_NOTCH2	Dll4 - Notch2	NOTCH	Cell-Cell Contact	PMID: 22353464	HX	0.383951	20.0393	19.6787	0.719956	0.3648	36.6876	30.2536	0.0233578
1387	Exc 5-6	SP	Efna2	Epha4	3.69631e-07	0	EFNA2_EPHA4	Efna2 - Epha4	EPHA	Cell-Cell Contact	PMID: 15114347	HX	0.307811	16.5226	10.7237	3.24359e-21	1.97512	55.814	43.125	1.66944e-10
500	Microglia inflammatory 1	Fibroblast 4	Pdgfb	Pdgfra	3.69857e-07	0	PDGFB_PDGFRA	Pdgfb - Pdgfra	PDGF	Secreted Signaling	PMID: 15207812	HX	0.558067	36.6412	30.9565	0.0679568	0.405581	21.692	22.9779	0.841758
1697	Newly formed OL	Immature OL	Efnb3	Epha4	3.70393e-07	0	EFNB3_EPHA4	Efnb3 - Epha4	EPHB	Cell-Cell Contact	PMID: 15114347	HX	0.528868	20.2532	14.8374	0.00374907	1.09042	28.7458	16.8745	2.04567e-11
1430	Interneuron 2	Exc 2-4	Efna5	Epha4	3.70568e-07	0	EFNA5_EPHA4	Efna5 - Epha4	EPHA	Cell-Cell Contact	PMID: 15114347	HX	0.400082	21.645	16.903	0.000404704	3.34153	70.7745	58.4308	5.10938e-121
2385	Immature OL	Pericyte	Sema6d	Plxna1	3.71127e-07	0.01	SEMA6D_PLXNA1	Sema6d - Plxna1	SEMA6	Cell-Cell Contact	PMID: 27533782	HX	0.659854	22.7525	15.7938	4.77505e-05	0.426461	25.8512	20.0145	0.00015377
927	Endothelial 1	Newly formed OL	Edn1	Ednrb	3.71367e-07	0	EDN1_EDNRB	Edn1 - Ednrb	EDN	Secreted Signaling	KEGG: mmu04080	HX	0.430696	28.2297	23.6308	0.000609251	0.298174	20.7278	17.2764	0.090521
1553	Exc 2-4	Interneuron 3	Efnb2	Epha4	3.72399e-07	0	EFNB2_EPHA4	Efnb2 - Epha4	EPHB	Cell-Cell Contact	PMID: 15114347	HX	0.993455	36.6303	28.2261	1.41708e-35	0.592398	39.5382	32.8894	0.000251595
2206	Pericyte	Fibroblast 1	Pecam1	Pecam1	3.72417e-07	0	PECAM1_PECAM1	Pecam1 - Pecam1	PECAM1	Cell-Cell Contact	KEGG: mmu04514	HX	0.534948	54.7919	51.9509	0.0537783	0.385842	13.9073	10.9461	0.020036
2240	Fibroblast 1	Pericyte	Pecam1	Pecam1	3.72417e-07	0	PECAM1_PECAM1	Pecam1 - Pecam1	PECAM1	Cell-Cell Contact	KEGG: mmu04514	HX	0.385842	13.9073	10.9461	0.020036	0.534948	54.7919	51.9509	0.0537783
251	OPC1	Fibroblast 3	Wnt7a	FZD2_LRP6	3.7372e-07	0	WNT7A_FZD2_LRP6	Wnt7a - (Fzd2+Lrp6)	WNT	Secreted Signaling	KEGG: mmu04310; PMID: 23209147	HX	0.342204	24.9174	20.8061	0.000354526	0.27442	31.1395	25.4016	0.0904419
356	Reactive astrocytes 1	Reactive astrocytes 1	Tgfa	Egfr	3.73946e-07	0	TGFA_EGFR	Tgfa - Egfr	EGF	Secreted Signaling	KEGG: mmu04012	HX	0.254242	14.6405	10.1858	1.57908e-15	0.615494	32.6733	23.0571	4.02877e-36
1607	Interneuron 3	Exc 5-6	Efnb2	Ephb1	3.74076e-07	0	EFNB2_EPHB1	Efnb2 - Ephb1	EPHB	Cell-Cell Contact	PMID: 15114347	HX	0.719921	37.1573	31.4418	0.000259784	1.46669	42.191	31.5789	2.02542e-48
1684	Interneuron 3	Exc 5-6	Efnb3	Epha4	3.74471e-07	0	EFNB3_EPHA4	Efnb3 - Epha4	EPHB	Cell-Cell Contact	PMID: 15114347	HX	0.727157	26.4791	19.5715	5.74103e-07	2.4394	61.0452	48.6842	4.23644e-67
653	Newly formed OL	Microglia inflammatory 2	Vegfa	Flt1	3.77382e-07	0	VEGFA_VEGFR1	Vegfa - Vegfr1	VEGF	Secreted Signaling	KEGG: mmu04370; PMID: 16633338	HX	1.47082	31.962	18.1911	2.15662e-11	0.291311	24.3902	18.9076	0.126114
1724	Interneuron 3	Piri 1	Efnb3	Epha4	3.7809e-07	0	EFNB3_EPHA4	Efnb3 - Epha4	EPHB	Cell-Cell Contact	PMID: 15114347	HX	0.727157	26.4791	19.5715	5.74103e-07	2.72445	66.9542	56.5663	1.23593e-16
2010	Endothelial 2	Endothelial 1	Dll4	Notch3	3.79185e-07	0	DLL4_NOTCH3	Dll4 - Notch3	NOTCH	Cell-Cell Contact	PMID: 22353464	HX	0.298352	62.2807	53.8462	0.583468	0.316054	14.3541	11.6633	0.00709351
336	Fibroblast 2	Fibroblast 4	Wnt5a	Fzd4	3.80811e-07	0	WNT5A_FZD4	Wnt5a - Fzd4	ncWNT	Secreted Signaling	KEGG: mmu04310	HX	0.26331	32.0755	26.9928	0.0859741	0.310639	23.6443	20.5882	0.15182
1951	Endothelial 3	Microglia inflammatory 1	Dll4	Notch1	3.81738e-07	0	DLL4_NOTCH1	Dll4 - Notch1	NOTCH	Cell-Cell Contact	PMID: 22353464	HX	0.813079	26.0274	23.2143	0.0122513	0.273145	20.1018	15.4783	0.0722175
240	Reactive astrocytes 1	OPC1	Wnt7a	FZD1_LRP6	3.81786e-07	0	WNT7A_FZD1_LRP6	Wnt7a - (Fzd1+Lrp6)	WNT	Secreted Signaling	KEGG: mmu04310; PMID: 23209147	HX	0.597807	44.0188	39.3056	4.98617e-11	0.463227	23.5537	15.2869	3.29575e-14
1643	Exc 5-6	SP	Efnb2	Ephb1	3.83237e-07	0	EFNB2_EPHB1	Efnb2 - Ephb1	EPHB	Cell-Cell Contact	PMID: 15114347	HX	0.57865	28.9648	22.8158	3.03142e-16	0.545355	28.4884	19.5536	1.44085e-05
1766	Newly formed OL	Immature OL	Efnb3	Ephb1	3.84304e-07	0	EFNB3_EPHB1	Efnb3 - Ephb1	EPHB	Cell-Cell Contact	PMID: 15114347	HX	0.528868	20.2532	14.8374	0.00374907	0.957327	28.6349	21.862	0.000128398
422	Fibroblast 1	Homeostatic astrocytes 3	Fgf1	Fgfr2	3.85601e-07	0	FGF1_FGFR2	Fgf1 - Fgfr2	FGF	Secreted Signaling	PMC: 4393358	HX	0.630944	38.2214	32.4472	0.000302592	0.527212	16.9701	11.2257	3.58663e-09
1777	Fibroblast 1	Newly formed OL	Efnb3	Ephb1	3.86022e-07	0	EFNB3_EPHB1	Efnb3 - Ephb1	EPHB	Cell-Cell Contact	PMID: 15114347	HX	0.451706	29.7067	26.3487	0.0245358	0.534875	31.3291	27.8455	0.109738
1459	Interneuron 2	SP	Efna5	Epha4	3.86588e-07	0	EFNA5_EPHA4	Efna5 - Epha4	EPHA	Cell-Cell Contact	PMID: 15114347	HX	0.400082	21.645	16.903	0.000404704	1.97512	55.814	43.125	1.66944e-10
331	Fibroblast 1	Fibroblast 1	Wnt5a	Fzd4	3.87355e-07	0	WNT5A_FZD4	Wnt5a - Fzd4	ncWNT	Secreted Signaling	KEGG: mmu04310	HX	0.337197	27.3415	26.9742	0.500115	0.376486	15.6102	9.61689	7.11587e-06
2496	Homeostatic astrocytes 3	Fibroblast 3	Cntn1	Notch2	3.87419e-07	0	CNTN1_NOTCH2	Cntn1 - Notch2	CNTN	Cell-Cell Contact	PMID:14567914;PMID: 33957164	HX	0.254178	15.7369	13.3192	0.0124219	0.39275	49.7053	46.1847	0.238961
749	Reactive astrocytes 2	Homeostatic astrocytes 3	Cx3cl1	Cx3cr1	3.87554e-07	0	CX3CL1_CX3CR1	Cx3cl1 - Cx3cr1	CX3C	Secreted Signaling	KEGG: mmu04060	HX	0.57499	22.9029	19.7501	0.000719452	0.344421	19.2014	16.6566	0.0111959
1038	Microglia inflammatory 1	Homeostatic astrocytes 2	Gas6	Axl	3.87716e-07	0	GAS6_AXL	Gas6 - Axl	GAS	Secreted Signaling	PMID: 27801848	HX	0.530688	47.3282	41.7391	0.0682792	0.252912	13.9573	13.6001	0.186537
2203	Fibroblast 3	Fibroblast 1	Pecam1	Pecam1	3.88354e-07	0	PECAM1_PECAM1	Pecam1 - Pecam1	PECAM1	Cell-Cell Contact	KEGG: mmu04514	HX	1.82071	49.7053	39.3574	0.000223115	0.385842	13.9073	10.9461	0.020036
2217	Fibroblast 1	Fibroblast 3	Pecam1	Pecam1	3.88354e-07	0	PECAM1_PECAM1	Pecam1 - Pecam1	PECAM1	Cell-Cell Contact	KEGG: mmu04514	HX	0.385842	13.9073	10.9461	0.020036	1.82071	49.7053	39.3574	0.000223115
214	Exc 5	Piri 1	Wnt4	FZD1_LRP6	3.90129e-07	0	WNT4_FZD1_LRP6	Wnt4 - (Fzd1+Lrp6)	WNT	Secreted Signaling	KEGG: mmu04310; PMID: 23209147	HX	0.613745	27.2228	20.6504	1.06271e-16	0.585496	30.0539	22.7418	0.185017
378	Fibroblast 4	Fibroblast 2	Fgf1	Fgfr1	3.90222e-07	0	FGF1_FGFR1	Fgf1 - Fgfr1	FGF	Secreted Signaling	PMC: 4393358	HX	0.399734	32.538	31.4338	0.402704	0.316236	24.5283	17.3913	0.00549064
968	Newly formed OL	Endothelial 1	Bdnf	Ntrk2	3.907e-07	0	BDNF_NTRK2	Bdnf - Ntrk2	NT	Secreted Signaling	PMID: 27908981	HX	0.68381	18.5127	11.4837	4.83036e-05	0.426685	36.4168	29.9189	1.35662e-05
315	Fibroblast 1	Fibroblast 3	Wnt5a	Fzd1	3.91681e-07	0	WNT5A_FZD1	Wnt5a - Fzd1	ncWNT	Secreted Signaling	KEGG: mmu04310	HX	0.337197	27.3415	26.9742	0.500115	0.454396	24.9509	18.4739	0.00662037
1791	Fibroblast 1	Reactive astrocytes 1	Efnb3	Ephb1	3.91814e-07	0	EFNB3_EPHB1	Efnb3 - Ephb1	EPHB	Cell-Cell Contact	PMID: 15114347	HX	0.451706	29.7067	26.3487	0.0245358	0.391612	22.6749	16.6147	1.1511e-19
172	Reactive astrocytes 1	Fibroblast 2	Wnt7a	FZD2_LRP5	3.9197e-07	0	WNT7A_FZD2_LRP5	Wnt7a - (Fzd2+Lrp5)	WNT	Secreted Signaling	KEGG: mmu04310; PMID: 23209147	HX	0.597807	44.0188	39.3056	4.98617e-11	0.390285	26.5199	20.3804	0.00898286
30	Fibroblast 2	Endothelial 1	Bmp4	BMPR1A_BMPR2	3.92093e-07	0	BMP4_BMPR1A_BMPR2	Bmp4 - (Bmpr1a+Bmpr2)	BMP	Secreted Signaling	KEGG: mmu04350; PMID:26893264	HX	0.685863	23.0608	11.2319	2.60403e-07	1.14629	72.1956	69.9797	7.17681e-06
2514	Reactive astrocytes 2	Microglia inflammatory 1	Cntn1	Notch2	3.92122e-07	0	CNTN1_NOTCH2	Cntn1 - Notch2	CNTN	Cell-Cell Contact	PMID:14567914;PMID: 33957164	HX	0.458645	19.702	15.1478	7.50907e-06	0.450929	35.8779	30.4348	0.0901131
1056	Endothelial 2	Reactive astrocytes 1	Gas6	Axl	3.95026e-07	0	GAS6_AXL	Gas6 - Axl	GAS	Secreted Signaling	PMID: 27801848	HX	0.771733	25.4386	16.9231	0.186026	0.401344	28.3233	24.4134	1.16721e-08
2275	SP	Ex 2-3	Sema5a	Plxna1	3.97459e-07	0	SEMA5A_PLXNA1	Sema5a - Plxna1	SEMA5	Cell-Cell Contact	PMID: 27533782	HX	0.448187	39.9709	37.5	0.246774	0.859703	52.0137	47.946	5.72143e-19
40	Fibroblast 2	Fibroblast 1	Bmp4	BMPR1A_BMPR2	3.99743e-07	0	BMP4_BMPR1A_BMPR2	Bmp4 - (Bmpr1a+Bmpr2)	BMP	Secreted Signaling	KEGG: mmu04350; PMID:26893264	HX	0.685863	23.0608	11.2319	2.60403e-07	0.659067	32.0246	24.7068	1.08873e-05
205	Reactive astrocytes 1	Fibroblast 1	Wnt7a	FZD8_LRP5	3.99922e-07	0	WNT7A_FZD8_LRP5	Wnt7a - (Fzd8+Lrp5)	WNT	Secreted Signaling	KEGG: mmu04310; PMID: 23209147	HX	0.597807	44.0188	39.3056	4.98617e-11	0.618294	43.7086	39.3276	0.00587572
1017	OPC1	Fibroblast 2	Gas6	Axl	4.00419e-07	0.01	GAS6_AXL	Gas6 - Axl	GAS	Secreted Signaling	PMID: 27801848	HX	0.384912	31.8595	25.817	2.03361e-06	0.520015	22.8512	14.4928	0.000292035
1101	Endothelial 2	Homeostatic astrocytes 2	Gas6	Mertk	4.0084e-07	0.01	GAS6_MERTK	Gas6 - Mertk	GAS	Secreted Signaling	PMID: 27801848	HX	0.771733	25.4386	16.9231	0.186026	0.55859	22.924	19.9078	6.10494e-08
652	Immature OL	Microglia inflammatory 2	Vegfa	Flt1	4.01566e-07	0	VEGFA_VEGFR1	Vegfa - Vegfr1	VEGF	Secreted Signaling	KEGG: mmu04370; PMID: 16633338	HX	1.05696	29.8557	19.1189	4.25009e-09	0.291311	24.3902	18.9076	0.126114
1867	Immature OL	Immature OL	Dll1	Notch1	4.0192e-07	0	DLL1_NOTCH1	Dll1 - Notch1	NOTCH	Cell-Cell Contact	PMID: 22353464	HX	0.868044	17.3141	10.7232	2.23987e-06	0.606242	19.9778	12.6351	4.23773e-06
1407	Piri 1	SP	Efna2	Epha7	4.02214e-07	0	EFNA2_EPHA7	Efna2 - Epha7	EPHA	Cell-Cell Contact	PMID: 15114347	HX	0.330832	22.372	16.4638	1.21436e-05	1.59392	50.2907	39.4643	1.21123e-07
440	Endothelial 2	Reactive astrocytes 1	Fgf1	Fgfr2	4.04157e-07	0	FGF1_FGFR2	Fgf1 - Fgfr2	FGF	Secreted Signaling	PMC: 4393358	HX	0.354456	21.9298	15.3846	0.252751	0.693129	34.7509	23.9929	1.85492e-44
1343	Fibroblast 2	Endothelial 1	Efna1	Epha4	4.04423e-07	0	EFNA1_EPHA4	Efna1 - Epha4	EPHA	Cell-Cell Contact	PMID: 15114347	HX	0.319502	22.6415	19.9275	0.254586	0.452148	34.7687	30.8316	0.00196312
316	Fibroblast 2	Fibroblast 3	Wnt5a	Fzd1	4.04649e-07	0	WNT5A_FZD1	Wnt5a - Fzd1	ncWNT	Secreted Signaling	KEGG: mmu04310	HX	0.26331	32.0755	26.9928	0.0859741	0.454396	24.9509	18.4739	0.00662037
1421	Newly formed OL	Pericyte	Efna5	Epha2	4.05661e-07	0	EFNA5_EPHA2	Efna5 - Epha2	EPHA	Cell-Cell Contact	PMID: 15114347	HX	0.518915	25.9494	17.5813	3.09911e-05	0.512015	26.1665	19.0029	4.01043e-06
1439	Interneuron 1	Exc 5	Efna5	Epha4	4.06272e-07	0	EFNA5_EPHA4	Efna5 - Epha4	EPHA	Cell-Cell Contact	PMID: 15114347	HX	0.27123	16.977	13.3601	0.000317536	5.99708	88.4925	83.8028	1.11126e-85
48	Fibroblast 2	Fibroblast 3	Bmp4	BMPR1A_BMPR2	4.07546e-07	0	BMP4_BMPR1A_BMPR2	Bmp4 - (Bmpr1a+Bmpr2)	BMP	Secreted Signaling	KEGG: mmu04350; PMID:26893264	HX	0.685863	23.0608	11.2319	2.60403e-07	0.478673	38.0157	34.1365	0.202257
1391	Exc 5-6	Exc 2-4	Efna2	Epha7	4.08724e-07	0	EFNA2_EPHA7	Efna2 - Epha7	EPHA	Cell-Cell Contact	PMID: 15114347	HX	0.307811	16.5226	10.7237	3.24359e-21	1.49019	33.9653	22.6428	8.66381e-69
1998	Fibroblast 2	Microglia inflammatory 1	Dll4	Notch2	4.10782e-07	0	DLL4_NOTCH2	Dll4 - Notch2	NOTCH	Cell-Cell Contact	PMID: 22353464	HX	0.886247	23.8994	15.942	0.000675456	0.450929	35.8779	30.4348	0.0901131
715	Pericyte	Newly formed OL	Igf2	Igf2r	4.12906e-07	0	IGF2_IGF2R	Igf2 - Igf2r	IGF	Secreted Signaling	PMID: 14604834	HX	0.489206	41.3619	40.2457	0.465525	0.282302	16.2975	11.8902	0.010693
323	Fibroblast 1	Fibroblast 3	Wnt5a	Fzd2	4.13851e-07	0	WNT5A_FZD2	Wnt5a - Fzd2	ncWNT	Secreted Signaling	KEGG: mmu04310	HX	0.337197	27.3415	26.9742	0.500115	0.259639	25.9332	22.49	0.176272
386	Fibroblast 1	OPC1	Fgf1	Fgfr1	4.16148e-07	0	FGF1_FGFR1	Fgf1 - Fgfr1	FGF	Secreted Signaling	PMC: 4393358	HX	0.630944	38.2214	32.4472	0.000302592	0.28378	20.5372	16.4851	0.00014314
681	Interneuron 2	Exc 6b / SP	Igf1	Igf1r	4.16665e-07	0	IGF1_IGF1R	Igf1 - Igf1r	IGF	Secreted Signaling	PMID: 14604834	HX	0.544295	20.202	13.4997	1.78535e-07	1.68886	58.8037	51.1915	1.11788e-07
146	Reactive astrocytes 1	Pericyte	Bmp7	BMPR1A_BMPR2	4.17319e-07	0	BMP7_BMPR1A_BMPR2	Bmp7 - (Bmpr1a+Bmpr2)	BMP	Secreted Signaling	KEGG: mmu04350; PMID:26893264	HX	0.268961	19.7533	14.7159	2.54155e-14	1.00929	54.0353	49.422	3.20107e-05
1509	Interneuron 1	Ex 2-3	Efnb2	Epha4	4.18039e-07	0	EFNB2_EPHA4	Efnb2 - Epha4	EPHB	Cell-Cell Contact	PMID: 15114347	HX	0.282218	18.2181	14.1951	0.000133159	4.67279	92.0844	87.0931	3.583e-150
538	Newly formed OL	Fibroblast 1	Pdgfb	Pdgfrb	4.19123e-07	0	PDGFB_PDGFRB	Pdgfb - Pdgfrb	PDGF	Secreted Signaling	PMID: 15207812	HX	0.642034	22.3101	12.5	1.13164e-07	0.886403	44.5601	37.4511	4.1869e-05
735	Fibroblast 2	Homeostatic astrocytes 3	Cx3cl1	Cx3cr1	4.22498e-07	0	CX3CL1_CX3CR1	Cx3cl1 - Cx3cr1	CX3C	Secreted Signaling	KEGG: mmu04060	HX	0.32914	34.8008	28.9855	0.0371373	0.344421	19.2014	16.6566	0.0111959
838	Fibroblast 3	Homeostatic astrocytes 3	Csf1	Csf1r	4.2322e-07	0	CSF1_CSF1R	Csf1 - Csf1r	CSF	Secreted Signaling	KEGG: mmu04060	HX	0.327835	24.9509	17.2691	0.00168563	0.782315	28.5379	24.6663	0.000227663
1479	Exc 5	Exc 6b / SP	Efna5	Epha7	4.2438e-07	0	EFNA5_EPHA7	Efna5 - Epha7	EPHA	Cell-Cell Contact	PMID: 15114347	HX	0.288931	38.2913	36.889	0.0587055	1.06099	38.3319	30.9797	2.05402e-05
446	Microglia	Reactive astrocytes 1	Fgf1	Fgfr2	4.25039e-07	0	FGF1_FGFR2	Fgf1 - Fgfr2	FGF	Secreted Signaling	PMC: 4393358	HX	0.282311	19.1529	13.5823	0.0177979	0.693129	34.7509	23.9929	1.85492e-44
2169	Newly formed OL	Fibroblast 4	Jag2	Notch4	4.27255e-07	0	JAG2_NOTCH4	Jag2 - Notch4	NOTCH	Cell-Cell Contact	PMID: 22353464	HX	0.250662	13.9241	9.7561	0.00780465	0.530283	67.0282	67.2794	0.932134
324	Fibroblast 2	Fibroblast 3	Wnt5a	Fzd2	4.27552e-07	0	WNT5A_FZD2	Wnt5a - Fzd2	ncWNT	Secreted Signaling	KEGG: mmu04310	HX	0.26331	32.0755	26.9928	0.0859741	0.259639	25.9332	22.49	0.176272
733	Endothelial 3	Homeostatic astrocytes 3	Cx3cl1	Cx3cr1	4.29917e-07	0	CX3CL1_CX3CR1	Cx3cl1 - Cx3cr1	CX3C	Secreted Signaling	KEGG: mmu04060	HX	0.657479	21.8372	19.1071	0.0149912	0.344421	19.2014	16.6566	0.0111959
1392	Piri 1	Exc 2-4	Efna2	Epha7	4.30273e-07	0	EFNA2_EPHA7	Efna2 - Epha7	EPHA	Cell-Cell Contact	PMID: 15114347	HX	0.330832	22.372	16.4638	1.21436e-05	1.49019	33.9653	22.6428	8.66381e-69
208	Reactive astrocytes 1	Fibroblast 2	Wnt7a	FZD8_LRP5	4.30349e-07	0	WNT7A_FZD8_LRP5	Wnt7a - (Fzd8+Lrp5)	WNT	Secreted Signaling	KEGG: mmu04310; PMID: 23209147	HX	0.597807	44.0188	39.3056	4.98617e-11	0.412067	26.6247	20.8333	0.0118597
490	Newly formed OL	Fibroblast 1	Pdgfb	Pdgfra	4.32059e-07	0	PDGFB_PDGFRA	Pdgfb - Pdgfra	PDGF	Secreted Signaling	PMID: 15207812	HX	0.642034	22.3101	12.5	1.13164e-07	1.38495	45.79	35.0274	9.13475e-10
2178	OPC1	Fibroblast 3	Dll1	Notch2	4.32169e-07	0	DLL1_NOTCH2	Dll1 - Notch2	NOTCH	Cell-Cell Contact	PMID: 22353464	HX	0.251631	17.4793	13.3987	4.13505e-05	0.39275	49.7053	46.1847	0.238961
2132	Fibroblast 2	Microglia inflammatory 1	Jag2	Notch2	4.32796e-07	0	JAG2_NOTCH2	Jag2 - Notch2	NOTCH	Cell-Cell Contact	PMID: 22353464	HX	0.954964	25.1572	15.5797	7.22225e-05	0.450929	35.8779	30.4348	0.0901131
2065	Fibroblast 3	Fibroblast 2	Dll4	Notch4	4.32874e-07	0	DLL4_NOTCH4	Dll4 - Notch4	NOTCH	Cell-Cell Contact	PMID: 22353464	HX	0.383951	20.0393	19.6787	0.719956	0.773671	37.9455	30.7971	0.00828515
1765	Immature OL	Immature OL	Efnb3	Ephb1	4.33795e-07	0	EFNB3_EPHB1	Efnb3 - Ephb1	EPHB	Cell-Cell Contact	PMID: 15114347	HX	0.494238	13.8735	9.31006	0.00085494	0.957327	28.6349	21.862	0.000128398
96	Fibroblast 1	OPC1	Bmp5	BMPR1A_BMPR2	4.34856e-07	0	BMP5_BMPR1A_BMPR2	Bmp5 - (Bmpr1a+Bmpr2)	BMP	Secreted Signaling	KEGG: mmu04350; PMID:26893264	HX	0.609185	36.14	29.8671	0.000486855	0.459437	27.6033	21.9317	0.000266992
140	Fibroblast 2	OPC1	Bmp7	BMPR1A_BMPR2	4.35599e-07	0	BMP7_BMPR1A_BMPR2	Bmp7 - (Bmpr1a+Bmpr2)	BMP	Secreted Signaling	KEGG: mmu04350; PMID:26893264	HX	0.56731	33.1237	28.0797	0.0560348	0.459437	27.6033	21.9317	0.000266992
2286	SP	Exc 2-4 / Piri 1	Sema5a	Plxna1	4.36699e-07	0	SEMA5A_PLXNA1	Sema5a - Plxna1	SEMA5	Cell-Cell Contact	PMID: 27533782	HX	0.448187	39.9709	37.5	0.246774	0.445357	21.0344	20.9367	0.245526
300	Reactive astrocytes 1	Reactive astrocytes 1	Wnt7a	FZD8_LRP6	4.37309e-07	0	WNT7A_FZD8_LRP6	Wnt7a - (Fzd8+Lrp6)	WNT	Secreted Signaling	KEGG: mmu04310; PMID: 23209147	HX	0.597807	44.0188	39.3056	4.98617e-11	0.352194	19.3962	12.7085	1.60791e-26
473	Immature OL	OPC2	Pdgfa	Pdgfra	4.38107e-07	0	PDGFA_PDGFRA	Pdgfa - Pdgfra	PDGF	Secreted Signaling	PMID: 15207812	HX	0.338293	13.4295	10.3907	0.0220992	0.867041	44.3975	43.1616	8.50602e-07
1673	Exc 2-4	Exc 5	Efnb3	Epha4	4.38265e-07	0	EFNB3_EPHA4	Efnb3 - Epha4	EPHB	Cell-Cell Contact	PMID: 15114347	HX	0.379703	11.3218	6.15967	1.03955e-32	5.99708	88.4925	83.8028	1.11126e-85
2321	Exc 6b / SP	Piri 1	Sema5a	Plxna1	4.38957e-07	0	SEMA5A_PLXNA1	Sema5a - Plxna1	SEMA5	Cell-Cell Contact	PMID: 27533782	HX	0.789905	42.3757	35.9223	0.00188675	0.801015	34.0162	25.4965	5.34929e-09
2297	Exc 5-6	Exc 6b / SP	Sema5a	Plxna1	4.40757e-07	0	SEMA5A_PLXNA1	Sema5a - Plxna1	SEMA5	Cell-Cell Contact	PMID: 27533782	HX	1.00129	35.4372	27.2237	1.46244e-25	0.689336	27.4642	20.0353	4.86544e-06
1372	Exc 5-6	Exc 2-4 / Piri 1	Efna2	Epha4	4.41402e-07	0	EFNA2_EPHA4	Efna2 - Epha4	EPHA	Cell-Cell Contact	PMID: 15114347	HX	0.307811	16.5226	10.7237	3.24359e-21	1.09137	49.7744	47.5924	3.87888e-05
319	Fibroblast 1	Reactive astrocytes 1	Wnt5a	Fzd1	4.41796e-07	0	WNT5A_FZD1	Wnt5a - Fzd1	ncWNT	Secreted Signaling	KEGG: mmu04310	HX	0.337197	27.3415	26.9742	0.500115	0.282835	24.8499	20.6158	3.49809e-09
1989	Pericyte	Fibroblast 2	Dll4	Notch2	4.44801e-07	0	DLL4_NOTCH2	Dll4 - Notch2	NOTCH	Cell-Cell Contact	PMID: 22353464	HX	0.407936	21.8789	18.0636	0.00458457	0.3648	36.6876	30.2536	0.0233578
810	Newly formed OL	Homeostatic astrocytes 3	Il34	Csf1r	4.45445e-07	0	IL34_CSF1R	Il34 - Csf1r	CSF	Secreted Signaling	KEGG: mmu04060	HX	0.484143	23.2595	15.0407	2.73386e-05	0.782315	28.5379	24.6663	0.000227663
1650	Newly formed OL	Endothelial 1	Efnb3	Epha4	4.46457e-07	0	EFNB3_EPHA4	Efnb3 - Epha4	EPHB	Cell-Cell Contact	PMID: 15114347	HX	0.528868	20.2532	14.8374	0.00374907	0.452148	34.7687	30.8316	0.00196312
272	OPC1	Fibroblast 4	Wnt7a	FZD4_LRP6	4.4858e-07	0	WNT7A_FZD4_LRP6	Wnt7a - (Fzd4+Lrp6)	WNT	Secreted Signaling	KEGG: mmu04310; PMID: 23209147	HX	0.342204	24.9174	20.8061	0.000354526	0.585992	30.5857	23.989	0.0759961
995	Newly formed OL	Reactive astrocytes 2	Bdnf	Ntrk2	4.51233e-07	0	BDNF_NTRK2	Bdnf - Ntrk2	NT	Secreted Signaling	PMID: 27908981	HX	0.68381	18.5127	11.4837	4.83036e-05	1.1004	42.3289	37.1533	6.44412e-08
1041	Reactive astrocytes 1	Homeostatic astrocytes 2	Gas6	Axl	4.52425e-07	0.01	GAS6_AXL	Gas6 - Axl	GAS	Secreted Signaling	PMID: 27801848	HX	0.37536	35.0592	30.8694	1.64e-08	0.252912	13.9573	13.6001	0.186537
1892	OPC1	Endothelial 3	Dll1	Notch4	4.52541e-07	0	DLL1_NOTCH4	Dll1 - Notch4	NOTCH	Cell-Cell Contact	PMID: 22353464	HX	0.251631	17.4793	13.3987	4.13505e-05	0.86345	28.1225	24.5238	0.00414433
556	Newly formed OL	Fibroblast 4	Pdgfb	Pdgfrb	4.52624e-07	0	PDGFB_PDGFRB	Pdgfb - Pdgfrb	PDGF	Secreted Signaling	PMID: 15207812	HX	0.642034	22.3101	12.5	1.13164e-07	0.763444	39.6963	38.4191	0.316713
162	OPC1	Fibroblast 3	Wnt7a	FZD1_LRP5	4.55132e-07	0	WNT7A_FZD1_LRP5	Wnt7a - (Fzd1+Lrp5)	WNT	Secreted Signaling	KEGG: mmu04310; PMID: 23209147	HX	0.342204	24.9174	20.8061	0.000354526	0.34643	33.89	30.8233	0.359013
59	Fibroblast 1	Newly formed OL	Bmp4	BMPR1A_BMPR2	4.61468e-07	0	BMP4_BMPR1A_BMPR2	Bmp4 - (Bmpr1a+Bmpr2)	BMP	Secreted Signaling	KEGG: mmu04350; PMID:26893264	HX	1.45951	55.913	54.1048	0.0018486	1.78586	60.7595	52.3374	1.3049e-06
192	OPC1	Pericyte	Wnt7a	FZD4_LRP5	4.61873e-07	0	WNT7A_FZD4_LRP5	Wnt7a - (Fzd4+Lrp5)	WNT	Secreted Signaling	KEGG: mmu04310; PMID: 23209147	HX	0.342204	24.9174	20.8061	0.000354526	0.328663	28.7516	23.2659	0.00114266
130	Reactive astrocytes 1	Fibroblast 4	Bmp7	BMPR1A_BMPR2	4.62225e-07	0	BMP7_BMPR1A_BMPR2	Bmp7 - (Bmpr1a+Bmpr2)	BMP	Secreted Signaling	KEGG: mmu04350; PMID:26893264	HX	0.268961	19.7533	14.7159	2.54155e-14	0.8371	42.8416	38.0515	0.0820212
165	OPC1	Fibroblast 4	Wnt7a	FZD1_LRP5	4.63563e-07	0	WNT7A_FZD1_LRP5	Wnt7a - (Fzd1+Lrp5)	WNT	Secreted Signaling	KEGG: mmu04310; PMID: 23209147	HX	0.342204	24.9174	20.8061	0.000354526	0.31867	33.5141	33.5478	0.434152
2177	Immature OL	Fibroblast 3	Dll1	Notch2	4.64118e-07	0	DLL1_NOTCH2	Dll1 - Notch2	NOTCH	Cell-Cell Contact	PMID: 22353464	HX	0.868044	17.3141	10.7232	2.23987e-06	0.39275	49.7053	46.1847	0.238961
1040	Pericyte	Homeostatic astrocytes 2	Gas6	Axl	4.64466e-07	0	GAS6_AXL	Gas6 - Axl	GAS	Secreted Signaling	PMID: 27801848	HX	0.609602	40.6683	36.5607	0.00377653	0.252912	13.9573	13.6001	0.186537
1488	Interneuron 3	Interneuron 1	Efna5	Epha7	4.65166e-07	0.02	EFNA5_EPHA7	Efna5 - Epha7	EPHA	Cell-Cell Contact	PMID: 15114347	HX	0.282128	15.8009	12.2177	0.00342169	0.918135	28.1915	18.2699	2.02707e-18
938	Endothelial 2	Reactive astrocytes 1	Edn1	Ednrb	4.69094e-07	0	EDN1_EDNRB	Edn1 - Ednrb	EDN	Secreted Signaling	KEGG: mmu04080	HX	1.10771	16.6667	3.07692	0.00728049	0.815785	53.0271	47.1314	1.14773e-15
52	Fibroblast 2	Fibroblast 4	Bmp4	BMPR1A_BMPR2	4.69489e-07	0	BMP4_BMPR1A_BMPR2	Bmp4 - (Bmpr1a+Bmpr2)	BMP	Secreted Signaling	KEGG: mmu04350; PMID:26893264	HX	0.685863	23.0608	11.2319	2.60403e-07	0.8371	42.8416	38.0515	0.0820212
2110	Endothelial 1	Microglia inflammatory 1	Jag2	Notch1	4.72083e-07	0	JAG2_NOTCH1	Jag2 - Notch1	NOTCH	Cell-Cell Contact	PMID: 22353464	HX	0.556884	38.8623	35.3955	0.00432219	0.273145	20.1018	15.4783	0.0722175
1856	OPC1	Endothelial 2	Dll1	Notch1	4.73009e-07	0	DLL1_NOTCH1	Dll1 - Notch1	NOTCH	Cell-Cell Contact	PMID: 22353464	HX	0.251631	17.4793	13.3987	4.13505e-05	0.503785	57.0175	49.2308	0.46613
78	Immature OL	Reactive astrocytes 2	Bmp4	BMPR1A_BMPR2	4.7614e-07	0	BMP4_BMPR1A_BMPR2	Bmp4 - (Bmpr1a+Bmpr2)	BMP	Secreted Signaling	KEGG: mmu04350; PMID:26893264	HX	1.15902	33.2963	30.7564	0.0618588	0.270195	16.5839	14.843	0.18165
1599	SP	Exc 5	Efnb2	Ephb1	4.76665e-07	0	EFNB2_EPHB1	Efnb2 - Ephb1	EPHB	Cell-Cell Contact	PMID: 15114347	HX	0.872269	40.407	35.1786	0.00458632	0.431614	29.7658	25.29	3.3965e-08
361	Endothelial 2	Reactive astrocytes 1	Hbegf	Egfr	4.77881e-07	0	HBEGF_EGFR	Hbegf - Egfr	EGF	Secreted Signaling	KEGG: mmu04012	HX	1.08864	28.0702	10.7692	0.00893658	0.615494	32.6733	23.0571	4.02877e-36
242	OPC1	Reactive astrocytes 1	Wnt7a	FZD1_LRP6	4.79152e-07	0	WNT7A_FZD1_LRP6	Wnt7a - (Fzd1+Lrp6)	WNT	Secreted Signaling	KEGG: mmu04310; PMID: 23209147	HX	0.342204	24.9174	20.8061	0.000354526	0.317515	22.123	16.6621	1.74905e-09
468	Fibroblast 3	Newly formed OL	Pdgfa	Pdgfra	4.81085e-07	0	PDGFA_PDGFRA	Pdgfa - Pdgfra	PDGF	Secreted Signaling	PMID: 15207812	HX	0.324279	24.3615	22.0884	0.275805	0.570795	33.2278	30.1829	0.176901
1622	Endothelial 1	Newly formed OL	Efnb2	Ephb1	4.81876e-07	0	EFNB2_EPHB1	Efnb2 - Ephb1	EPHB	Cell-Cell Contact	PMID: 15114347	HX	0.253499	22.1159	20.284	0.114842	0.534875	31.3291	27.8455	0.109738
2124	Newly formed OL	Fibroblast 1	Jag2	Notch2	4.83937e-07	0	JAG2_NOTCH2	Jag2 - Notch2	NOTCH	Cell-Cell Contact	PMID: 22353464	HX	0.250662	13.9241	9.7561	0.00780465	2.27377	77.105	76.0751	5.42343e-07
1670	Interneuron 3	Exc 2-4 / Piri 1	Efnb3	Epha4	4.85128e-07	0	EFNB3_EPHA4	Efnb3 - Epha4	EPHB	Cell-Cell Contact	PMID: 15114347	HX	0.727157	26.4791	19.5715	5.74103e-07	1.09137	49.7744	47.5924	3.87888e-05
1891	Immature OL	Endothelial 3	Dll1	Notch4	4.86883e-07	0	DLL1_NOTCH4	Dll1 - Notch4	NOTCH	Cell-Cell Contact	PMID: 22353464	HX	0.868044	17.3141	10.7232	2.23987e-06	0.86345	28.1225	24.5238	0.00414433
2253	Newly formed OL	Homeostatic astrocytes 1	Sema4d	Plxnb1	4.90704e-07	0	SEMA4D_PLXNB1	Sema4d - Plxnb1	SEMA4	Cell-Cell Contact	PMID: 27533782	HX	0.547463	26.1076	20.935	0.0100021	0.64166	20.2875	19.2946	0.00189457
2383	Endothelial 1	Pericyte	Sema6d	Plxna1	4.91756e-07	0	SEMA6D_PLXNA1	Sema6d - Plxna1	SEMA6	Cell-Cell Contact	PMID: 27533782	HX	0.404907	25.6778	21.5517	0.00147388	0.426461	25.8512	20.0145	0.00015377
9	Fibroblast 4	Microglia inflammatory 2	Tgfb1	TGFbR1_R2	4.98166e-07	0	TGFB1_TGFBR1_TGFBR2	Tgfb1 - (Tgfbr1+Tgfbr2)	TGFb	Secreted Signaling	KEGG: mmu04350	HX	0.280425	21.692	19.8529	0.333032	0.346179	53.6585	47.0588	0.0917064
1717	Fibroblast 1	OPC1	Efnb3	Epha4	5.0218e-07	0	EFNB3_EPHA4	Efnb3 - Epha4	EPHB	Cell-Cell Contact	PMID: 15114347	HX	0.451706	29.7067	26.3487	0.0245358	0.778423	26.6116	18.6275	1.09264e-12
429	Reactive astrocytes 2	Homeostatic astrocytes 3	Fgf1	Fgfr2	5.02572e-07	0	FGF1_FGFR2	Fgf1 - Fgfr2	FGF	Secreted Signaling	PMC: 4393358	HX	0.613881	30.6291	27.8269	0.0026034	0.527212	16.9701	11.2257	3.58663e-09
2278	Exc 6b / SP	Exc 2-4	Sema5a	Plxna1	5.0424e-07	0	SEMA5A_PLXNA1	Sema5a - Plxna1	SEMA5	Cell-Cell Contact	PMID: 27533782	HX	0.789905	42.3757	35.9223	0.00188675	1.63047	46.861	34.6955	2.31715e-73
1062	Immature OL	Reactive astrocytes 1	Gas6	Axl	5.04958e-07	0	GAS6_AXL	Gas6 - Axl	GAS	Secreted Signaling	PMID: 27801848	HX	0.370043	22.4195	17.7889	0.00826177	0.401344	28.3233	24.4134	1.16721e-08
2248	Immature OL	Fibroblast 2	Sema4d	Plxnb1	5.05024e-07	0	SEMA4D_PLXNB1	Sema4d - Plxnb1	SEMA4	Cell-Cell Contact	PMID: 27533782	HX	2.20146	39.5117	27.5977	4.08982e-10	0.538785	18.8679	10.1449	3.45617e-05
1388	Piri 1	SP	Efna2	Epha4	5.05624e-07	0	EFNA2_EPHA4	Efna2 - Epha4	EPHA	Cell-Cell Contact	PMID: 15114347	HX	0.330832	22.372	16.4638	1.21436e-05	1.97512	55.814	43.125	1.66944e-10
874	Fibroblast 1	Reactive astrocytes 1	Mdk	Ptprz1	5.05825e-07	0	MDK_PTPRZ1	Mdk - Ptprz1	MK	Secreted Signaling	PMID: 28356350	HX	0.594126	26.5847	20.2502	0.000115949	0.818014	26.7002	15.9772	1.16556e-55
1517	Interneuron 2	Exc 2-4	Efnb2	Epha4	5.07667e-07	0	EFNB2_EPHA4	Efnb2 - Epha4	EPHB	Cell-Cell Contact	PMID: 15114347	HX	0.684597	22.9437	17.1866	1.03767e-05	3.34153	70.7745	58.4308	5.10938e-121
362	Fibroblast 3	Reactive astrocytes 1	Hbegf	Egfr	5.07958e-07	0	HBEGF_EGFR	Hbegf - Egfr	EGF	Secreted Signaling	KEGG: mmu04012	HX	0.261036	26.1297	20.8835	0.0569288	0.615494	32.6733	23.0571	4.02877e-36
1006	OPC1	Fibroblast 1	Gas6	Axl	5.08537e-07	0	GAS6_AXL	Gas6 - Axl	GAS	Secreted Signaling	PMID: 27801848	HX	0.384912	31.8595	25.817	2.03361e-06	0.258686	24.9763	22.9085	0.134284
1637	Fibroblast 3	Reactive astrocytes 1	Efnb2	Ephb1	5.0955e-07	0	EFNB2_EPHB1	Efnb2 - Ephb1	EPHB	Cell-Cell Contact	PMID: 15114347	HX	0.477376	34.3811	32.9317	0.290483	0.391612	22.6749	16.6147	1.1511e-19
2337	Interneuron 2	Exc 2-4	Sema6d	Plxna1	5.10245e-07	0	SEMA6D_PLXNA1	Sema6d - Plxna1	SEMA6	Cell-Cell Contact	PMID: 27533782	HX	0.599281	35.3535	33.0686	0.0804405	1.63047	46.861	34.6955	2.31715e-73
230	Reactive astrocytes 1	Fibroblast 2	Wnt7a	FZD1_LRP6	5.12136e-07	0	WNT7A_FZD1_LRP6	Wnt7a - (Fzd1+Lrp6)	WNT	Secreted Signaling	KEGG: mmu04310; PMID: 23209147	HX	0.597807	44.0188	39.3056	4.98617e-11	0.448269	24.3187	16.3043	0.291785
381	Reactive astrocytes 1	Fibroblast 2	Fgf1	Fgfr1	5.15565e-07	0	FGF1_FGFR1	Fgf1 - Fgfr1	FGF	Secreted Signaling	PMC: 4393358	HX	0.333863	33.4848	29.608	6.59169e-08	0.316236	24.5283	17.3913	0.00549064
2001	Pericyte	Microglia inflammatory 1	Dll4	Notch2	5.17745e-07	0	DLL4_NOTCH2	Dll4 - Notch2	NOTCH	Cell-Cell Contact	PMID: 22353464	HX	0.407936	21.8789	18.0636	0.00458457	0.450929	35.8779	30.4348	0.0901131
498	Fibroblast 3	Fibroblast 4	Pdgfb	Pdgfra	5.19028e-07	0	PDGFB_PDGFRA	Pdgfb - Pdgfra	PDGF	Secreted Signaling	PMID: 15207812	HX	0.633118	36.7387	32.5301	0.0409094	0.405581	21.692	22.9779	0.841758
1739	Piri 1	Ex 2-3	Efnb3	Ephb1	5.19487e-07	0	EFNB3_EPHB1	Efnb3 - Ephb1	EPHB	Cell-Cell Contact	PMID: 15114347	HX	0.400377	33.531	29.9808	0.0289506	0.333909	28.5026	24.4822	5.516e-12
393	Reactive astrocytes 2	OPC1	Fgf1	Fgfr1	5.2046e-07	0	FGF1_FGFR1	Fgf1 - Fgfr1	FGF	Secreted Signaling	PMC: 4393358	HX	0.613881	30.6291	27.8269	0.0026034	0.28378	20.5372	16.4851	0.00014314
1621	Fibroblast 4	Microglia inflammatory 2	Efnb2	Ephb1	5.23412e-07	0	EFNB2_EPHB1	Efnb2 - Ephb1	EPHB	Cell-Cell Contact	PMID: 15114347	HX	1.2935	60.3037	61.3971	0.113243	0.294075	17.4797	13.4454	0.151167
2067	Pericyte	Fibroblast 2	Dll4	Notch4	5.2371e-07	0	DLL4_NOTCH4	Dll4 - Notch4	NOTCH	Cell-Cell Contact	PMID: 22353464	HX	0.407936	21.8789	18.0636	0.00458457	0.773671	37.9455	30.7971	0.00828515
2494	Reactive astrocytes 2	Fibroblast 2	Cntn1	Notch2	5.25347e-07	0	CNTN1_NOTCH2	Cntn1 - Notch2	CNTN	Cell-Cell Contact	PMID:14567914;PMID: 33957164	HX	0.458645	19.702	15.1478	7.50907e-06	0.3648	36.6876	30.2536	0.0233578
1535	Interneuron 1	Exc 5	Efnb2	Epha4	5.26577e-07	0	EFNB2_EPHA4	Efnb2 - Epha4	EPHB	Cell-Cell Contact	PMID: 15114347	HX	0.282218	18.2181	14.1951	0.000133159	5.99708	88.4925	83.8028	1.11126e-85
408	Homeostatic astrocytes 2	Fibroblast 1	Fgf1	Fgfr2	5.27733e-07	0	FGF1_FGFR2	Fgf1 - Fgfr2	FGF	Secreted Signaling	PMC: 4393358	HX	0.250882	19.0101	18.6259	0.165275	0.79642	36.6131	29.398	6.94449e-06
895	Fibroblast 2	Fibroblast 3	Edn1	Ednra	5.29078e-07	0	EDN1_EDNRA	Edn1 - Ednra	EDN	Secreted Signaling	KEGG: mmu04080	HX	0.72554	18.239	7.78986	3.65058e-07	0.801563	46.169	40.1606	0.0023578
287	OPC1	Fibroblast 3	Wnt7a	FZD7_LRP6	5.30106e-07	0	WNT7A_FZD7_LRP6	Wnt7a - (Fzd7+Lrp6)	WNT	Secreted Signaling	KEGG: mmu04310; PMID: 23209147	HX	0.342204	24.9174	20.8061	0.000354526	0.457554	35.6582	26.9076	0.00258852
988	SP	Interneuron 3	Bdnf	Ntrk2	5.31948e-07	0	BDNF_NTRK2	Bdnf - Ntrk2	NT	Secreted Signaling	PMID: 27908981	HX	1.49967	47.5291	37.2321	4.61425e-07	0.263313	29.9423	24.6671	0.00235709
1661	Interneuron 2	Exc 2-4	Efnb3	Epha4	5.33616e-07	0	EFNB3_EPHA4	Efnb3 - Epha4	EPHB	Cell-Cell Contact	PMID: 15114347	HX	0.613591	24.0981	16.2223	1.45764e-08	3.34153	70.7745	58.4308	5.10938e-121
2489	Microglia inflammatory 2	Fibroblast 2	Cntn1	Notch2	5.35901e-07	0	CNTN1_NOTCH2	Cntn1 - Notch2	CNTN	Cell-Cell Contact	PMID:14567914;PMID: 33957164	HX	0.31052	31.3008	34.8739	0.951674	0.3648	36.6876	30.2536	0.0233578
2121	Newly formed OL	Reactive astrocytes 1	Jag2	Notch1	5.37192e-07	0	JAG2_NOTCH1	Jag2 - Notch1	NOTCH	Cell-Cell Contact	PMID: 22353464	HX	0.250662	13.9241	9.7561	0.00780465	0.85791	62.8145	58.7278	8.97654e-11
2325	Immature OL	Reactive astrocytes 1	Sema5a	Plxna1	5.37435e-07	0	SEMA5A_PLXNA1	Sema5a - Plxna1	SEMA5	Cell-Cell Contact	PMID: 27533782	HX	0.835481	32.8524	23.3583	1.99088e-06	0.258806	18.8606	14.5124	5.41042e-12
2261	Newly formed OL	OPC1	Sema4d	Plxnb1	5.39187e-07	0	SEMA4D_PLXNB1	Sema4d - Plxnb1	SEMA4	Cell-Cell Contact	PMID: 27533782	HX	0.547463	26.1076	20.935	0.0100021	0.502644	27.3967	20.9513	2.89679e-08
2058	Fibroblast 2	Endothelial 3	Dll4	Notch4	5.41434e-07	0	DLL4_NOTCH4	Dll4 - Notch4	NOTCH	Cell-Cell Contact	PMID: 22353464	HX	0.886247	23.8994	15.942	0.000675456	0.86345	28.1225	24.5238	0.00414433
34	Immature OL	Endothelial 2	Bmp4	BMPR1A_BMPR2	5.42067e-07	0	BMP4_BMPR1A_BMPR2	Bmp4 - (Bmpr1a+Bmpr2)	BMP	Secreted Signaling	KEGG: mmu04350; PMID:26893264	HX	1.15902	33.2963	30.7564	0.0618588	0.279329	37.7193	34.6154	0.470319
2024	Endothelial 3	Fibroblast 2	Dll4	Notch3	5.43506e-07	0	DLL4_NOTCH3	Dll4 - Notch3	NOTCH	Cell-Cell Contact	PMID: 22353464	HX	0.813079	26.0274	23.2143	0.0122513	0.587316	23.0608	18.1159	0.043609
1623	Fibroblast 1	Newly formed OL	Efnb2	Ephb1	5.43582e-07	0	EFNB2_EPHB1	Efnb2 - Ephb1	EPHB	Cell-Cell Contact	PMID: 15114347	HX	0.698736	35.3832	28.147	1.08859e-05	0.534875	31.3291	27.8455	0.109738
2308	Exc 5-6	Interneuron 2	Sema5a	Plxna1	5.43896e-07	0	SEMA5A_PLXNA1	Sema5a - Plxna1	SEMA5	Cell-Cell Contact	PMID: 27533782	HX	1.00129	35.4372	27.2237	1.46244e-25	1.54241	47.7633	37.6631	5.49311e-13
320	Fibroblast 2	Reactive astrocytes 1	Wnt5a	Fzd1	5.46936e-07	0	WNT5A_FZD1	Wnt5a - Fzd1	ncWNT	Secreted Signaling	KEGG: mmu04310	HX	0.26331	32.0755	26.9928	0.0859741	0.282835	24.8499	20.6158	3.49809e-09
1182	Fibroblast 3	Reactive astrocytes 2	Gas6	Mertk	5.48392e-07	0	GAS6_MERTK	Gas6 - Mertk	GAS	Secreted Signaling	PMID: 27801848	HX	2.16401	70.9234	60.6426	4.54209e-07	0.26359	13.6865	12.3743	0.122776
1651	Exc 2-4	Ex 2-3	Efnb3	Epha4	5.48838e-07	0	EFNB3_EPHA4	Efnb3 - Epha4	EPHB	Cell-Cell Contact	PMID: 15114347	HX	0.379703	11.3218	6.15967	1.03955e-32	4.67279	92.0844	87.0931	3.583e-150
62	Immature OL	Newly formed OL	Bmp4	BMPR1A_BMPR2	5.49774e-07	0	BMP4_BMPR1A_BMPR2	Bmp4 - (Bmpr1a+Bmpr2)	BMP	Secreted Signaling	KEGG: mmu04350; PMID:26893264	HX	1.15902	33.2963	30.7564	0.0618588	1.78586	60.7595	52.3374	1.3049e-06
1636	Fibroblast 1	Reactive astrocytes 1	Efnb2	Ephb1	5.5174e-07	0	EFNB2_EPHB1	Efnb2 - Ephb1	EPHB	Cell-Cell Contact	PMID: 15114347	HX	0.698736	35.3832	28.147	1.08859e-05	0.391612	22.6749	16.6147	1.1511e-19
1268	Interneuron 2	Interneuron 1	Reln	Lrp8	5.52166e-07	0	RELN_LRP8	Reln - Lrp8	RELN	ECM-Receptor	PMID: 14578885	HX	0.29494	20.2742	18.5479	0.145314	0.433466	20.5674	14.1283	2.8877e-10
1019	Reactive astrocytes 1	Fibroblast 2	Gas6	Axl	5.5261e-07	0	GAS6_AXL	Gas6 - Axl	GAS	Secreted Signaling	PMID: 27801848	HX	0.37536	35.0592	30.8694	1.64e-08	0.520015	22.8512	14.4928	0.000292035
428	Reactive astrocytes 1	Homeostatic astrocytes 3	Fgf1	Fgfr2	5.52853e-07	0	FGF1_FGFR2	Fgf1 - Fgfr2	FGF	Secreted Signaling	PMC: 4393358	HX	0.333863	33.4848	29.608	6.59169e-08	0.527212	16.9701	11.2257	3.58663e-09
2302	Immature OL	Fibroblast 3	Sema5a	Plxna1	5.53889e-07	0	SEMA5A_PLXNA1	Sema5a - Plxna1	SEMA5	Cell-Cell Contact	PMID: 27533782	HX	0.835481	32.8524	23.3583	1.99088e-06	0.398649	24.9509	21.6867	0.0852456
946	Fibroblast 4	Reactive astrocytes 2	Edn1	Ednrb	5.56541e-07	0	EDN1_EDNRB	Edn1 - Ednrb	EDN	Secreted Signaling	KEGG: mmu04080	HX	1.77779	50.9761	45.9559	0.00641438	0.287216	15.1214	14.843	0.520361
1732	Interneuron 2	SP	Efnb3	Epha4	5.56687e-07	0	EFNB3_EPHA4	Efnb3 - Epha4	EPHB	Cell-Cell Contact	PMID: 15114347	HX	0.613591	24.0981	16.2223	1.45764e-08	1.97512	55.814	43.125	1.66944e-10
1310	Microglia inflammatory 2	Fibroblast 3	Cdh5	Cdh5	5.56789e-07	0	CDH5_CDH5	Cdh5 - Cdh5	CDH5	Cell-Cell Contact	KEGG: mmu04514	HX	0.400726	21.9512	15.5462	0.0522323	1.34281	48.1336	40.1606	0.00299249
1324	Fibroblast 3	Microglia inflammatory 2	Cdh5	Cdh5	5.56789e-07	0	CDH5_CDH5	Cdh5 - Cdh5	CDH5	Cell-Cell Contact	KEGG: mmu04514	HX	1.34281	48.1336	40.1606	0.00299249	0.400726	21.9512	15.5462	0.0522323
307	Exc 5	Exc 5	Wnt7b	FZD8_LRP6	5.56858e-07	0	WNT7B_FZD8_LRP6	Wnt7b - (Fzd8+Lrp6)	WNT	Secreted Signaling	KEGG: mmu04310; PMID: 23209147	HX	0.577825	24.1859	18.2891	3.94217e-15	0.4179	22.9144	17.6367	6.21063e-09
269	OPC1	Fibroblast 2	Wnt7a	FZD4_LRP6	5.58371e-07	0	WNT7A_FZD4_LRP6	Wnt7a - (Fzd4+Lrp6)	WNT	Secreted Signaling	KEGG: mmu04310; PMID: 23209147	HX	0.342204	24.9174	20.8061	0.000354526	0.705957	35.1153	24.1848	0.004586
1823	Pericyte	Fibroblast 1	Esam	Esam	5.59274e-07	0	ESAM_ESAM	Esam - Esam	ESAM	Cell-Cell Contact	KEGG: mmu04514; PMID: 11279107	HX	1.20913	63.2409	57.1532	2.36446e-06	0.511485	14.8534	11.7279	0.0127275
1847	Fibroblast 1	Pericyte	Esam	Esam	5.59274e-07	0	ESAM_ESAM	Esam - Esam	ESAM	Cell-Cell Contact	KEGG: mmu04514; PMID: 11279107	HX	0.511485	14.8534	11.7279	0.0127275	1.20913	63.2409	57.1532	2.36446e-06
382	Reactive astrocytes 2	Fibroblast 2	Fgf1	Fgfr1	5.60683e-07	0	FGF1_FGFR1	Fgf1 - Fgfr1	FGF	Secreted Signaling	PMC: 4393358	HX	0.613881	30.6291	27.8269	0.0026034	0.316236	24.5283	17.3913	0.00549064
1727	Fibroblast 1	Reactive astrocytes 1	Efnb3	Epha4	5.6116e-07	0	EFNB3_EPHA4	Efnb3 - Epha4	EPHB	Cell-Cell Contact	PMID: 15114347	HX	0.451706	29.7067	26.3487	0.0245358	0.544896	25.3368	19.1238	4.30792e-20
1762	SP	Exc 5-6	Efnb3	Ephb1	5.61681e-07	0	EFNB3_EPHB1	Efnb3 - Ephb1	EPHB	Cell-Cell Contact	PMID: 15114347	HX	0.613892	22.8198	15.7143	0.000185524	1.46669	42.191	31.5789	2.02542e-48
2100	Newly formed OL	Fibroblast 4	Jag2	Notch1	5.64091e-07	0	JAG2_NOTCH1	Jag2 - Notch1	NOTCH	Cell-Cell Contact	PMID: 22353464	HX	0.250662	13.9241	9.7561	0.00780465	1.72787	73.7527	73.3456	0.0500547
1390	Piri 1	Ex 2-3	Efna2	Epha7	5.65226e-07	0	EFNA2_EPHA7	Efna2 - Epha7	EPHA	Cell-Cell Contact	PMID: 15114347	HX	0.330832	22.372	16.4638	1.21436e-05	0.553279	46.2511	39.9478	6.27208e-20
2159	Fibroblast 2	Endothelial 3	Jag2	Notch4	5.7045e-07	0	JAG2_NOTCH4	Jag2 - Notch4	NOTCH	Cell-Cell Contact	PMID: 22353464	HX	0.954964	25.1572	15.5797	7.22225e-05	0.86345	28.1225	24.5238	0.00414433
1696	Fibroblast 1	Immature OL	Efnb3	Epha4	5.70641e-07	0	EFNB3_EPHA4	Efnb3 - Epha4	EPHB	Cell-Cell Contact	PMID: 15114347	HX	0.451706	29.7067	26.3487	0.0245358	1.09042	28.7458	16.8745	2.04567e-11
602	Homeostatic astrocytes 2	Fibroblast 1	Vegfa	Flt1	5.71491e-07	0	VEGFA_VEGFR1	Vegfa - Vegfr1	VEGF	Secreted Signaling	KEGG: mmu04370; PMID: 16633338	HX	1.24013	32.5119	27.6536	6.5653e-18	0.32074	21.4759	16.3409	0.00133446
117	OPC1	Fibroblast 1	Bmp7	BMPR1A_BMPR2	5.72332e-07	0	BMP7_BMPR1A_BMPR2	Bmp7 - (Bmpr1a+Bmpr2)	BMP	Secreted Signaling	KEGG: mmu04350; PMID:26893264	HX	0.334523	29.3802	25.817	0.00243682	0.659067	32.0246	24.7068	1.08873e-05
1945	Endothelial 3	Immature OL	Dll4	Notch1	5.72692e-07	0	DLL4_NOTCH1	Dll4 - Notch1	NOTCH	Cell-Cell Contact	PMID: 22353464	HX	0.813079	26.0274	23.2143	0.0122513	0.606242	19.9778	12.6351	4.23773e-06
2257	Newly formed OL	Homeostatic astrocytes 3	Sema4d	Plxnb1	5.7304e-07	0	SEMA4D_PLXNB1	Sema4d - Plxnb1	SEMA4	Cell-Cell Contact	PMID: 27533782	HX	0.547463	26.1076	20.935	0.0100021	0.796721	26.1304	20.8434	6.46403e-07
2267	Piri 1	Piri 1	Sema4d	Plxnb1	5.77413e-07	0	SEMA4D_PLXNB1	Sema4d - Plxnb1	SEMA4	Cell-Cell Contact	PMID: 27533782	HX	0.313689	29.8652	26.7136	0.0218301	0.271507	17.9515	11.9795	1.99556e-06
1747	Piri 1	Exc 2-4	Efnb3	Ephb1	5.84951e-07	0	EFNB3_EPHB1	Efnb3 - Ephb1	EPHB	Cell-Cell Contact	PMID: 15114347	HX	0.400377	33.531	29.9808	0.0289506	0.750353	25.6126	18.2037	1.55231e-33
2282	Exc 5-6	Exc 2-4 / Piri 1	Sema5a	Plxna1	5.86442e-07	0	SEMA5A_PLXNA1	Sema5a - Plxna1	SEMA5	Cell-Cell Contact	PMID: 27533782	HX	1.00129	35.4372	27.2237	1.46244e-25	0.445357	21.0344	20.9367	0.245526
1855	Immature OL	Endothelial 2	Dll1	Notch1	5.87268e-07	0	DLL1_NOTCH1	Dll1 - Notch1	NOTCH	Cell-Cell Contact	PMID: 22353464	HX	0.868044	17.3141	10.7232	2.23987e-06	0.503785	57.0175	49.2308	0.46613
1083	Immature OL	Fibroblast 3	Gas6	Mertk	5.87845e-07	0.01	GAS6_MERTK	Gas6 - Mertk	GAS	Secreted Signaling	PMID: 27801848	HX	0.370043	22.4195	17.7889	0.00826177	0.489325	42.2397	37.5502	0.101897
543	Microglia inflammatory 2	Fibroblast 2	Pdgfb	Pdgfrb	5.88555e-07	0	PDGFB_PDGFRB	Pdgfb - Pdgfrb	PDGF	Secreted Signaling	PMID: 15207812	HX	0.447444	43.9024	43.6975	0.509378	0.508028	30.1887	24.8188	0.0369191
479	Immature OL	Fibroblast 3	Pdgfa	Pdgfrb	5.91082e-07	0	PDGFA_PDGFRB	Pdgfa - Pdgfrb	PDGF	Secreted Signaling	PMID: 15207812	HX	0.338293	13.4295	10.3907	0.0220992	2.33131	77.2102	72.6908	0.00406684
1763	Fibroblast 1	Immature OL	Efnb3	Ephb1	5.92071e-07	0	EFNB3_EPHB1	Efnb3 - Ephb1	EPHB	Cell-Cell Contact	PMID: 15114347	HX	0.451706	29.7067	26.3487	0.0245358	0.957327	28.6349	21.862	0.000128398
107	Reactive astrocytes 1	Endothelial 1	Bmp7	BMPR1A_BMPR2	5.9588e-07	0	BMP7_BMPR1A_BMPR2	Bmp7 - (Bmpr1a+Bmpr2)	BMP	Secreted Signaling	KEGG: mmu04350; PMID:26893264	HX	0.268961	19.7533	14.7159	2.54155e-14	1.14629	72.1956	69.9797	7.17681e-06
1812	Fibroblast 1	Endothelial 3	Esam	Esam	6.00065e-07	0	ESAM_ESAM	Esam - Esam	ESAM	Cell-Cell Contact	KEGG: mmu04514; PMID: 11279107	HX	0.511485	14.8534	11.7279	0.0127275	1.36484	54.7139	53.8095	0.0127655
1818	Endothelial 3	Fibroblast 1	Esam	Esam	6.00065e-07	0	ESAM_ESAM	Esam - Esam	ESAM	Cell-Cell Contact	KEGG: mmu04514; PMID: 11279107	HX	1.36484	54.7139	53.8095	0.0127655	0.511485	14.8534	11.7279	0.0127275
160	Reactive astrocytes 1	Fibroblast 2	Wnt7a	FZD1_LRP5	6.00218e-07	0	WNT7A_FZD1_LRP5	Wnt7a - (Fzd1+Lrp5)	WNT	Secreted Signaling	KEGG: mmu04310; PMID: 23209147	HX	0.597807	44.0188	39.3056	4.98617e-11	0.375074	27.2537	23.279	0.299654
69	Fibroblast 4	Pericyte	Bmp4	BMPR1A_BMPR2	6.00434e-07	0	BMP4_BMPR1A_BMPR2	Bmp4 - (Bmpr1a+Bmpr2)	BMP	Secreted Signaling	KEGG: mmu04350; PMID:26893264	HX	0.687325	28.6334	21.875	0.0203776	1.00929	54.0353	49.422	3.20107e-05
189	OPC1	Fibroblast 4	Wnt7a	FZD4_LRP5	6.02546e-07	0	WNT7A_FZD4_LRP5	Wnt7a - (Fzd4+Lrp5)	WNT	Secreted Signaling	KEGG: mmu04310; PMID: 23209147	HX	0.342204	24.9174	20.8061	0.000354526	0.302894	34.9241	35.1103	0.433853
2006	Fibroblast 3	Reactive astrocytes 1	Dll4	Notch2	6.03101e-07	0	DLL4_NOTCH2	Dll4 - Notch2	NOTCH	Cell-Cell Contact	PMID: 22353464	HX	0.383951	20.0393	19.6787	0.719956	0.383006	41.3732	37.99	1.94292e-06
839	Fibroblast 4	Homeostatic astrocytes 3	Csf1	Csf1r	6.11483e-07	0	CSF1_CSF1R	Csf1 - Csf1r	CSF	Secreted Signaling	KEGG: mmu04060	HX	0.356012	26.2473	21.5074	0.0560469	0.782315	28.5379	24.6663	0.000227663
226	OPC1	Fibroblast 1	Wnt7a	FZD1_LRP6	6.1274e-07	0	WNT7A_FZD1_LRP6	Wnt7a - (Fzd1+Lrp6)	WNT	Secreted Signaling	KEGG: mmu04310; PMID: 23209147	HX	0.342204	24.9174	20.8061	0.000354526	0.713057	36.6131	27.8733	0.00501198
41	Fibroblast 4	Fibroblast 1	Bmp4	BMPR1A_BMPR2	6.15452e-07	0	BMP4_BMPR1A_BMPR2	Bmp4 - (Bmpr1a+Bmpr2)	BMP	Secreted Signaling	KEGG: mmu04350; PMID:26893264	HX	0.687325	28.6334	21.875	0.0203776	0.659067	32.0246	24.7068	1.08873e-05
344	Fibroblast 2	Fibroblast 2	Wnt5a	Fzd7	6.16338e-07	0	WNT5A_FZD7	Wnt5a - Fzd7	ncWNT	Secreted Signaling	KEGG: mmu04310	HX	0.26331	32.0755	26.9928	0.0859741	0.324087	16.7715	10.1449	0.00173592
603	Homeostatic astrocytes 3	Fibroblast 1	Vegfa	Flt1	6.17232e-07	0	VEGFA_VEGFR1	Vegfa - Vegfr1	VEGF	Secreted Signaling	KEGG: mmu04370; PMID: 16633338	HX	1.7221	32.1198	26.3956	1.37003e-08	0.32074	21.4759	16.3409	0.00133446
2014	Fibroblast 4	Endothelial 1	Dll4	Notch3	6.18309e-07	0	DLL4_NOTCH3	Dll4 - Notch3	NOTCH	Cell-Cell Contact	PMID: 22353464	HX	0.670092	62.9067	64.3382	0.976552	0.316054	14.3541	11.6633	0.00709351
150	Reactive astrocytes 1	Reactive astrocytes 1	Bmp7	BMPR1A_BMPR2	6.18448e-07	0	BMP7_BMPR1A_BMPR2	Bmp7 - (Bmpr1a+Bmpr2)	BMP	Secreted Signaling	KEGG: mmu04350; PMID:26893264	HX	0.268961	19.7533	14.7159	2.54155e-14	0.427411	27.528	22.1213	3.61086e-13
1662	Interneuron 3	Exc 2-4	Efnb3	Epha4	6.18631e-07	0	EFNB3_EPHA4	Efnb3 - Epha4	EPHB	Cell-Cell Contact	PMID: 15114347	HX	0.727157	26.4791	19.5715	5.74103e-07	3.34153	70.7745	58.4308	5.10938e-121
1490	Interneuron 2	Interneuron 2	Efna5	Epha7	6.18891e-07	0	EFNA5_EPHA7	Efna5 - Epha7	EPHA	Cell-Cell Contact	PMID: 15114347	HX	0.400082	21.645	16.903	0.000404704	0.45599	20.8514	18.0374	0.0222606
991	Newly formed OL	Newly formed OL	Bdnf	Ntrk2	6.2188e-07	0	BDNF_NTRK2	Bdnf - Ntrk2	NT	Secreted Signaling	PMID: 27908981	HX	0.68381	18.5127	11.4837	4.83036e-05	0.446209	27.8481	20.4268	0.000884794
742	Microglia	Homeostatic astrocytes 3	Cx3cl1	Cx3cr1	6.22064e-07	0	CX3CL1_CX3CR1	Cx3cl1 - Cx3cr1	CX3C	Secreted Signaling	KEGG: mmu04060	HX	0.448026	37.0166	29.7114	0.0166696	0.344421	19.2014	16.6566	0.0111959
2089	Newly formed OL	Endothelial 1	Jag2	Notch1	6.22363e-07	0	JAG2_NOTCH1	Jag2 - Notch1	NOTCH	Cell-Cell Contact	PMID: 22353464	HX	0.250662	13.9241	9.7561	0.00780465	0.519507	70.7602	70.1826	0.0260409
1033	Endothelial 3	Homeostatic astrocytes 2	Gas6	Axl	6.23846e-07	0	GAS6_AXL	Gas6 - Axl	GAS	Secreted Signaling	PMID: 27801848	HX	0.730122	35.7776	34.4643	0.094644	0.252912	13.9573	13.6001	0.186537
1629	Exc 2-4	Piri 1	Efnb2	Ephb1	6.24192e-07	0	EFNB2_EPHB1	Efnb2 - Ephb1	EPHB	Cell-Cell Contact	PMID: 15114347	HX	0.993455	36.6303	28.2261	1.41708e-35	0.402107	25.3369	20.1794	0.000261622
1770	Interneuron 2	Interneuron 3	Efnb3	Ephb1	6.24402e-07	0	EFNB3_EPHB1	Efnb3 - Ephb1	EPHB	Cell-Cell Contact	PMID: 15114347	HX	0.613591	24.0981	16.2223	1.45764e-08	0.367441	21.0678	15.8657	0.000286168
2509	Microglia inflammatory 2	Microglia inflammatory 1	Cntn1	Notch2	6.26851e-07	0	CNTN1_NOTCH2	Cntn1 - Notch2	CNTN	Cell-Cell Contact	PMID:14567914;PMID: 33957164	HX	0.31052	31.3008	34.8739	0.951674	0.450929	35.8779	30.4348	0.0901131
1492	Interneuron 1	Interneuron 3	Efna5	Epha7	6.28318e-07	0	EFNA5_EPHA7	Efna5 - Epha7	EPHA	Cell-Cell Contact	PMID: 15114347	HX	0.27123	16.977	13.3601	0.000317536	0.646428	29.3651	21.7719	5.01878e-07
651	Homeostatic astrocytes 3	Microglia inflammatory 2	Vegfa	Flt1	6.28342e-07	0	VEGFA_VEGFR1	Vegfa - Vegfr1	VEGF	Secreted Signaling	KEGG: mmu04370; PMID: 16633338	HX	1.7221	32.1198	26.3956	1.37003e-08	0.291311	24.3902	18.9076	0.126114
493	Fibroblast 4	Fibroblast 2	Pdgfb	Pdgfra	6.2972e-07	0	PDGFB_PDGFRA	Pdgfb - Pdgfra	PDGF	Secreted Signaling	PMID: 15207812	HX	0.387903	62.9067	63.0515	0.980534	0.271749	18.6583	12.3188	0.0055446
1018	Pericyte	Fibroblast 2	Gas6	Axl	6.30059e-07	0	GAS6_AXL	Gas6 - Axl	GAS	Secreted Signaling	PMID: 27801848	HX	0.609602	40.6683	36.5607	0.00377653	0.520015	22.8512	14.4928	0.000292035
807	Fibroblast 1	Homeostatic astrocytes 3	Il34	Csf1r	6.31189e-07	0	IL34_CSF1R	Il34 - Csf1r	CSF	Secreted Signaling	KEGG: mmu04060	HX	0.648797	25.8278	18.7647	6.66915e-06	0.782315	28.5379	24.6663	0.000227663
1610	Endothelial 1	Immature OL	Efnb2	Ephb1	6.31379e-07	0	EFNB2_EPHB1	Efnb2 - Ephb1	EPHB	Cell-Cell Contact	PMID: 15114347	HX	0.253499	22.1159	20.284	0.114842	0.957327	28.6349	21.862	0.000128398
1499	Exc 2-4	SP	Efna5	Epha7	6.32898e-07	0	EFNA5_EPHA7	Efna5 - Epha7	EPHA	Cell-Cell Contact	PMID: 15114347	HX	0.616821	29.9589	23.6752	1.0689e-20	1.59392	50.2907	39.4643	1.21123e-07
1404	Exc 5-6	Piri 1	Efna2	Epha7	6.33382e-07	0	EFNA2_EPHA7	Efna2 - Epha7	EPHA	Cell-Cell Contact	PMID: 15114347	HX	0.307811	16.5226	10.7237	3.24359e-21	1.19835	66.3073	61.5631	1.38232e-06
1486	Interneuron 1	Interneuron 1	Efna5	Epha7	6.34309e-07	0	EFNA5_EPHA7	Efna5 - Epha7	EPHA	Cell-Cell Contact	PMID: 15114347	HX	0.27123	16.977	13.3601	0.000317536	0.918135	28.1915	18.2699	2.02707e-18
2255	Newly formed OL	Homeostatic astrocytes 2	Sema4d	Plxnb1	6.34339e-07	0	SEMA4D_PLXNB1	Sema4d - Plxnb1	SEMA4	Cell-Cell Contact	PMID: 27533782	HX	0.547463	26.1076	20.935	0.0100021	0.530908	23.6074	21.768	0.00015107
1733	Interneuron 3	SP	Efnb3	Epha4	6.37239e-07	0	EFNB3_EPHA4	Efnb3 - Epha4	EPHB	Cell-Cell Contact	PMID: 15114347	HX	0.727157	26.4791	19.5715	5.74103e-07	1.97512	55.814	43.125	1.66944e-10
73	Fibroblast 4	Reactive astrocytes 1	Bmp4	BMPR1A_BMPR2	6.37243e-07	0	BMP4_BMPR1A_BMPR2	Bmp4 - (Bmpr1a+Bmpr2)	BMP	Secreted Signaling	KEGG: mmu04350; PMID:26893264	HX	0.687325	28.6334	21.875	0.0203776	0.427411	27.528	22.1213	3.61086e-13
1639	Newly formed OL	Reactive astrocytes 1	Efnb2	Ephb1	6.37625e-07	0	EFNB2_EPHB1	Efnb2 - Ephb1	EPHB	Cell-Cell Contact	PMID: 15114347	HX	0.795343	35.9177	24.2886	9.03073e-07	0.391612	22.6749	16.6147	1.1511e-19
1039	Newly formed OL	Homeostatic astrocytes 2	Gas6	Axl	6.37886e-07	0	GAS6_AXL	Gas6 - Axl	GAS	Secreted Signaling	PMID: 27801848	HX	1.78439	52.2152	40.752	9.80023e-08	0.252912	13.9573	13.6001	0.186537
1730	Exc 5-6	SP	Efnb3	Epha4	6.38477e-07	0	EFNB3_EPHA4	Efnb3 - Epha4	EPHB	Cell-Cell Contact	PMID: 15114347	HX	0.536662	18.8945	11.8026	1.60525e-29	1.97512	55.814	43.125	1.66944e-10
623	Fibroblast 2	Fibroblast 3	Vegfa	Flt1	6.40421e-07	0	VEGFA_VEGFR1	Vegfa - Vegfr1	VEGF	Secreted Signaling	KEGG: mmu04370; PMID: 16633338	HX	0.652641	21.8029	17.5725	0.0589801	0.486737	43.8114	39.9598	0.141004
1715	Immature OL	Newly formed OL	Efnb3	Epha4	6.41412e-07	0	EFNB3_EPHA4	Efnb3 - Epha4	EPHB	Cell-Cell Contact	PMID: 15114347	HX	0.494238	13.8735	9.31006	0.00085494	2.96014	63.6076	49.5935	9.29465e-11
1235	Piri 1	Interneuron 3	Gas6	Tyro3	6.44554e-07	0.02	GAS6_TYRO3	Gas6 - Tyro3	GAS	Secreted Signaling	PMID: 27801848	HX	1.76552	72.3989	69.763	2.22308e-08	0.892016	31.1688	22.7562	3.272e-09
480	Fibroblast 3	Fibroblast 4	Pdgfa	Pdgfrb	6.46628e-07	0	PDGFA_PDGFRB	Pdgfa - Pdgfrb	PDGF	Secreted Signaling	PMID: 15207812	HX	0.324279	24.3615	22.0884	0.275805	0.763444	39.6963	38.4191	0.316713
1642	Exc 5	SP	Efnb2	Ephb1	6.50637e-07	0	EFNB2_EPHB1	Efnb2 - Ephb1	EPHB	Cell-Cell Contact	PMID: 15114347	HX	0.924986	49.3597	42.9163	2.91609e-16	0.545355	28.4884	19.5536	1.44085e-05
1624	Fibroblast 3	Newly formed OL	Efnb2	Ephb1	6.52321e-07	0	EFNB2_EPHB1	Efnb2 - Ephb1	EPHB	Cell-Cell Contact	PMID: 15114347	HX	0.477376	34.3811	32.9317	0.290483	0.534875	31.3291	27.8455	0.109738
186	OPC1	Fibroblast 2	Wnt7a	FZD4_LRP5	6.54405e-07	0	WNT7A_FZD4_LRP5	Wnt7a - (Fzd4+Lrp5)	WNT	Secreted Signaling	KEGG: mmu04310; PMID: 23209147	HX	0.342204	24.9174	20.8061	0.000354526	0.632762	38.0503	31.1594	0.0124552
1269	Interneuron 2	Interneuron 2	Reln	Lrp8	6.58464e-07	0	RELN_LRP8	Reln - Lrp8	RELN	ECM-Receptor	PMID: 14578885	HX	0.29494	20.2742	18.5479	0.145314	0.467055	21.8615	16.1089	1.62134e-05
709	Pericyte	Fibroblast 1	Igf2	Igf2r	6.58991e-07	0	IGF2_IGF2R	Igf2 - Igf2r	IGF	Secreted Signaling	PMID: 14604834	HX	0.489206	41.3619	40.2457	0.465525	0.511397	21.4759	12.0407	8.72935e-10
983	Newly formed OL	Homeostatic astrocytes 3	Bdnf	Ntrk2	6.61054e-07	0	BDNF_NTRK2	Bdnf - Ntrk2	NT	Secreted Signaling	PMID: 27908981	HX	0.68381	18.5127	11.4837	4.83036e-05	1.59249	42.5719	34.6481	4.35089e-13
201	OPC1	Fibroblast 3	Wnt7a	FZD7_LRP5	6.63603e-07	0	WNT7A_FZD7_LRP5	Wnt7a - (Fzd7+Lrp5)	WNT	Secreted Signaling	KEGG: mmu04310; PMID: 23209147	HX	0.342204	24.9174	20.8061	0.000354526	0.432186	38.8998	34.3373	0.355986
2517	Homeostatic astrocytes 3	Reactive astrocytes 1	Cntn1	Notch2	6.64026e-07	0	CNTN1_NOTCH2	Cntn1 - Notch2	CNTN	Cell-Cell Contact	PMID:14567914;PMID: 33957164	HX	0.254178	15.7369	13.3192	0.0124219	0.383006	41.3732	37.99	1.94292e-06
2137	Endothelial 1	Endothelial 1	Jag2	Notch3	6.66406e-07	0	JAG2_NOTCH3	Jag2 - Notch3	NOTCH	Cell-Cell Contact	PMID: 22353464	HX	0.556884	38.8623	35.3955	0.00432219	0.316054	14.3541	11.6633	0.00709351
1655	SP	Ex 2-3	Efnb3	Epha4	6.76663e-07	0	EFNB3_EPHA4	Efnb3 - Epha4	EPHB	Cell-Cell Contact	PMID: 15114347	HX	0.613892	22.8198	15.7143	0.000185524	4.67279	92.0844	87.0931	3.583e-150
111	Fibroblast 1	Endothelial 3	Bmp7	BMPR1A_BMPR2	6.81799e-07	0	BMP7_BMPR1A_BMPR2	Bmp7 - (Bmpr1a+Bmpr2)	BMP	Secreted Signaling	KEGG: mmu04350; PMID:26893264	HX	2.17719	76.2535	80.8444	0.312173	0.481485	29.3312	30.0298	0.369156
542	Microglia inflammatory 1	Fibroblast 2	Pdgfb	Pdgfrb	6.81859e-07	0	PDGFB_PDGFRB	Pdgfb - Pdgfrb	PDGF	Secreted Signaling	PMID: 15207812	HX	0.558067	36.6412	30.9565	0.0679568	0.508028	30.1887	24.8188	0.0369191
808	Fibroblast 3	Homeostatic astrocytes 3	Il34	Csf1r	6.82349e-07	0	IL34_CSF1R	Il34 - Csf1r	CSF	Secreted Signaling	KEGG: mmu04060	HX	0.405896	28.4872	25.7028	0.179314	0.782315	28.5379	24.6663	0.000227663
646	Fibroblast 1	Microglia inflammatory 2	Vegfa	Flt1	6.83286e-07	0	VEGFA_VEGFR1	Vegfa - Vegfr1	VEGF	Secreted Signaling	KEGG: mmu04370; PMID: 16633338	HX	1.14781	47.2091	39.7967	5.77367e-05	0.291311	24.3902	18.9076	0.126114
940	Fibroblast 3	Reactive astrocytes 1	Edn1	Ednrb	6.8462e-07	0	EDN1_EDNRB	Edn1 - Ednrb	EDN	Secreted Signaling	KEGG: mmu04080	HX	0.454883	17.8782	10.8434	0.000674921	0.815785	53.0271	47.1314	1.14773e-15
1015	Microglia inflammatory 1	Fibroblast 2	Gas6	Axl	6.85397e-07	0	GAS6_AXL	Gas6 - Axl	GAS	Secreted Signaling	PMID: 27801848	HX	0.530688	47.3282	41.7391	0.0682792	0.520015	22.8512	14.4928	0.000292035
1664	SP	Exc 2-4	Efnb3	Epha4	6.85464e-07	0	EFNB3_EPHA4	Efnb3 - Epha4	EPHB	Cell-Cell Contact	PMID: 15114347	HX	0.613892	22.8198	15.7143	0.000185524	3.34153	70.7745	58.4308	5.10938e-121
2392	Endothelial 2	Reactive astrocytes 1	Sema6d	Plxna1	6.85714e-07	0	SEMA6D_PLXNA1	Sema6d - Plxna1	SEMA6	Cell-Cell Contact	PMID: 27533782	HX	0.288176	53.5088	56.9231	0.819417	0.258806	18.8606	14.5124	5.41042e-12
1753	Piri 1	Exc 5	Efnb3	Ephb1	6.87689e-07	0	EFNB3_EPHB1	Efnb3 - Ephb1	EPHB	Cell-Cell Contact	PMID: 15114347	HX	0.400377	33.531	29.9808	0.0289506	0.431614	29.7658	25.29	3.3965e-08
1393	Exc 5-6	Exc 5	Efna2	Epha7	6.88369e-07	0	EFNA2_EPHA7	Efna2 - Epha7	EPHA	Cell-Cell Contact	PMID: 15114347	HX	0.307811	16.5226	10.7237	3.24359e-21	1.43076	56.3666	45.174	4.8848e-35
2324	SP	Piri 1	Sema5a	Plxna1	6.88829e-07	0	SEMA5A_PLXNA1	Sema5a - Plxna1	SEMA5	Cell-Cell Contact	PMID: 27533782	HX	0.448187	39.9709	37.5	0.246774	0.801015	34.0162	25.4965	5.34929e-09
372	Microglia	Fibroblast 1	Fgf1	Fgfr1	6.91455e-07	0	FGF1_FGFR1	Fgf1 - Fgfr1	FGF	Secreted Signaling	PMC: 4393358	HX	0.282311	19.1529	13.5823	0.0177979	0.392766	57.0482	55.8249	0.265123
845	Immature OL	Microglia	Csf1	Csf1r	6.93654e-07	0	CSF1_CSF1R	Csf1 - Csf1r	CSF	Secreted Signaling	KEGG: mmu04060	HX	0.284875	11.4317	6.31754	3.60539e-05	8.9117	93.3702	89.983	1.66134e-14
327	Fibroblast 1	Endothelial 1	Wnt5a	Fzd4	6.93944e-07	0	WNT5A_FZD4	Wnt5a - Fzd4	ncWNT	Secreted Signaling	KEGG: mmu04310	HX	0.337197	27.3415	26.9742	0.500115	0.444206	35.1409	30.6795	0.00164623
1708	Interneuron 1	Interneuron 3	Efnb3	Epha4	6.94289e-07	0	EFNB3_EPHA4	Efnb3 - Epha4	EPHB	Cell-Cell Contact	PMID: 15114347	HX	0.437157	14.1844	9.05144	2.12836e-09	0.592398	39.5382	32.8894	0.000251595
12	Fibroblast 4	Fibroblast 1	Tgfb3	TGFbR1_R2	6.98823e-07	0	TGFB3_TGFBR1_TGFBR2	Tgfb3 - (Tgfbr1+Tgfbr2)	TGFb	Secreted Signaling	KEGG: mmu04350	HX	1.45766	40.3471	35.8456	0.0448008	0.78017	37.701	33.3464	2.3514e-05
350	Immature OL	Fibroblast 1	Tgfa	Egfr	7.00177e-07	0	TGFA_EGFR	Tgfa - Egfr	EGF	Secreted Signaling	KEGG: mmu04012	HX	0.551369	35.7381	32.0033	0.0521724	0.589324	25.7332	18.4519	7.44188e-06
1960	Fibroblast 3	OPC1	Dll4	Notch1	7.01558e-07	0	DLL4_NOTCH1	Dll4 - Notch1	NOTCH	Cell-Cell Contact	PMID: 22353464	HX	0.383951	20.0393	19.6787	0.719956	0.585495	44.5041	39.3972	0.000102968
2118	Newly formed OL	Pericyte	Jag2	Notch1	7.03566e-07	0	JAG2_NOTCH1	Jag2 - Notch1	NOTCH	Cell-Cell Contact	PMID: 22353464	HX	0.250662	13.9241	9.7561	0.00780465	0.68595	69.2938	66.6185	0.0460434
2143	Endothelial 1	Fibroblast 2	Jag2	Notch3	7.04089e-07	0	JAG2_NOTCH3	Jag2 - Notch3	NOTCH	Cell-Cell Contact	PMID: 22353464	HX	0.556884	38.8623	35.3955	0.00432219	0.587316	23.0608	18.1159	0.043609
1180	Fibroblast 1	Reactive astrocytes 2	Gas6	Mertk	7.05406e-07	0	GAS6_MERTK	Gas6 - Mertk	GAS	Secreted Signaling	PMID: 27801848	HX	3.09495	64.4276	52.2283	8.61001e-20	0.26359	13.6865	12.3743	0.122776
650	Homeostatic astrocytes 2	Microglia inflammatory 2	Vegfa	Flt1	7.0667e-07	0	VEGFA_VEGFR1	Vegfa - Vegfr1	VEGF	Secreted Signaling	KEGG: mmu04370; PMID: 16633338	HX	1.24013	32.5119	27.6536	6.5653e-18	0.291311	24.3902	18.9076	0.126114
2181	Immature OL	Reactive astrocytes 1	Dll1	Notch2	7.07152e-07	0	DLL1_NOTCH2	Dll1 - Notch2	NOTCH	Cell-Cell Contact	PMID: 22353464	HX	0.868044	17.3141	10.7232	2.23987e-06	0.383006	41.3732	37.99	1.94292e-06
156	OPC1	Fibroblast 1	Wnt7a	FZD1_LRP5	7.08996e-07	0	WNT7A_FZD1_LRP5	Wnt7a - (Fzd1+Lrp5)	WNT	Secreted Signaling	KEGG: mmu04310; PMID: 23209147	HX	0.342204	24.9174	20.8061	0.000354526	0.506236	39.3567	35.0274	0.00794984
394	Endothelial 2	Reactive astrocytes 1	Fgf1	Fgfr1	7.09697e-07	0	FGF1_FGFR1	Fgf1 - Fgfr1	FGF	Secreted Signaling	PMC: 4393358	HX	0.354456	21.9298	15.3846	0.252751	0.483892	44.9115	41.2993	1.4755e-06
2107	Endothelial 1	Immature OL	Jag2	Notch1	7.13037e-07	0	JAG2_NOTCH1	Jag2 - Notch1	NOTCH	Cell-Cell Contact	PMID: 22353464	HX	0.556884	38.8623	35.3955	0.00432219	0.606242	19.9778	12.6351	4.23773e-06
1694	Fibroblast 1	Fibroblast 4	Efnb3	Epha4	7.17732e-07	0	EFNB3_EPHA4	Efnb3 - Epha4	EPHB	Cell-Cell Contact	PMID: 15114347	HX	0.451706	29.7067	26.3487	0.0245358	0.556822	31.2364	28.125	0.131295
2251	Newly formed OL	Fibroblast 3	Sema4d	Plxnb1	7.19185e-07	0	SEMA4D_PLXNB1	Sema4d - Plxnb1	SEMA4	Cell-Cell Contact	PMID: 27533782	HX	0.547463	26.1076	20.935	0.0100021	0.739095	44.4008	37.9518	0.006023
1336	Fibroblast 4	Endothelial 1	Efna1	Epha2	7.20957e-07	0	EFNA1_EPHA2	Efna1 - Epha2	EPHA	Cell-Cell Contact	PMID: 15114347	HX	1.36709	45.1193	41.1765	0.0244829	0.336871	20.202	16.6836	0.00307814
217	Exc 5	Exc 5	Wnt4	FZD8_LRP6	7.20959e-07	0	WNT4_FZD8_LRP6	Wnt4 - (Fzd8+Lrp6)	WNT	Secreted Signaling	KEGG: mmu04310; PMID: 23209147	HX	0.613745	27.2228	20.6504	1.06271e-16	0.4179	22.9144	17.6367	6.21063e-09
424	Fibroblast 3	Homeostatic astrocytes 3	Fgf1	Fgfr2	7.21171e-07	0	FGF1_FGFR2	Fgf1 - Fgfr2	FGF	Secreted Signaling	PMC: 4393358	HX	0.735913	54.0275	52.2088	0.170963	0.527212	16.9701	11.2257	3.58663e-09
2052	Fibroblast 3	Endothelial 1	Dll4	Notch4	7.21424e-07	0	DLL4_NOTCH4	Dll4 - Notch4	NOTCH	Cell-Cell Contact	PMID: 22353464	HX	0.383951	20.0393	19.6787	0.719956	0.388094	49.0165	48.428	0.26488
1396	Piri 1	Exc 5-6	Efna2	Epha7	7.21765e-07	0	EFNA2_EPHA7	Efna2 - Epha7	EPHA	Cell-Cell Contact	PMID: 15114347	HX	0.330832	22.372	16.4638	1.21436e-05	1.53281	48.201	34.5789	7.27121e-64
2258	Immature OL	Microglia inflammatory 2	Sema4d	Plxnb1	7.25205e-07	0	SEMA4D_PLXNB1	Sema4d - Plxnb1	SEMA4	Cell-Cell Contact	PMID: 27533782	HX	2.20146	39.5117	27.5977	4.08982e-10	0.346387	23.1707	18.0672	0.122021
364	Reactive astrocytes 1	Reactive astrocytes 1	Hbegf	Egfr	7.28097e-07	0	HBEGF_EGFR	Hbegf - Egfr	EGF	Secreted Signaling	KEGG: mmu04012	HX	0.377935	17.9841	11.0267	4.06193e-31	0.615494	32.6733	23.0571	4.02877e-36
1657	Exc 2-4	Exc 2-4	Efnb3	Epha4	7.30408e-07	0	EFNB3_EPHA4	Efnb3 - Epha4	EPHB	Cell-Cell Contact	PMID: 15114347	HX	0.379703	11.3218	6.15967	1.03955e-32	3.34153	70.7745	58.4308	5.10938e-121
1552	Piri 1	Interneuron 1	Efnb2	Epha4	7.31385e-07	0	EFNB2_EPHA4	Efnb2 - Epha4	EPHB	Cell-Cell Contact	PMID: 15114347	HX	2.06269	72.2911	68.5458	1.48826e-12	0.626353	27.0833	21.5765	5.83009e-07
1034	Fibroblast 1	Homeostatic astrocytes 2	Gas6	Axl	7.34573e-07	0	GAS6_AXL	Gas6 - Axl	GAS	Secreted Signaling	PMID: 27801848	HX	3.09495	64.4276	52.2283	8.61001e-20	0.252912	13.9573	13.6001	0.186537
1385	Exc 5-6	Piri 1	Efna2	Epha4	7.36743e-07	0	EFNA2_EPHA4	Efna2 - Epha4	EPHA	Cell-Cell Contact	PMID: 15114347	HX	0.307811	16.5226	10.7237	3.24359e-21	2.72445	66.9542	56.5663	1.23593e-16
45	Fibroblast 4	Fibroblast 2	Bmp4	BMPR1A_BMPR2	7.37328e-07	0	BMP4_BMPR1A_BMPR2	Bmp4 - (Bmpr1a+Bmpr2)	BMP	Secreted Signaling	KEGG: mmu04350; PMID:26893264	HX	0.687325	28.6334	21.875	0.0203776	0.547576	41.7191	35.8696	0.0757005
1008	Reactive astrocytes 1	Fibroblast 1	Gas6	Axl	7.40624e-07	0	GAS6_AXL	Gas6 - Axl	GAS	Secreted Signaling	PMID: 27801848	HX	0.37536	35.0592	30.8694	1.64e-08	0.258686	24.9763	22.9085	0.134284
2399	Piri 1	SP	Sema6d	Plxna1	7.43462e-07	0	SEMA6D_PLXNA1	Sema6d - Plxna1	SEMA6	Cell-Cell Contact	PMID: 27533782	HX	0.54405	31.9677	25.9449	3.82288e-05	1.26055	43.75	33.125	4.97902e-08
2504	Reactive astrocytes 2	Fibroblast 3	Cntn1	Notch2	7.44587e-07	0	CNTN1_NOTCH2	Cntn1 - Notch2	CNTN	Cell-Cell Contact	PMID:14567914;PMID: 33957164	HX	0.458645	19.702	15.1478	7.50907e-06	0.39275	49.7053	46.1847	0.238961
400	Microglia	Reactive astrocytes 1	Fgf1	Fgfr1	7.46369e-07	0	FGF1_FGFR1	Fgf1 - Fgfr1	FGF	Secreted Signaling	PMC: 4393358	HX	0.282311	19.1529	13.5823	0.0177979	0.483892	44.9115	41.2993	1.4755e-06
392	Reactive astrocytes 1	OPC1	Fgf1	Fgfr1	7.47214e-07	0	FGF1_FGFR1	Fgf1 - Fgfr1	FGF	Secreted Signaling	PMC: 4393358	HX	0.333863	33.4848	29.608	6.59169e-08	0.28378	20.5372	16.4851	0.00014314
675	Reactive astrocytes 2	Fibroblast 3	Vegfb	Flt1	7.50101e-07	0	VEGFB_VEGFR1	Vegfb - Vegfr1	VEGF	Secreted Signaling	KEGG: mmu04370; PMID: 16633338	HX	0.264476	20.0331	19.5672	0.352754	0.486737	43.8114	39.9598	0.141004
1516	Exc 6b / SP	Exc 2-4	Efnb2	Epha4	7.50939e-07	0	EFNB2_EPHA4	Efnb2 - Epha4	EPHB	Cell-Cell Contact	PMID: 15114347	HX	0.272182	33.4457	31.3327	0.243568	3.34153	70.7745	58.4308	5.10938e-121
1120	OPC1	Homeostatic astrocytes 3	Gas6	Mertk	7.52665e-07	0.04	GAS6_MERTK	Gas6 - Mertk	GAS	Secreted Signaling	PMID: 27801848	HX	0.384912	31.8595	25.817	2.03361e-06	0.541939	20.1996	16.3532	0.000221389
1596	Exc 5-6	Exc 5	Efnb2	Ephb1	7.52806e-07	0	EFNB2_EPHB1	Efnb2 - Ephb1	EPHB	Cell-Cell Contact	PMID: 15114347	HX	0.57865	28.9648	22.8158	3.03142e-16	0.431614	29.7658	25.29	3.3965e-08
254	OPC1	Reactive astrocytes 1	Wnt7a	FZD2_LRP6	7.54227e-07	0	WNT7A_FZD2_LRP6	Wnt7a - (Fzd2+Lrp6)	WNT	Secreted Signaling	KEGG: mmu04310; PMID: 23209147	HX	0.342204	24.9174	20.8061	0.000354526	0.409567	28.3233	22.9622	1.45064e-08
1995	Pericyte	Fibroblast 3	Dll4	Notch2	7.54277e-07	0	DLL4_NOTCH2	Dll4 - Notch2	NOTCH	Cell-Cell Contact	PMID: 22353464	HX	0.407936	21.8789	18.0636	0.00458457	0.39275	49.7053	46.1847	0.238961
33	Fibroblast 1	Endothelial 2	Bmp4	BMPR1A_BMPR2	7.55126e-07	0	BMP4_BMPR1A_BMPR2	Bmp4 - (Bmpr1a+Bmpr2)	BMP	Secreted Signaling	KEGG: mmu04350; PMID:26893264	HX	1.45951	55.913	54.1048	0.0018486	0.279329	37.7193	34.6154	0.470319
2318	Immature OL	OPC1	Sema5a	Plxna1	7.5793e-07	0	SEMA5A_PLXNA1	Sema5a - Plxna1	SEMA5	Cell-Cell Contact	PMID: 27533782	HX	0.835481	32.8524	23.3583	1.99088e-06	0.276235	21.5702	17.175	5.68185e-05
1858	OPC1	Fibroblast 2	Dll1	Notch1	7.57995e-07	0	DLL1_NOTCH1	Dll1 - Notch1	NOTCH	Cell-Cell Contact	PMID: 22353464	HX	0.251631	17.4793	13.3987	4.13505e-05	1.56882	59.3291	51.2681	0.000177071
1857	Immature OL	Fibroblast 2	Dll1	Notch1	7.61469e-07	0	DLL1_NOTCH1	Dll1 - Notch1	NOTCH	Cell-Cell Contact	PMID: 22353464	HX	0.868044	17.3141	10.7232	2.23987e-06	1.56882	59.3291	51.2681	0.000177071
1666	Exc 5-6	Exc 2-4 / Piri 1	Efnb3	Epha4	7.62448e-07	0	EFNB3_EPHA4	Efnb3 - Epha4	EPHB	Cell-Cell Contact	PMID: 15114347	HX	0.536662	18.8945	11.8026	1.60525e-29	1.09137	49.7744	47.5924	3.87888e-05
982	Newly formed OL	Homeostatic astrocytes 2	Bdnf	Ntrk2	7.62976e-07	0	BDNF_NTRK2	Bdnf - Ntrk2	NT	Secreted Signaling	PMID: 27908981	HX	0.68381	18.5127	11.4837	4.83036e-05	0.652599	38.041	37.4551	0.00109366
926	Fibroblast 4	Microglia inflammatory 2	Edn1	Ednrb	7.65427e-07	0	EDN1_EDNRB	Edn1 - Ednrb	EDN	Secreted Signaling	KEGG: mmu04080	HX	1.77779	50.9761	45.9559	0.00641438	0.440568	23.9837	15.5462	0.019838
1931	Endothelial 3	Homeostatic astrocytes 2	Dll4	Notch1	7.7156e-07	0	DLL4_NOTCH1	Dll4 - Notch1	NOTCH	Cell-Cell Contact	PMID: 22353464	HX	0.813079	26.0274	23.2143	0.0122513	0.370376	17.7262	16.3827	0.00450491
245	OPC1	Fibroblast 1	Wnt7a	FZD2_LRP6	7.73444e-07	0	WNT7A_FZD2_LRP6	Wnt7a - (Fzd2+Lrp6)	WNT	Secreted Signaling	KEGG: mmu04310; PMID: 23209147	HX	0.342204	24.9174	20.8061	0.000354526	0.938078	39.9716	30.8444	0.000293031
375	Fibroblast 1	Fibroblast 2	Fgf1	Fgfr1	7.74772e-07	0	FGF1_FGFR1	Fgf1 - Fgfr1	FGF	Secreted Signaling	PMC: 4393358	HX	0.630944	38.2214	32.4472	0.000302592	0.316236	24.5283	17.3913	0.00549064
2061	Pericyte	Endothelial 3	Dll4	Notch4	7.77014e-07	0	DLL4_NOTCH4	Dll4 - Notch4	NOTCH	Cell-Cell Contact	PMID: 22353464	HX	0.407936	21.8789	18.0636	0.00458457	0.86345	28.1225	24.5238	0.00414433
1938	Endothelial 3	Homeostatic astrocytes 3	Dll4	Notch1	7.78127e-07	0	DLL4_NOTCH1	Dll4 - Notch1	NOTCH	Cell-Cell Contact	PMID: 22353464	HX	0.813079	26.0274	23.2143	0.0122513	0.357472	19.7299	17.3544	0.0195056
2316	SP	Interneuron 3	Sema5a	Plxna1	7.79258e-07	0	SEMA5A_PLXNA1	Sema5a - Plxna1	SEMA5	Cell-Cell Contact	PMID: 27533782	HX	0.448187	39.9709	37.5	0.246774	0.739505	41.847	32.8894	1.57348e-07
1672	SP	Exc 2-4 / Piri 1	Efnb3	Epha4	7.82068e-07	0	EFNB3_EPHA4	Efnb3 - Epha4	EPHB	Cell-Cell Contact	PMID: 15114347	HX	0.613892	22.8198	15.7143	0.000185524	1.09137	49.7744	47.5924	3.87888e-05
2397	Interneuron 2	SP	Sema6d	Plxna1	7.82603e-07	0	SEMA6D_PLXNA1	Sema6d - Plxna1	SEMA6	Cell-Cell Contact	PMID: 27533782	HX	0.599281	35.3535	33.0686	0.0804405	1.26055	43.75	33.125	4.97902e-08
1036	Fibroblast 3	Homeostatic astrocytes 2	Gas6	Axl	7.83487e-07	0	GAS6_AXL	Gas6 - Axl	GAS	Secreted Signaling	PMID: 27801848	HX	2.16401	70.9234	60.6426	4.54209e-07	0.252912	13.9573	13.6001	0.186537
2359	Reactive astrocytes 1	Fibroblast 3	Sema6d	Plxna1	7.85865e-07	0	SEMA6D_PLXNA1	Sema6d - Plxna1	SEMA6	Cell-Cell Contact	PMID: 27533782	HX	0.571293	37.7374	31.0186	2.50325e-18	0.398649	24.9509	21.6867	0.0852456
144	Fibroblast 2	Pericyte	Bmp7	BMPR1A_BMPR2	7.86058e-07	0	BMP7_BMPR1A_BMPR2	Bmp7 - (Bmpr1a+Bmpr2)	BMP	Secreted Signaling	KEGG: mmu04350; PMID:26893264	HX	0.56731	33.1237	28.0797	0.0560348	1.00929	54.0353	49.422	3.20107e-05
1032	Endothelial 1	Homeostatic astrocytes 2	Gas6	Axl	7.87395e-07	0	GAS6_AXL	Gas6 - Axl	GAS	Secreted Signaling	PMID: 27801848	HX	1.1945	49.2291	44.3712	3.60357e-06	0.252912	13.9573	13.6001	0.186537
2069	Endothelial 3	Fibroblast 3	Dll4	Notch4	7.88629e-07	0	DLL4_NOTCH4	Dll4 - Notch4	NOTCH	Cell-Cell Contact	PMID: 22353464	HX	0.813079	26.0274	23.2143	0.0122513	0.596274	28.4872	22.8916	0.0212833
1076	Pericyte	Fibroblast 2	Gas6	Mertk	7.88931e-07	0	GAS6_MERTK	Gas6 - Mertk	GAS	Secreted Signaling	PMID: 27801848	HX	0.609602	40.6683	36.5607	0.00377653	0.6072	26.4151	15.942	1.74184e-05
907	Fibroblast 4	Homeostatic astrocytes 1	Edn1	Ednrb	7.89695e-07	0	EDN1_EDNRB	Edn1 - Ednrb	EDN	Secreted Signaling	KEGG: mmu04080	HX	1.77779	50.9761	45.9559	0.00641438	0.253443	14.114	15.1275	0.539075
540	Fibroblast 3	Fibroblast 2	Pdgfb	Pdgfrb	7.90706e-07	0	PDGFB_PDGFRB	Pdgfb - Pdgfrb	PDGF	Secreted Signaling	PMID: 15207812	HX	0.633118	36.7387	32.5301	0.0409094	0.508028	30.1887	24.8188	0.0369191
741	Mature OL	Homeostatic astrocytes 3	Cx3cl1	Cx3cr1	7.93753e-07	0	CX3CL1_CX3CR1	Cx3cl1 - Cx3cr1	CX3C	Secreted Signaling	KEGG: mmu04060	HX	0.785305	35.1585	29.8759	1.21482e-05	0.344421	19.2014	16.6566	0.0111959
2182	OPC1	Reactive astrocytes 1	Dll1	Notch2	7.94363e-07	0	DLL1_NOTCH2	Dll1 - Notch2	NOTCH	Cell-Cell Contact	PMID: 22353464	HX	0.251631	17.4793	13.3987	4.13505e-05	0.383006	41.3732	37.99	1.94292e-06
98	Fibroblast 1	Pericyte	Bmp5	BMPR1A_BMPR2	7.948e-07	0	BMP5_BMPR1A_BMPR2	Bmp5 - (Bmpr1a+Bmpr2)	BMP	Secreted Signaling	KEGG: mmu04350; PMID:26893264	HX	0.609185	36.14	29.8671	0.000486855	1.00929	54.0353	49.422	3.20107e-05
1456	Exc 2-4	SP	Efna5	Epha4	7.95614e-07	0	EFNA5_EPHA4	Efna5 - Epha4	EPHA	Cell-Cell Contact	PMID: 15114347	HX	0.616821	29.9589	23.6752	1.0689e-20	1.97512	55.814	43.125	1.66944e-10
1649	Fibroblast 1	Endothelial 1	Efnb3	Epha4	7.97134e-07	0	EFNB3_EPHA4	Efnb3 - Epha4	EPHB	Cell-Cell Contact	PMID: 15114347	HX	0.451706	29.7067	26.3487	0.0245358	0.452148	34.7687	30.8316	0.00196312
1555	SP	Interneuron 3	Efnb2	Epha4	7.98099e-07	0	EFNB2_EPHA4	Efnb2 - Epha4	EPHB	Cell-Cell Contact	PMID: 15114347	HX	0.872269	40.407	35.1786	0.00458632	0.592398	39.5382	32.8894	0.000251595
1007	Pericyte	Fibroblast 1	Gas6	Axl	8.10465e-07	0	GAS6_AXL	Gas6 - Axl	GAS	Secreted Signaling	PMID: 27801848	HX	0.609602	40.6683	36.5607	0.00377653	0.258686	24.9763	22.9085	0.134284
474	Fibroblast 3	Fibroblast 1	Pdgfa	Pdgfrb	8.10783e-07	0	PDGFA_PDGFRB	Pdgfa - Pdgfrb	PDGF	Secreted Signaling	PMID: 15207812	HX	0.324279	24.3615	22.0884	0.275805	0.886403	44.5601	37.4511	4.1869e-05
2343	Piri 1	Exc 2-4 / Piri 1	Sema6d	Plxna1	8.12096e-07	0	SEMA6D_PLXNA1	Sema6d - Plxna1	SEMA6	Cell-Cell Contact	PMID: 27533782	HX	0.54405	31.9677	25.9449	3.82288e-05	0.445357	21.0344	20.9367	0.245526
1016	Newly formed OL	Fibroblast 2	Gas6	Axl	8.12842e-07	0	GAS6_AXL	Gas6 - Axl	GAS	Secreted Signaling	PMID: 27801848	HX	1.78439	52.2152	40.752	9.80023e-08	0.520015	22.8512	14.4928	0.000292035
497	Fibroblast 2	Fibroblast 4	Pdgfb	Pdgfra	8.14192e-07	0	PDGFB_PDGFRA	Pdgfb - Pdgfra	PDGF	Secreted Signaling	PMID: 15207812	HX	0.750391	52.2013	50.5435	0.313293	0.405581	21.692	22.9779	0.841758
1771	Interneuron 3	Interneuron 3	Efnb3	Ephb1	8.15011e-07	0	EFNB3_EPHB1	Efnb3 - Ephb1	EPHB	Cell-Cell Contact	PMID: 15114347	HX	0.727157	26.4791	19.5715	5.74103e-07	0.367441	21.0678	15.8657	0.000286168
855	Immature OL	Microglia inflammatory 2	Csf1	Csf1r	8.20621e-07	0	CSF1_CSF1R	Csf1 - Csf1r	CSF	Secreted Signaling	KEGG: mmu04060	HX	0.284875	11.4317	6.31754	3.60539e-05	8.48829	100	98.7395	2.98694e-05
237	Interneuron 2	Interneuron 3	Wnt7a	FZD1_LRP6	8.232e-07	0	WNT7A_FZD1_LRP6	Wnt7a - (Fzd1+Lrp6)	WNT	Secreted Signaling	KEGG: mmu04310; PMID: 23209147	HX	0.84137	22.7273	16.6761	2.87002e-06	0.590771	27.6335	17.3712	2.01138e-11
31	Fibroblast 4	Endothelial 1	Bmp4	BMPR1A_BMPR2	8.24808e-07	0	BMP4_BMPR1A_BMPR2	Bmp4 - (Bmpr1a+Bmpr2)	BMP	Secreted Signaling	KEGG: mmu04350; PMID:26893264	HX	0.687325	28.6334	21.875	0.0203776	1.14629	72.1956	69.9797	7.17681e-06
125	OPC1	Fibroblast 3	Bmp7	BMPR1A_BMPR2	8.24969e-07	0	BMP7_BMPR1A_BMPR2	Bmp7 - (Bmpr1a+Bmpr2)	BMP	Secreted Signaling	KEGG: mmu04350; PMID:26893264	HX	0.334523	29.3802	25.817	0.00243682	0.478673	38.0157	34.1365	0.202257
1544	Interneuron 3	Exc 5-6	Efnb2	Epha4	8.27225e-07	0	EFNB2_EPHA4	Efnb2 - Epha4	EPHB	Cell-Cell Contact	PMID: 15114347	HX	0.719921	37.1573	31.4418	0.000259784	2.4394	61.0452	48.6842	4.23644e-67
345	Fibroblast 1	Fibroblast 3	Wnt5a	Fzd7	8.32674e-07	0	WNT5A_FZD7	Wnt5a - Fzd7	ncWNT	Secreted Signaling	KEGG: mmu04310	HX	0.337197	27.3415	26.9742	0.500115	0.625909	34.9705	25.502	0.000565622
131	Fibroblast 1	Homeostatic astrocytes 2	Bmp7	BMPR1A_BMPR2	8.32679e-07	0	BMP7_BMPR1A_BMPR2	Bmp7 - (Bmpr1a+Bmpr2)	BMP	Secreted Signaling	KEGG: mmu04350; PMID:26893264	HX	2.17719	76.2535	80.8444	0.312173	0.316795	16.5148	14.284	3.78433e-05
1611	Fibroblast 1	Immature OL	Efnb2	Ephb1	8.33733e-07	0	EFNB2_EPHB1	Efnb2 - Ephb1	EPHB	Cell-Cell Contact	PMID: 15114347	HX	0.698736	35.3832	28.147	1.08859e-05	0.957327	28.6349	21.862	0.000128398
1566	Interneuron 3	Piri 1	Efnb2	Epha4	8.3521e-07	0	EFNB2_EPHA4	Efnb2 - Epha4	EPHB	Cell-Cell Contact	PMID: 15114347	HX	0.719921	37.1573	31.4418	0.000259784	2.72445	66.9542	56.5663	1.23593e-16
121	OPC1	Fibroblast 2	Bmp7	BMPR1A_BMPR2	8.35365e-07	0	BMP7_BMPR1A_BMPR2	Bmp7 - (Bmpr1a+Bmpr2)	BMP	Secreted Signaling	KEGG: mmu04350; PMID:26893264	HX	0.334523	29.3802	25.817	0.00243682	0.547576	41.7191	35.8696	0.0757005
458	Fibroblast 3	Fibroblast 1	Pdgfa	Pdgfra	8.35807e-07	0	PDGFA_PDGFRA	Pdgfa - Pdgfra	PDGF	Secreted Signaling	PMID: 15207812	HX	0.324279	24.3615	22.0884	0.275805	1.38495	45.79	35.0274	9.13475e-10
981	Newly formed OL	Homeostatic astrocytes 1	Bdnf	Ntrk2	8.36078e-07	0	BDNF_NTRK2	Bdnf - Ntrk2	NT	Secreted Signaling	PMID: 27908981	HX	0.68381	18.5127	11.4837	4.83036e-05	1.70247	39.3732	34.7585	3.08897e-21
2263	Newly formed OL	Pericyte	Sema4d	Plxnb1	8.39408e-07	0	SEMA4D_PLXNB1	Sema4d - Plxnb1	SEMA4	Cell-Cell Contact	PMID: 27533782	HX	0.547463	26.1076	20.935	0.0100021	0.609371	34.8676	28.0347	3.69423e-05
148	Fibroblast 2	Reactive astrocytes 1	Bmp7	BMPR1A_BMPR2	8.39677e-07	0	BMP7_BMPR1A_BMPR2	Bmp7 - (Bmpr1a+Bmpr2)	BMP	Secreted Signaling	KEGG: mmu04350; PMID:26893264	HX	0.56731	33.1237	28.0797	0.0560348	0.427411	27.528	22.1213	3.61086e-13
442	Fibroblast 2	Reactive astrocytes 1	Fgf1	Fgfr2	8.40481e-07	0	FGF1_FGFR2	Fgf1 - Fgfr2	FGF	Secreted Signaling	PMC: 4393358	HX	0.71877	29.979	14.8551	1.26333e-08	0.693129	34.7509	23.9929	1.85492e-44
2303	Exc 5-6	Interneuron 1	Sema5a	Plxna1	8.42499e-07	0	SEMA5A_PLXNA1	Sema5a - Plxna1	SEMA5	Cell-Cell Contact	PMID: 27533782	HX	1.00129	35.4372	27.2237	1.46244e-25	1.45029	46.9858	35.1035	2.10264e-22
1010	Endothelial 3	Fibroblast 2	Gas6	Axl	8.42727e-07	0	GAS6_AXL	Gas6 - Axl	GAS	Secreted Signaling	PMID: 27801848	HX	0.730122	35.7776	34.4643	0.094644	0.520015	22.8512	14.4928	0.000292035
257	OPC1	Endothelial 1	Wnt7a	FZD4_LRP6	8.44342e-07	0	WNT7A_FZD4_LRP6	Wnt7a - (Fzd4+Lrp6)	WNT	Secreted Signaling	KEGG: mmu04310; PMID: 23209147	HX	0.342204	24.9174	20.8061	0.000354526	0.410265	31.9245	26.3185	0.0008242
1570	Ex 2-3	SP	Efnb2	Epha4	8.45474e-07	0	EFNB2_EPHA4	Efnb2 - Epha4	EPHB	Cell-Cell Contact	PMID: 15114347	HX	0.733247	51.9602	48.0853	6.83787e-16	1.97512	55.814	43.125	1.66944e-10
1164	Microglia inflammatory 1	Pericyte	Gas6	Mertk	8.48091e-07	0	GAS6_MERTK	Gas6 - Mertk	GAS	Secreted Signaling	PMID: 27801848	HX	0.530688	47.3282	41.7391	0.0682792	0.284082	22.0681	16.6185	0.000200513
1181	Fibroblast 2	Reactive astrocytes 2	Gas6	Mertk	8.51987e-07	0	GAS6_MERTK	Gas6 - Mertk	GAS	Secreted Signaling	PMID: 27801848	HX	2.73113	75.2621	66.1232	2.96964e-07	0.26359	13.6865	12.3743	0.122776
1270	Interneuron 2	Interneuron 3	Reln	Lrp8	8.57646e-07	0	RELN_LRP8	Reln - Lrp8	RELN	ECM-Receptor	PMID: 14578885	HX	0.29494	20.2742	18.5479	0.145314	0.283699	27.2006	22.6983	0.00548212
1074	Microglia inflammatory 1	Fibroblast 2	Gas6	Mertk	8.58222e-07	0	GAS6_MERTK	Gas6 - Mertk	GAS	Secreted Signaling	PMID: 27801848	HX	0.530688	47.3282	41.7391	0.0682792	0.6072	26.4151	15.942	1.74184e-05
346	Fibroblast 2	Fibroblast 3	Wnt5a	Fzd7	8.60241e-07	0	WNT5A_FZD7	Wnt5a - Fzd7	ncWNT	Secreted Signaling	KEGG: mmu04310	HX	0.26331	32.0755	26.9928	0.0859741	0.625909	34.9705	25.502	0.000565622
264	Reactive astrocytes 1	Endothelial 3	Wnt7a	FZD4_LRP6	8.61039e-07	0	WNT7A_FZD4_LRP6	Wnt7a - (Fzd4+Lrp6)	WNT	Secreted Signaling	KEGG: mmu04310; PMID: 23209147	HX	0.597807	44.0188	39.3056	4.98617e-11	0.347574	16.3578	15.2083	0.255875
931	Fibroblast 4	Newly formed OL	Edn1	Ednrb	8.664e-07	0	EDN1_EDNRB	Edn1 - Ednrb	EDN	Secreted Signaling	KEGG: mmu04080	HX	1.77779	50.9761	45.9559	0.00641438	0.298174	20.7278	17.2764	0.090521
1612	Fibroblast 3	Immature OL	Efnb2	Ephb1	8.66621e-07	0	EFNB2_EPHB1	Efnb2 - Ephb1	EPHB	Cell-Cell Contact	PMID: 15114347	HX	0.477376	34.3811	32.9317	0.290483	0.957327	28.6349	21.862	0.000128398
939	Fibroblast 2	Reactive astrocytes 1	Edn1	Ednrb	8.68179e-07	0	EDN1_EDNRB	Edn1 - Ednrb	EDN	Secreted Signaling	KEGG: mmu04080	HX	0.72554	18.239	7.78986	3.65058e-07	0.815785	53.0271	47.1314	1.14773e-15
366	Endothelial 2	Fibroblast 1	Fgf1	Fgfr1	8.69353e-07	0	FGF1_FGFR1	Fgf1 - Fgfr1	FGF	Secreted Signaling	PMC: 4393358	HX	0.354456	21.9298	15.3846	0.252751	0.392766	57.0482	55.8249	0.265123
1910	Pericyte	Endothelial 2	Dll4	Notch1	8.69647e-07	0	DLL4_NOTCH1	Dll4 - Notch1	NOTCH	Cell-Cell Contact	PMID: 22353464	HX	0.407936	21.8789	18.0636	0.00458457	0.503785	57.0175	49.2308	0.46613
633	Reactive astrocytes 2	Fibroblast 3	Vegfa	Flt1	8.70516e-07	0	VEGFA_VEGFR1	Vegfa - Vegfr1	VEGF	Secreted Signaling	KEGG: mmu04370; PMID: 16633338	HX	0.434843	20.8609	18.47	0.012544	0.486737	43.8114	39.9598	0.141004
2005	Fibroblast 2	Reactive astrocytes 1	Dll4	Notch2	8.82928e-07	0	DLL4_NOTCH2	Dll4 - Notch2	NOTCH	Cell-Cell Contact	PMID: 22353464	HX	0.886247	23.8994	15.942	0.000675456	0.383006	41.3732	37.99	1.94292e-06
100	Fibroblast 1	Reactive astrocytes 1	Bmp5	BMPR1A_BMPR2	8.84589e-07	0	BMP5_BMPR1A_BMPR2	Bmp5 - (Bmpr1a+Bmpr2)	BMP	Secreted Signaling	KEGG: mmu04350; PMID:26893264	HX	0.609185	36.14	29.8671	0.000486855	0.427411	27.528	22.1213	3.61086e-13
1886	OPC1	Fibroblast 4	Dll1	Notch3	8.87406e-07	0	DLL1_NOTCH3	Dll1 - Notch3	NOTCH	Cell-Cell Contact	PMID: 22353464	HX	0.251631	17.4793	13.3987	4.13505e-05	1.8086	53.5792	51.1029	0.0667727
1821	Fibroblast 3	Fibroblast 1	Esam	Esam	8.87464e-07	0	ESAM_ESAM	Esam - Esam	ESAM	Cell-Cell Contact	KEGG: mmu04514; PMID: 11279107	HX	2.04305	72.1022	62.8514	2.68268e-05	0.511485	14.8534	11.7279	0.0127275
1833	Fibroblast 1	Fibroblast 3	Esam	Esam	8.87464e-07	0	ESAM_ESAM	Esam - Esam	ESAM	Cell-Cell Contact	KEGG: mmu04514; PMID: 11279107	HX	0.511485	14.8534	11.7279	0.0127275	2.04305	72.1022	62.8514	2.68268e-05
2246	Immature OL	Fibroblast 1	Sema4d	Plxnb1	8.89426e-07	0	SEMA4D_PLXNB1	Sema4d - Plxnb1	SEMA4	Cell-Cell Contact	PMID: 27533782	HX	2.20146	39.5117	27.5977	4.08982e-10	0.488202	24.2195	17.1228	1.4626e-05
2347	Exc 2-4	Exc 5-6	Sema6d	Plxna1	8.91839e-07	0	SEMA6D_PLXNA1	Sema6d - Plxna1	SEMA6	Cell-Cell Contact	PMID: 27533782	HX	0.454468	19.8891	13.4635	1.5988e-27	0.9772	40.402	31.0526	2.95241e-32
1004	Microglia inflammatory 1	Fibroblast 1	Gas6	Axl	8.92933e-07	0	GAS6_AXL	Gas6 - Axl	GAS	Secreted Signaling	PMID: 27801848	HX	0.530688	47.3282	41.7391	0.0682792	0.258686	24.9763	22.9085	0.134284
168	OPC1	Fibroblast 1	Wnt7a	FZD2_LRP5	8.94944e-07	0	WNT7A_FZD2_LRP5	Wnt7a - (Fzd2+Lrp5)	WNT	Secreted Signaling	KEGG: mmu04310; PMID: 23209147	HX	0.342204	24.9174	20.8061	0.000354526	0.731256	42.7152	37.9984	0.00323089
1326	Pericyte	Microglia inflammatory 2	Cdh5	Cdh5	8.95323e-07	0	CDH5_CDH5	Cdh5 - Cdh5	CDH5	Cell-Cell Contact	KEGG: mmu04514	HX	0.807236	46.9735	41.2572	7.53175e-05	0.400726	21.9512	15.5462	0.0522323
1333	Microglia inflammatory 2	Pericyte	Cdh5	Cdh5	8.95323e-07	0	CDH5_CDH5	Cdh5 - Cdh5	CDH5	Cell-Cell Contact	KEGG: mmu04514	HX	0.400726	21.9512	15.5462	0.0522323	0.807236	46.9735	41.2572	7.53175e-05
933	Endothelial 2	OPC1	Edn1	Ednrb	8.97495e-07	0	EDN1_EDNRB	Edn1 - Ednrb	EDN	Secreted Signaling	KEGG: mmu04080	HX	1.10771	16.6667	3.07692	0.00728049	1.8873	64.6694	57.9521	1.44346e-10
333	Fibroblast 1	Fibroblast 2	Wnt5a	Fzd4	9.03774e-07	0	WNT5A_FZD4	Wnt5a - Fzd4	ncWNT	Secreted Signaling	KEGG: mmu04310	HX	0.337197	27.3415	26.9742	0.500115	0.660719	34.1719	27.3551	0.00917189
267	Reactive astrocytes 1	Fibroblast 1	Wnt7a	FZD4_LRP6	9.04689e-07	0	WNT7A_FZD4_LRP6	Wnt7a - (Fzd4+Lrp6)	WNT	Secreted Signaling	KEGG: mmu04310; PMID: 23209147	HX	0.597807	44.0188	39.3056	4.98617e-11	0.704212	26.9158	17.3182	3.55793e-06
388	Fibroblast 3	OPC1	Fgf1	Fgfr1	9.08891e-07	0	FGF1_FGFR1	Fgf1 - Fgfr1	FGF	Secreted Signaling	PMC: 4393358	HX	0.735913	54.0275	52.2088	0.170963	0.28378	20.5372	16.4851	0.00014314
1860	OPC1	Fibroblast 3	Dll1	Notch1	9.14719e-07	0	DLL1_NOTCH1	Dll1 - Notch1	NOTCH	Cell-Cell Contact	PMID: 22353464	HX	0.251631	17.4793	13.3987	4.13505e-05	1.42317	65.4224	57.8313	0.000909261
285	Reactive astrocytes 1	Fibroblast 2	Wnt7a	FZD7_LRP6	9.16497e-07	0	WNT7A_FZD7_LRP6	Wnt7a - (Fzd7+Lrp6)	WNT	Secreted Signaling	KEGG: mmu04310; PMID: 23209147	HX	0.597807	44.0188	39.3056	4.98617e-11	0.537641	26.4151	15.5797	0.000868018
1992	Fibroblast 2	Fibroblast 3	Dll4	Notch2	9.16755e-07	0	DLL4_NOTCH2	Dll4 - Notch2	NOTCH	Cell-Cell Contact	PMID: 22353464	HX	0.886247	23.8994	15.942	0.000675456	0.39275	49.7053	46.1847	0.238961
2319	Immature OL	Pericyte	Sema5a	Plxna1	9.16783e-07	0	SEMA5A_PLXNA1	Sema5a - Plxna1	SEMA5	Cell-Cell Contact	PMID: 27533782	HX	0.835481	32.8524	23.3583	1.99088e-06	0.426461	25.8512	20.0145	0.00015377
1587	Exc 5-6	Exc 2-4	Efnb2	Ephb1	9.19161e-07	0	EFNB2_EPHB1	Efnb2 - Ephb1	EPHB	Cell-Cell Contact	PMID: 15114347	HX	0.57865	28.9648	22.8158	3.03142e-16	0.750353	25.6126	18.2037	1.55231e-33
328	Fibroblast 2	Endothelial 1	Wnt5a	Fzd4	9.20783e-07	0	WNT5A_FZD4	Wnt5a - Fzd4	ncWNT	Secreted Signaling	KEGG: mmu04310	HX	0.26331	32.0755	26.9928	0.0859741	0.444206	35.1409	30.6795	0.00164623
2485	Homeostatic astrocytes 2	Fibroblast 2	Cntn1	Notch2	9.2652e-07	0	CNTN1_NOTCH2	Cntn1 - Notch2	CNTN	Cell-Cell Contact	PMID:14567914;PMID: 33957164	HX	0.410815	24.3529	22.4168	0.000240637	0.3648	36.6876	30.2536	0.0233578
2135	Fibroblast 2	Reactive astrocytes 1	Jag2	Notch2	9.30244e-07	0	JAG2_NOTCH2	Jag2 - Notch2	NOTCH	Cell-Cell Contact	PMID: 22353464	HX	0.954964	25.1572	15.5797	7.22225e-05	0.383006	41.3732	37.99	1.94292e-06
1362	Fibroblast 4	Fibroblast 1	Efna1	Epha7	9.34847e-07	0	EFNA1_EPHA7	Efna1 - Epha7	EPHA	Cell-Cell Contact	PMID: 15114347	HX	1.36709	45.1193	41.1765	0.0244829	0.46598	23.5572	15.95	2.2776e-06
1889	Immature OL	Endothelial 1	Dll1	Notch4	9.35556e-07	0	DLL1_NOTCH4	Dll1 - Notch4	NOTCH	Cell-Cell Contact	PMID: 22353464	HX	0.868044	17.3141	10.7232	2.23987e-06	0.388094	49.0165	48.428	0.26488
1871	Immature OL	OPC1	Dll1	Notch1	9.37368e-07	0	DLL1_NOTCH1	Dll1 - Notch1	NOTCH	Cell-Cell Contact	PMID: 22353464	HX	0.868044	17.3141	10.7232	2.23987e-06	0.585495	44.5041	39.3972	0.000102968
1890	OPC1	Endothelial 1	Dll1	Notch4	9.3834e-07	0	DLL1_NOTCH4	Dll1 - Notch4	NOTCH	Cell-Cell Contact	PMID: 22353464	HX	0.251631	17.4793	13.3987	4.13505e-05	0.388094	49.0165	48.428	0.26488
1005	Newly formed OL	Fibroblast 1	Gas6	Axl	9.42952e-07	0	GAS6_AXL	Gas6 - Axl	GAS	Secreted Signaling	PMID: 27801848	HX	1.78439	52.2152	40.752	9.80023e-08	0.258686	24.9763	22.9085	0.134284
2380	Endothelial 2	OPC1	Sema6d	Plxna1	9.45538e-07	0	SEMA6D_PLXNA1	Sema6d - Plxna1	SEMA6	Cell-Cell Contact	PMID: 27533782	HX	0.288176	53.5088	56.9231	0.819417	0.276235	21.5702	17.175	5.68185e-05
1358	Fibroblast 4	Pericyte	Efna1	Epha4	9.51942e-07	0	EFNA1_EPHA4	Efna1 - Epha4	EPHA	Cell-Cell Contact	PMID: 15114347	HX	1.36709	45.1193	41.1765	0.0244829	0.517924	22.8247	16.474	6.79471e-06
2281	SP	Exc 2-4	Sema5a	Plxna1	9.5851e-07	0	SEMA5A_PLXNA1	Sema5a - Plxna1	SEMA5	Cell-Cell Contact	PMID: 27533782	HX	0.448187	39.9709	37.5	0.246774	1.63047	46.861	34.6955	2.31715e-73
2377	Immature OL	Newly formed OL	Sema6d	Plxna1	9.58868e-07	0	SEMA6D_PLXNA1	Sema6d - Plxna1	SEMA6	Cell-Cell Contact	PMID: 27533782	HX	0.659854	22.7525	15.7938	4.77505e-05	1.13698	39.7152	30.4878	1.64072e-05
2344	Exc 2-4	Exc 5	Sema6d	Plxna1	9.60685e-07	0	SEMA6D_PLXNA1	Sema6d - Plxna1	SEMA6	Cell-Cell Contact	PMID: 27533782	HX	0.454468	19.8891	13.4635	1.5988e-27	1.55212	55.3604	44.3455	3.3692e-44
583	Pericyte	Endothelial 2	Vegfa	Flt1	9.61213e-07	0	VEGFA_VEGFR1	Vegfa - Vegfr1	VEGF	Secreted Signaling	KEGG: mmu04370; PMID: 16633338	HX	0.283499	17.1501	12.211	0.000140971	4.47472	77.193	67.6923	0.0160416
1822	Fibroblast 4	Fibroblast 1	Esam	Esam	9.61735e-07	0	ESAM_ESAM	Esam - Esam	ESAM	Cell-Cell Contact	KEGG: mmu04514; PMID: 11279107	HX	2.00431	74.1866	69.3015	0.00458694	0.511485	14.8534	11.7279	0.0127275
1840	Fibroblast 1	Fibroblast 4	Esam	Esam	9.61735e-07	0	ESAM_ESAM	Esam - Esam	ESAM	Cell-Cell Contact	KEGG: mmu04514; PMID: 11279107	HX	0.511485	14.8534	11.7279	0.0127275	2.00431	74.1866	69.3015	0.00458694
281	OPC1	Fibroblast 1	Wnt7a	FZD7_LRP6	9.63298e-07	0	WNT7A_FZD7_LRP6	Wnt7a - (Fzd7+Lrp6)	WNT	Secreted Signaling	KEGG: mmu04310; PMID: 23209147	HX	0.342204	24.9174	20.8061	0.000354526	1.13776	43.3302	35.1056	0.00176623
1196	Exc 6b / SP	Exc 2-4	Gas6	Tyro3	9.6424e-07	0	GAS6_TYRO3	Gas6 - Tyro3	GAS	Secreted Signaling	PMID: 27801848	HX	0.552152	50.0421	47.7493	0.129572	1.69415	55.6967	47.6772	3.92693e-46
2129	Fibroblast 2	Fibroblast 3	Jag2	Notch2	9.65884e-07	0	JAG2_NOTCH2	Jag2 - Notch2	NOTCH	Cell-Cell Contact	PMID: 22353464	HX	0.954964	25.1572	15.5797	7.22225e-05	0.39275	49.7053	46.1847	0.238961
2025	Fibroblast 2	Fibroblast 2	Dll4	Notch3	9.66046e-07	0	DLL4_NOTCH3	Dll4 - Notch3	NOTCH	Cell-Cell Contact	PMID: 22353464	HX	0.886247	23.8994	15.942	0.000675456	0.587316	23.0608	18.1159	0.043609
2499	Microglia inflammatory 2	Fibroblast 3	Cntn1	Notch2	9.70366e-07	0	CNTN1_NOTCH2	Cntn1 - Notch2	CNTN	Cell-Cell Contact	PMID:14567914;PMID: 33957164	HX	0.31052	31.3008	34.8739	0.951674	0.39275	49.7053	46.1847	0.238961
2193	Fibroblast 1	Endothelial 3	Pecam1	Pecam1	9.70511e-07	0	PECAM1_PECAM1	Pecam1 - Pecam1	PECAM1	Cell-Cell Contact	KEGG: mmu04514	HX	0.385842	13.9073	10.9461	0.020036	1.23849	78.2434	78.1548	0.0229841
2200	Endothelial 3	Fibroblast 1	Pecam1	Pecam1	9.70511e-07	0	PECAM1_PECAM1	Pecam1 - Pecam1	PECAM1	Cell-Cell Contact	KEGG: mmu04514	HX	1.23849	78.2434	78.1548	0.0229841	0.385842	13.9073	10.9461	0.020036
2104	Endothelial 1	Homeostatic astrocytes 3	Jag2	Notch1	9.72053e-07	0	JAG2_NOTCH1	Jag2 - Notch1	NOTCH	Cell-Cell Contact	PMID: 22353464	HX	0.556884	38.8623	35.3955	0.00432219	0.357472	19.7299	17.3544	0.0195056
2493	Reactive astrocytes 1	Fibroblast 2	Cntn1	Notch2	9.73102e-07	0	CNTN1_NOTCH2	Cntn1 - Notch2	CNTN	Cell-Cell Contact	PMID:14567914;PMID: 33957164	HX	0.404926	27.4793	23.369	1.439e-09	0.3648	36.6876	30.2536	0.0233578
875	Fibroblast 1	Endothelial 1	Mdk	Lrp1	9.74137e-07	0	MDK_LRP1	Mdk - Lrp1	MK	Secreted Signaling	PMID: 28356350	HX	0.594126	26.5847	20.2502	0.000115949	0.310002	44.6039	42.9513	0.105112
1627	Fibroblast 4	OPC1	Efnb2	Ephb1	9.81317e-07	0	EFNB2_EPHB1	Efnb2 - Ephb1	EPHB	Cell-Cell Contact	PMID: 15114347	HX	1.2935	60.3037	61.3971	0.113243	0.264411	17.9339	13.3261	7.08997e-06
1859	Immature OL	Fibroblast 3	Dll1	Notch1	9.82341e-07	0	DLL1_NOTCH1	Dll1 - Notch1	NOTCH	Cell-Cell Contact	PMID: 22353464	HX	0.868044	17.3141	10.7232	2.23987e-06	1.42317	65.4224	57.8313	0.000909261
2358	Pericyte	Fibroblast 3	Sema6d	Plxna1	9.87026e-07	0	SEMA6D_PLXNA1	Sema6d - Plxna1	SEMA6	Cell-Cell Contact	PMID: 27533782	HX	0.390288	45.7755	44.5087	0.208892	0.398649	24.9509	21.6867	0.0852456
737	Fibroblast 4	Homeostatic astrocytes 3	Cx3cl1	Cx3cr1	9.87107e-07	0	CX3CL1_CX3CR1	Cx3cl1 - Cx3cr1	CX3C	Secreted Signaling	KEGG: mmu04060	HX	0.26056	51.1931	49.6324	0.631111	0.344421	19.2014	16.6566	0.0111959
994	Newly formed OL	Reactive astrocytes 1	Bdnf	Ntrk2	9.88988e-07	0	BDNF_NTRK2	Bdnf - Ntrk2	NT	Secreted Signaling	PMID: 27908981	HX	0.68381	18.5127	11.4837	4.83036e-05	1.42441	53.579	42.0996	5.97826e-55
75	Fibroblast 1	Reactive astrocytes 2	Bmp4	BMPR1A_BMPR2	9.90099e-07	0	BMP4_BMPR1A_BMPR2	Bmp4 - (Bmpr1a+Bmpr2)	BMP	Secreted Signaling	KEGG: mmu04350; PMID:26893264	HX	1.45951	55.913	54.1048	0.0018486	0.270195	16.5839	14.843	0.18165
891	Fibroblast 1	OPC2	Mdk	Lrp1	9.91831e-07	0	MDK_LRP1	Mdk - Lrp1	MK	Secreted Signaling	PMID: 28356350	HX	0.594126	26.5847	20.2502	0.000115949	0.276907	32.1062	34.9003	0.360546
261	Reactive astrocytes 1	Endothelial 2	Wnt7a	FZD4_LRP6	9.92248e-07	0	WNT7A_FZD4_LRP6	Wnt7a - (Fzd4+Lrp6)	WNT	Secreted Signaling	KEGG: mmu04310; PMID: 23209147	HX	0.597807	44.0188	39.3056	4.98617e-11	0.679768	26.3158	15.3846	0.0889709
1628	Ex 2-3	Piri 1	Efnb2	Ephb1	9.95511e-07	0	EFNB2_EPHB1	Efnb2 - Ephb1	EPHB	Cell-Cell Contact	PMID: 15114347	HX	0.733247	51.9602	48.0853	6.83787e-16	0.402107	25.3369	20.1794	0.000261622
1183	Fibroblast 4	Reactive astrocytes 2	Gas6	Mertk	9.99232e-07	0	GAS6_MERTK	Gas6 - Mertk	GAS	Secreted Signaling	PMID: 27801848	HX	2.28404	78.0911	77.7574	0.0189957	0.26359	13.6865	12.3743	0.122776
1726	SP	Piri 1	Efnb3	Epha4	1.00059e-06	0	EFNB3_EPHA4	Efnb3 - Epha4	EPHB	Cell-Cell Contact	PMID: 15114347	HX	0.613892	22.8198	15.7143	0.000185524	2.72445	66.9542	56.5663	1.23593e-16
625	Homeostatic astrocytes 1	Fibroblast 3	Vegfa	Flt1	1.00511e-06	0	VEGFA_VEGFR1	Vegfa - Vegfr1	VEGF	Secreted Signaling	KEGG: mmu04370; PMID: 16633338	HX	0.723888	17.4128	15.7027	0.000123914	0.486737	43.8114	39.9598	0.141004
1547	Piri 1	Exc 6b / SP	Efnb2	Epha4	1.00812e-06	0	EFNB2_EPHA4	Efnb2 - Epha4	EPHB	Cell-Cell Contact	PMID: 15114347	HX	2.06269	72.2911	68.5458	1.48826e-12	0.606753	29.0649	21.5357	1.36533e-05
2164	Endothelial 1	Fibroblast 3	Jag2	Notch4	1.00876e-06	0	JAG2_NOTCH4	Jag2 - Notch4	NOTCH	Cell-Cell Contact	PMID: 22353464	HX	0.556884	38.8623	35.3955	0.00432219	0.596274	28.4872	22.8916	0.0212833
1604	Exc 6b / SP	Exc 5-6	Efnb2	Ephb1	1.01275e-06	0	EFNB2_EPHB1	Efnb2 - Ephb1	EPHB	Cell-Cell Contact	PMID: 15114347	HX	0.272182	33.4457	31.3327	0.243568	1.46669	42.191	31.5789	2.02542e-48
1525	Exc 6b / SP	Exc 2-4 / Piri 1	Efnb2	Epha4	1.01287e-06	0	EFNB2_EPHA4	Efnb2 - Epha4	EPHB	Cell-Cell Contact	PMID: 15114347	HX	0.272182	33.4457	31.3327	0.243568	1.09137	49.7744	47.5924	3.87888e-05
1035	Fibroblast 2	Homeostatic astrocytes 2	Gas6	Axl	1.01425e-06	0	GAS6_AXL	Gas6 - Axl	GAS	Secreted Signaling	PMID: 27801848	HX	2.73113	75.2621	66.1232	2.96964e-07	0.252912	13.9573	13.6001	0.186537
13	Fibroblast 1	Microglia	Tgfb3	TGFbR1_R2	1.01662e-06	0	TGFB3_TGFBR1_TGFBR2	Tgfb3 - (Tgfbr1+Tgfbr2)	TGFb	Secreted Signaling	KEGG: mmu04350	HX	0.735617	37.9376	32.8382	0.000945222	0.502796	30.4788	24.8727	0.309419
1944	Endothelial 2	Immature OL	Dll4	Notch1	1.01768e-06	0	DLL4_NOTCH1	Dll4 - Notch1	NOTCH	Cell-Cell Contact	PMID: 22353464	HX	0.298352	62.2807	53.8462	0.583468	0.606242	19.9778	12.6351	4.23773e-06
1075	Newly formed OL	Fibroblast 2	Gas6	Mertk	1.0178e-06	0	GAS6_MERTK	Gas6 - Mertk	GAS	Secreted Signaling	PMID: 27801848	HX	1.78439	52.2152	40.752	9.80023e-08	0.6072	26.4151	15.942	1.74184e-05
2144	Fibroblast 2	Fibroblast 2	Jag2	Notch3	1.01782e-06	0	JAG2_NOTCH3	Jag2 - Notch3	NOTCH	Cell-Cell Contact	PMID: 22353464	HX	0.954964	25.1572	15.5797	7.22225e-05	0.587316	23.0608	18.1159	0.043609
1009	Endothelial 1	Fibroblast 2	Gas6	Axl	1.01883e-06	0	GAS6_AXL	Gas6 - Axl	GAS	Secreted Signaling	PMID: 27801848	HX	1.1945	49.2291	44.3712	3.60357e-06	0.520015	22.8512	14.4928	0.000292035
1118	Microglia inflammatory 1	Homeostatic astrocytes 3	Gas6	Mertk	1.01981e-06	0	GAS6_MERTK	Gas6 - Mertk	GAS	Secreted Signaling	PMID: 27801848	HX	0.530688	47.3282	41.7391	0.0682792	0.541939	20.1996	16.3532	0.000221389
740	Immature OL	Homeostatic astrocytes 3	Cx3cl1	Cx3cr1	1.02145e-06	0	CX3CL1_CX3CR1	Cx3cl1 - Cx3cr1	CX3C	Secreted Signaling	KEGG: mmu04060	HX	1.38255	39.2897	31.7539	2.97885e-05	0.344421	19.2014	16.6566	0.0111959
813	Mature OL	Microglia	Il34	Csf1r	1.02188e-06	0	IL34_CSF1R	Il34 - Csf1r	CSF	Secreted Signaling	KEGG: mmu04060	HX	0.360483	11.9597	8.7766	0.000438694	8.9117	93.3702	89.983	1.66134e-14
1885	Immature OL	Fibroblast 4	Dll1	Notch3	1.0223e-06	0	DLL1_NOTCH3	Dll1 - Notch3	NOTCH	Cell-Cell Contact	PMID: 22353464	HX	0.868044	17.3141	10.7232	2.23987e-06	1.8086	53.5792	51.1029	0.0667727
1691	SP	Exc 6b / SP	Efnb3	Epha4	1.02468e-06	0	EFNB3_EPHA4	Efnb3 - Epha4	EPHB	Cell-Cell Contact	PMID: 15114347	HX	0.613892	22.8198	15.7143	0.000185524	0.606753	29.0649	21.5357	1.36533e-05
1630	Exc 5	Piri 1	Efnb2	Ephb1	1.02481e-06	0	EFNB2_EPHB1	Efnb2 - Ephb1	EPHB	Cell-Cell Contact	PMID: 15114347	HX	0.924986	49.3597	42.9163	2.91609e-16	0.402107	25.3369	20.1794	0.000261622
1959	Fibroblast 2	OPC1	Dll4	Notch1	1.02661e-06	0	DLL4_NOTCH1	Dll4 - Notch1	NOTCH	Cell-Cell Contact	PMID: 22353464	HX	0.886247	23.8994	15.942	0.000675456	0.585495	44.5041	39.3972	0.000102968
49	Fibroblast 4	Fibroblast 3	Bmp4	BMPR1A_BMPR2	1.02783e-06	0	BMP4_BMPR1A_BMPR2	Bmp4 - (Bmpr1a+Bmpr2)	BMP	Secreted Signaling	KEGG: mmu04350; PMID:26893264	HX	0.687325	28.6334	21.875	0.0203776	0.478673	38.0157	34.1365	0.202257
2513	Reactive astrocytes 1	Microglia inflammatory 1	Cntn1	Notch2	1.03679e-06	0	CNTN1_NOTCH2	Cntn1 - Notch2	CNTN	Cell-Cell Contact	PMID:14567914;PMID: 33957164	HX	0.404926	27.4793	23.369	1.439e-09	0.450929	35.8779	30.4348	0.0901131
2313	Exc 6b / SP	Interneuron 3	Sema5a	Plxna1	1.03688e-06	0	SEMA5A_PLXNA1	Sema5a - Plxna1	SEMA5	Cell-Cell Contact	PMID: 27533782	HX	0.789905	42.3757	35.9223	0.00188675	0.739505	41.847	32.8894	1.57348e-07
2071	Fibroblast 3	Fibroblast 3	Dll4	Notch4	1.03709e-06	0	DLL4_NOTCH4	Dll4 - Notch4	NOTCH	Cell-Cell Contact	PMID: 22353464	HX	0.383951	20.0393	19.6787	0.719956	0.596274	28.4872	22.8916	0.0212833
145	OPC1	Pericyte	Bmp7	BMPR1A_BMPR2	1.0373e-06	0	BMP7_BMPR1A_BMPR2	Bmp7 - (Bmpr1a+Bmpr2)	BMP	Secreted Signaling	KEGG: mmu04350; PMID:26893264	HX	0.334523	29.3802	25.817	0.00243682	1.00929	54.0353	49.422	3.20107e-05
1394	Piri 1	Exc 5	Efna2	Epha7	1.0402e-06	0	EFNA2_EPHA7	Efna2 - Epha7	EPHA	Cell-Cell Contact	PMID: 15114347	HX	0.330832	22.372	16.4638	1.21436e-05	1.43076	56.3666	45.174	4.8848e-35
1122	Reactive astrocytes 1	Homeostatic astrocytes 3	Gas6	Mertk	1.04071e-06	0.01	GAS6_MERTK	Gas6 - Mertk	GAS	Secreted Signaling	PMID: 27801848	HX	0.37536	35.0592	30.8694	1.64e-08	0.541939	20.1996	16.3532	0.000221389
2101	Endothelial 1	Homeostatic astrocytes 2	Jag2	Notch1	1.0435e-06	0	JAG2_NOTCH1	Jag2 - Notch1	NOTCH	Cell-Cell Contact	PMID: 22353464	HX	0.556884	38.8623	35.3955	0.00432219	0.370376	17.7262	16.3827	0.00450491
2086	Pericyte	Pericyte	Dll4	Notch4	1.04414e-06	0	DLL4_NOTCH4	Dll4 - Notch4	NOTCH	Cell-Cell Contact	PMID: 22353464	HX	0.407936	21.8789	18.0636	0.00458457	0.476578	27.1122	21.8208	0.000517638
184	Reactive astrocytes 1	Fibroblast 1	Wnt7a	FZD4_LRP5	1.04681e-06	0	WNT7A_FZD4_LRP5	Wnt7a - (Fzd4+Lrp5)	WNT	Secreted Signaling	KEGG: mmu04310; PMID: 23209147	HX	0.597807	44.0188	39.3056	4.98617e-11	0.49739	29.6594	24.4722	0.00294142
725	Newly formed OL	Endothelial 2	Cx3cl1	Cx3cr1	1.05009e-06	0	CX3CL1_CX3CR1	Cx3cl1 - Cx3cr1	CX3C	Secreted Signaling	KEGG: mmu04060	HX	13.6024	89.3987	85.9756	3.32644e-21	0.305786	13.1579	4.61538	0.0734029
1069	Endothelial 3	Fibroblast 2	Gas6	Mertk	1.05522e-06	0	GAS6_MERTK	Gas6 - Mertk	GAS	Secreted Signaling	PMID: 27801848	HX	0.730122	35.7776	34.4643	0.094644	0.6072	26.4151	15.942	1.74184e-05
1097	OPC1	Fibroblast 4	Gas6	Mertk	1.05751e-06	0	GAS6_MERTK	Gas6 - Mertk	GAS	Secreted Signaling	PMID: 27801848	HX	0.384912	31.8595	25.817	2.03361e-06	0.604287	34.9241	29.7794	0.0512415
1950	Endothelial 1	Microglia inflammatory 1	Dll4	Notch1	1.05799e-06	0	DLL4_NOTCH1	Dll4 - Notch1	NOTCH	Cell-Cell Contact	PMID: 22353464	HX	0.727941	52.6316	53.0933	0.249581	0.273145	20.1018	15.4783	0.0722175
2331	Exc 2-4	Ex 2-3	Sema6d	Plxna1	1.05869e-06	0	SEMA6D_PLXNA1	Sema6d - Plxna1	SEMA6	Cell-Cell Contact	PMID: 27533782	HX	0.454468	19.8891	13.4635	1.5988e-27	0.859703	52.0137	47.946	5.72143e-19
2525	Reactive astrocytes 2	Reactive astrocytes 1	Cntn1	Notch2	1.0641e-06	0	CNTN1_NOTCH2	Cntn1 - Notch2	CNTN	Cell-Cell Contact	PMID:14567914;PMID: 33957164	HX	0.458645	19.702	15.1478	7.50907e-06	0.383006	41.3732	37.99	1.94292e-06
885	Fibroblast 1	Immature OL	Mdk	Lrp1	1.06794e-06	0	MDK_LRP1	Mdk - Lrp1	MK	Secreted Signaling	PMID: 28356350	HX	0.594126	26.5847	20.2502	0.000115949	0.482124	40.8435	39.3184	0.205304
2374	Endothelial 1	Newly formed OL	Sema6d	Plxna1	1.07028e-06	0	SEMA6D_PLXNA1	Sema6d - Plxna1	SEMA6	Cell-Cell Contact	PMID: 27533782	HX	0.404907	25.6778	21.5517	0.00147388	1.13698	39.7152	30.4878	1.64072e-05
1527	Interneuron 3	Exc 2-4 / Piri 1	Efnb2	Epha4	1.07167e-06	0	EFNB2_EPHA4	Efnb2 - Epha4	EPHB	Cell-Cell Contact	PMID: 15114347	HX	0.719921	37.1573	31.4418	0.000259784	1.09137	49.7744	47.5924	3.87888e-05
2505	Homeostatic astrocytes 2	Microglia inflammatory 1	Cntn1	Notch2	1.07335e-06	0	CNTN1_NOTCH2	Cntn1 - Notch2	CNTN	Cell-Cell Contact	PMID:14567914;PMID: 33957164	HX	0.410815	24.3529	22.4168	0.000240637	0.450929	35.8779	30.4348	0.0901131
181	Reactive astrocytes 1	Endothelial 3	Wnt7a	FZD4_LRP5	1.07357e-06	0	WNT7A_FZD4_LRP5	Wnt7a - (Fzd4+Lrp5)	WNT	Secreted Signaling	KEGG: mmu04310; PMID: 23209147	HX	0.597807	44.0188	39.3056	4.98617e-11	0.283283	17.6471	17.619	0.645257
199	Reactive astrocytes 1	Fibroblast 2	Wnt7a	FZD7_LRP5	1.07412e-06	0	WNT7A_FZD7_LRP5	Wnt7a - (Fzd7+Lrp5)	WNT	Secreted Signaling	KEGG: mmu04310; PMID: 23209147	HX	0.597807	44.0188	39.3056	4.98617e-11	0.464445	29.3501	22.5543	0.0087372
79	Fibroblast 1	Endothelial 1	Bmp5	BMPR1A_BMPR2	1.07611e-06	0	BMP5_BMPR1A_BMPR2	Bmp5 - (Bmpr1a+Bmpr2)	BMP	Secreted Signaling	KEGG: mmu04350; PMID:26893264	HX	0.609185	36.14	29.8671	0.000486855	1.14629	72.1956	69.9797	7.17681e-06
2114	Fibroblast 2	OPC1	Jag2	Notch1	1.08163e-06	0	JAG2_NOTCH1	Jag2 - Notch1	NOTCH	Cell-Cell Contact	PMID: 22353464	HX	0.954964	25.1572	15.5797	7.22225e-05	0.585495	44.5041	39.3972	0.000102968
1554	Piri 1	Interneuron 3	Efnb2	Epha4	1.08179e-06	0	EFNB2_EPHA4	Efnb2 - Epha4	EPHB	Cell-Cell Contact	PMID: 15114347	HX	2.06269	72.2911	68.5458	1.48826e-12	0.592398	39.5382	32.8894	0.000251595
2051	Fibroblast 2	Endothelial 1	Dll4	Notch4	1.08249e-06	0	DLL4_NOTCH4	Dll4 - Notch4	NOTCH	Cell-Cell Contact	PMID: 22353464	HX	0.886247	23.8994	15.942	0.000675456	0.388094	49.0165	48.428	0.26488
998	Endothelial 3	Fibroblast 1	Gas6	Axl	1.08338e-06	0	GAS6_AXL	Gas6 - Axl	GAS	Secreted Signaling	PMID: 27801848	HX	0.730122	35.7776	34.4643	0.094644	0.258686	24.9763	22.9085	0.134284
2393	Pericyte	Reactive astrocytes 1	Sema6d	Plxna1	1.08637e-06	0	SEMA6D_PLXNA1	Sema6d - Plxna1	SEMA6	Cell-Cell Contact	PMID: 27533782	HX	0.390288	45.7755	44.5087	0.208892	0.258806	18.8606	14.5124	5.41042e-12
325	Fibroblast 1	Reactive astrocytes 1	Wnt5a	Fzd2	1.09466e-06	0	WNT5A_FZD2	Wnt5a - Fzd2	ncWNT	Secreted Signaling	KEGG: mmu04310	HX	0.337197	27.3415	26.9742	0.500115	0.466939	37.2504	33.2158	2.90129e-08
105	Fibroblast 2	Endothelial 1	Bmp7	BMPR1A_BMPR2	1.09483e-06	0	BMP7_BMPR1A_BMPR2	Bmp7 - (Bmpr1a+Bmpr2)	BMP	Secreted Signaling	KEGG: mmu04350; PMID:26893264	HX	0.56731	33.1237	28.0797	0.0560348	1.14629	72.1956	69.9797	7.17681e-06
1914	Fibroblast 3	Fibroblast 2	Dll4	Notch1	1.09881e-06	0	DLL4_NOTCH1	Dll4 - Notch1	NOTCH	Cell-Cell Contact	PMID: 22353464	HX	0.383951	20.0393	19.6787	0.719956	1.56882	59.3291	51.2681	0.000177071
1410	Newly formed OL	Endothelial 2	Efna5	Epha2	1.09895e-06	0	EFNA5_EPHA2	Efna5 - Epha2	EPHA	Cell-Cell Contact	PMID: 15114347	HX	0.518915	25.9494	17.5813	3.09911e-05	1.52702	50	41.5385	0.164409
1493	Interneuron 2	Interneuron 3	Efna5	Epha7	1.10956e-06	0	EFNA5_EPHA7	Efna5 - Epha7	EPHA	Cell-Cell Contact	PMID: 15114347	HX	0.400082	21.645	16.903	0.000404704	0.646428	29.3651	21.7719	5.01878e-07
1594	Exc 2-4	Exc 5	Efnb2	Ephb1	1.1126e-06	0	EFNB2_EPHB1	Efnb2 - Ephb1	EPHB	Cell-Cell Contact	PMID: 15114347	HX	0.993455	36.6303	28.2261	1.41708e-35	0.431614	29.7658	25.29	3.3965e-08
195	OPC1	Fibroblast 1	Wnt7a	FZD7_LRP5	1.11462e-06	0	WNT7A_FZD7_LRP5	Wnt7a - (Fzd7+Lrp5)	WNT	Secreted Signaling	KEGG: mmu04310; PMID: 23209147	HX	0.342204	24.9174	20.8061	0.000354526	0.93094	46.0738	42.2596	0.00470409
116	Fibroblast 2	Fibroblast 1	Bmp7	BMPR1A_BMPR2	1.11619e-06	0	BMP7_BMPR1A_BMPR2	Bmp7 - (Bmpr1a+Bmpr2)	BMP	Secreted Signaling	KEGG: mmu04350; PMID:26893264	HX	0.56731	33.1237	28.0797	0.0560348	0.659067	32.0246	24.7068	1.08873e-05
837	Fibroblast 1	Homeostatic astrocytes 3	Csf1	Csf1r	1.1196e-06	0	CSF1_CSF1R	Csf1 - Csf1r	CSF	Secreted Signaling	KEGG: mmu04060	HX	0.461729	34.1533	29.8671	0.0108089	0.782315	28.5379	24.6663	0.000227663
2520	Microglia inflammatory 2	Reactive astrocytes 1	Cntn1	Notch2	1.12275e-06	0	CNTN1_NOTCH2	Cntn1 - Notch2	CNTN	Cell-Cell Contact	PMID:14567914;PMID: 33957164	HX	0.31052	31.3008	34.8739	0.951674	0.383006	41.3732	37.99	1.94292e-06
2288	Exc 6b / SP	Exc 5	Sema5a	Plxna1	1.12365e-06	0	SEMA5A_PLXNA1	Sema5a - Plxna1	SEMA5	Cell-Cell Contact	PMID: 27533782	HX	0.789905	42.3757	35.9223	0.00188675	1.55212	55.3604	44.3455	3.3692e-44
1780	Newly formed OL	Newly formed OL	Efnb3	Ephb1	1.12672e-06	0	EFNB3_EPHB1	Efnb3 - Ephb1	EPHB	Cell-Cell Contact	PMID: 15114347	HX	0.528868	20.2532	14.8374	0.00374907	0.534875	31.3291	27.8455	0.109738
405	Fibroblast 2	Fibroblast 1	Fgf1	Fgfr2	1.13088e-06	0	FGF1_FGFR2	Fgf1 - Fgfr2	FGF	Secreted Signaling	PMC: 4393358	HX	0.71877	29.979	14.8551	1.26333e-08	0.79642	36.6131	29.398	6.94449e-06
124	Fibroblast 2	Fibroblast 3	Bmp7	BMPR1A_BMPR2	1.13798e-06	0	BMP7_BMPR1A_BMPR2	Bmp7 - (Bmpr1a+Bmpr2)	BMP	Secreted Signaling	KEGG: mmu04350; PMID:26893264	HX	0.56731	33.1237	28.0797	0.0560348	0.478673	38.0157	34.1365	0.202257
2382	Reactive astrocytes 1	OPC1	Sema6d	Plxna1	1.13845e-06	0	SEMA6D_PLXNA1	Sema6d - Plxna1	SEMA6	Cell-Cell Contact	PMID: 27533782	HX	0.571293	37.7374	31.0186	2.50325e-18	0.276235	21.5702	17.175	5.68185e-05
2488	Mature OL	Fibroblast 2	Cntn1	Notch2	1.13897e-06	0	CNTN1_NOTCH2	Cntn1 - Notch2	CNTN	Cell-Cell Contact	PMID:14567914;PMID: 33957164	HX	0.531319	35.0144	32.5798	0.0129849	0.3648	36.6876	30.2536	0.0233578
2156	Fibroblast 2	Endothelial 1	Jag2	Notch4	1.1405e-06	0	JAG2_NOTCH4	Jag2 - Notch4	NOTCH	Cell-Cell Contact	PMID: 22353464	HX	0.954964	25.1572	15.5797	7.22225e-05	0.388094	49.0165	48.428	0.26488
129	OPC1	Fibroblast 4	Bmp7	BMPR1A_BMPR2	1.1434e-06	0	BMP7_BMPR1A_BMPR2	Bmp7 - (Bmpr1a+Bmpr2)	BMP	Secreted Signaling	KEGG: mmu04350; PMID:26893264	HX	0.334523	29.3802	25.817	0.00243682	0.8371	42.8416	38.0515	0.0820212
472	Fibroblast 3	OPC2	Pdgfa	Pdgfra	1.14999e-06	0	PDGFA_PDGFRA	Pdgfa - Pdgfra	PDGF	Secreted Signaling	PMID: 15207812	HX	0.324279	24.3615	22.0884	0.275805	0.867041	44.3975	43.1616	8.50602e-07
209	Ex 2-3	Ex 2-3	Wnt4	FZD1_LRP6	1.15116e-06	0	WNT4_FZD1_LRP6	Wnt4 - (Fzd1+Lrp6)	WNT	Secreted Signaling	KEGG: mmu04310; PMID: 23209147	HX	0.312361	27.6885	24.5866	4.61452e-08	0.484902	27.9027	21.2097	1.5665e-22
1121	Pericyte	Homeostatic astrocytes 3	Gas6	Mertk	1.15373e-06	0	GAS6_MERTK	Gas6 - Mertk	GAS	Secreted Signaling	PMID: 27801848	HX	0.609602	40.6683	36.5607	0.00377653	0.541939	20.1996	16.3532	0.000221389
149	OPC1	Reactive astrocytes 1	Bmp7	BMPR1A_BMPR2	1.16174e-06	0	BMP7_BMPR1A_BMPR2	Bmp7 - (Bmpr1a+Bmpr2)	BMP	Secreted Signaling	KEGG: mmu04350; PMID:26893264	HX	0.334523	29.3802	25.817	0.00243682	0.427411	27.528	22.1213	3.61086e-13
42	Immature OL	Fibroblast 1	Bmp4	BMPR1A_BMPR2	1.16192e-06	0	BMP4_BMPR1A_BMPR2	Bmp4 - (Bmpr1a+Bmpr2)	BMP	Secreted Signaling	KEGG: mmu04350; PMID:26893264	HX	1.15902	33.2963	30.7564	0.0618588	0.659067	32.0246	24.7068	1.08873e-05
2351	Piri 1	Exc 5-6	Sema6d	Plxna1	1.1628e-06	0	SEMA6D_PLXNA1	Sema6d - Plxna1	SEMA6	Cell-Cell Contact	PMID: 27533782	HX	0.54405	31.9677	25.9449	3.82288e-05	0.9772	40.402	31.0526	2.95241e-32
1930	Endothelial 2	Homeostatic astrocytes 2	Dll4	Notch1	1.16308e-06	0	DLL4_NOTCH1	Dll4 - Notch1	NOTCH	Cell-Cell Contact	PMID: 22353464	HX	0.298352	62.2807	53.8462	0.583468	0.370376	17.7262	16.3827	0.00450491
178	Reactive astrocytes 1	Endothelial 2	Wnt7a	FZD4_LRP5	1.16667e-06	0	WNT7A_FZD4_LRP5	Wnt7a - (Fzd4+Lrp5)	WNT	Secreted Signaling	KEGG: mmu04310; PMID: 23209147	HX	0.597807	44.0188	39.3056	4.98617e-11	1.16489	31.5789	20	0.0530889
439	Interneuron 3	Interneuron 1	Fgf1	Fgfr2	1.17013e-06	0	FGF1_FGFR2	Fgf1 - Fgfr2	FGF	Secreted Signaling	PMC: 4393358	HX	0.515192	32.9726	30.6891	0.137125	0.343936	18.0408	12.5919	5.98837e-08
2307	SP	Interneuron 1	Sema5a	Plxna1	1.17064e-06	0	SEMA5A_PLXNA1	Sema5a - Plxna1	SEMA5	Cell-Cell Contact	PMID: 27533782	HX	0.448187	39.9709	37.5	0.246774	1.45029	46.9858	35.1035	2.10264e-22
141	OPC1	OPC1	Bmp7	BMPR1A_BMPR2	1.17183e-06	0	BMP7_BMPR1A_BMPR2	Bmp7 - (Bmpr1a+Bmpr2)	BMP	Secreted Signaling	KEGG: mmu04350; PMID:26893264	HX	0.334523	29.3802	25.817	0.00243682	0.459437	27.6033	21.9317	0.000266992
2311	SP	Interneuron 2	Sema5a	Plxna1	1.17297e-06	0	SEMA5A_PLXNA1	Sema5a - Plxna1	SEMA5	Cell-Cell Contact	PMID: 27533782	HX	0.448187	39.9709	37.5	0.246774	1.54241	47.7633	37.6631	5.49311e-13
376	Fibroblast 2	Fibroblast 2	Fgf1	Fgfr1	1.17438e-06	0	FGF1_FGFR1	Fgf1 - Fgfr1	FGF	Secreted Signaling	PMC: 4393358	HX	0.71877	29.979	14.8551	1.26333e-08	0.316236	24.5283	17.3913	0.00549064
935	Fibroblast 3	OPC1	Edn1	Ednrb	1.17561e-06	0	EDN1_EDNRB	Edn1 - Ednrb	EDN	Secreted Signaling	KEGG: mmu04080	HX	0.454883	17.8782	10.8434	0.000674921	1.8873	64.6694	57.9521	1.44346e-10
1159	Endothelial 3	Pericyte	Gas6	Mertk	1.18731e-06	0	GAS6_MERTK	Gas6 - Mertk	GAS	Secreted Signaling	PMID: 27801848	HX	0.730122	35.7776	34.4643	0.094644	0.284082	22.0681	16.6185	0.000200513
1954	Fibroblast 4	Microglia inflammatory 1	Dll4	Notch1	1.18894e-06	0	DLL4_NOTCH1	Dll4 - Notch1	NOTCH	Cell-Cell Contact	PMID: 22353464	HX	0.670092	62.9067	64.3382	0.976552	0.273145	20.1018	15.4783	0.0722175
2148	Newly formed OL	Fibroblast 3	Jag2	Notch3	1.19234e-06	0	JAG2_NOTCH3	Jag2 - Notch3	NOTCH	Cell-Cell Contact	PMID: 22353464	HX	0.250662	13.9241	9.7561	0.00780465	4.52041	86.8369	85.5422	0.000915036
1342	Fibroblast 4	Pericyte	Efna1	Epha2	1.19402e-06	0	EFNA1_EPHA2	Efna1 - Epha2	EPHA	Cell-Cell Contact	PMID: 15114347	HX	1.36709	45.1193	41.1765	0.0244829	0.512015	26.1665	19.0029	4.01043e-06
1579	Exc 2-4	Ex 2-3	Efnb2	Ephb1	1.19464e-06	0	EFNB2_EPHB1	Efnb2 - Ephb1	EPHB	Cell-Cell Contact	PMID: 15114347	HX	0.993455	36.6303	28.2261	1.41708e-35	0.333909	28.5026	24.4822	5.516e-12
2394	Reactive astrocytes 1	Reactive astrocytes 1	Sema6d	Plxna1	1.1947e-06	0	SEMA6D_PLXNA1	Sema6d - Plxna1	SEMA6	Cell-Cell Contact	PMID: 27533782	HX	0.571293	37.7374	31.0186	2.50325e-18	0.258806	18.8606	14.5124	5.41042e-12
377	Fibroblast 3	Fibroblast 2	Fgf1	Fgfr1	1.19686e-06	0	FGF1_FGFR1	Fgf1 - Fgfr1	FGF	Secreted Signaling	PMC: 4393358	HX	0.735913	54.0275	52.2088	0.170963	0.316236	24.5283	17.3913	0.00549064
279	Reactive astrocytes 1	Pericyte	Wnt7a	FZD4_LRP6	1.20243e-06	0	WNT7A_FZD4_LRP6	Wnt7a - (Fzd4+Lrp6)	WNT	Secreted Signaling	KEGG: mmu04310; PMID: 23209147	HX	0.597807	44.0188	39.3056	4.98617e-11	0.437138	22.3518	15.0289	1.08752e-05
2082	Endothelial 3	Pericyte	Dll4	Notch4	1.20622e-06	0	DLL4_NOTCH4	Dll4 - Notch4	NOTCH	Cell-Cell Contact	PMID: 22353464	HX	0.813079	26.0274	23.2143	0.0122513	0.476578	27.1122	21.8208	0.000517638
2320	Exc 5-6	Piri 1	Sema5a	Plxna1	1.20676e-06	0	SEMA5A_PLXNA1	Sema5a - Plxna1	SEMA5	Cell-Cell Contact	PMID: 27533782	HX	1.00129	35.4372	27.2237	1.46244e-25	0.801015	34.0162	25.4965	5.34929e-09
846	Pericyte	Microglia	Csf1	Csf1r	1.20716e-06	0	CSF1_CSF1R	Csf1 - Csf1r	CSF	Secreted Signaling	KEGG: mmu04060	HX	0.253533	12.4212	7.36994	4.89781e-06	8.9117	93.3702	89.983	1.66134e-14
445	Homeostatic astrocytes 2	Reactive astrocytes 1	Fgf1	Fgfr2	1.21471e-06	0	FGF1_FGFR2	Fgf1 - Fgfr2	FGF	Secreted Signaling	PMC: 4393358	HX	0.250882	19.0101	18.6259	0.165275	0.693129	34.7509	23.9929	1.85492e-44
1294	Microglia inflammatory 2	Fibroblast 1	Cdh5	Cdh5	1.23055e-06	0	CDH5_CDH5	Cdh5 - Cdh5	CDH5	Cell-Cell Contact	KEGG: mmu04514	HX	0.400726	21.9512	15.5462	0.0522323	3.78597	69.2526	52.4629	1.03431e-35
1322	Fibroblast 1	Microglia inflammatory 2	Cdh5	Cdh5	1.23055e-06	0	CDH5_CDH5	Cdh5 - Cdh5	CDH5	Cell-Cell Contact	KEGG: mmu04514	HX	3.78597	69.2526	52.4629	1.03431e-35	0.400726	21.9512	15.5462	0.0522323
66	Immature OL	OPC1	Bmp4	BMPR1A_BMPR2	1.23263e-06	0	BMP4_BMPR1A_BMPR2	Bmp4 - (Bmpr1a+Bmpr2)	BMP	Secreted Signaling	KEGG: mmu04350; PMID:26893264	HX	1.15902	33.2963	30.7564	0.0618588	0.459437	27.6033	21.9317	0.000266992
850	Immature OL	Microglia inflammatory 1	Csf1	Csf1r	1.23738e-06	0	CSF1_CSF1R	Csf1 - Csf1r	CSF	Secreted Signaling	KEGG: mmu04060	HX	0.284875	11.4317	6.31754	3.60539e-05	9.88768	98.9822	98.2609	3.33083e-08
555	Microglia inflammatory 2	Fibroblast 4	Pdgfb	Pdgfrb	1.24068e-06	0	PDGFB_PDGFRB	Pdgfb - Pdgfrb	PDGF	Secreted Signaling	PMID: 15207812	HX	0.447444	43.9024	43.6975	0.509378	0.763444	39.6963	38.4191	0.316713
1686	SP	Exc 5-6	Efnb3	Epha4	1.24212e-06	0	EFNB3_EPHA4	Efnb3 - Epha4	EPHB	Cell-Cell Contact	PMID: 15114347	HX	0.613892	22.8198	15.7143	0.000185524	2.4394	61.0452	48.6842	4.23644e-67
1131	OPC1	Microglia	Gas6	Mertk	1.24449e-06	0	GAS6_MERTK	Gas6 - Mertk	GAS	Secreted Signaling	PMID: 27801848	HX	0.384912	31.8595	25.817	2.03361e-06	0.798899	30.9392	22.0713	0.000864736
135	Fibroblast 1	Newly formed OL	Bmp7	BMPR1A_BMPR2	1.24587e-06	0	BMP7_BMPR1A_BMPR2	Bmp7 - (Bmpr1a+Bmpr2)	BMP	Secreted Signaling	KEGG: mmu04350; PMID:26893264	HX	2.17719	76.2535	80.8444	0.312173	1.78586	60.7595	52.3374	1.3049e-06
1571	Exc 2-4	SP	Efnb2	Epha4	1.25017e-06	0	EFNB2_EPHA4	Efnb2 - Epha4	EPHB	Cell-Cell Contact	PMID: 15114347	HX	0.993455	36.6303	28.2261	1.41708e-35	1.97512	55.814	43.125	1.66944e-10
1377	Piri 1	Exc 5-6	Efna2	Epha4	1.25106e-06	0	EFNA2_EPHA4	Efna2 - Epha4	EPHA	Cell-Cell Contact	PMID: 15114347	HX	0.330832	22.372	16.4638	1.21436e-05	2.4394	61.0452	48.6842	4.23644e-67
314	Fibroblast 2	Fibroblast 1	Wnt5a	Fzd1	1.25435e-06	0	WNT5A_FZD1	Wnt5a - Fzd1	ncWNT	Secreted Signaling	KEGG: mmu04310	HX	0.26331	32.0755	26.9928	0.0859741	0.394177	35.0047	30.7271	0.010024
1353	Fibroblast 2	Newly formed OL	Efna1	Epha4	1.25518e-06	0	EFNA1_EPHA4	Efna1 - Epha4	EPHA	Cell-Cell Contact	PMID: 15114347	HX	0.319502	22.6415	19.9275	0.254586	2.96014	63.6076	49.5935	9.29465e-11
1898	OPC1	Fibroblast 4	Dll1	Notch4	1.25685e-06	0	DLL1_NOTCH4	Dll1 - Notch4	NOTCH	Cell-Cell Contact	PMID: 22353464	HX	0.251631	17.4793	13.3987	4.13505e-05	0.530283	67.0282	67.2794	0.932134
2185	Fibroblast 1	Endothelial 1	Pecam1	Pecam1	1.2574e-06	0	PECAM1_PECAM1	Pecam1 - Pecam1	PECAM1	Cell-Cell Contact	KEGG: mmu04514	HX	0.385842	13.9073	10.9461	0.020036	0.610002	90.7496	91.5822	0.214343
2199	Endothelial 1	Fibroblast 1	Pecam1	Pecam1	1.2574e-06	0	PECAM1_PECAM1	Pecam1 - Pecam1	PECAM1	Cell-Cell Contact	KEGG: mmu04514	HX	0.610002	90.7496	91.5822	0.214343	0.385842	13.9073	10.9461	0.020036
1985	Endothelial 3	Fibroblast 2	Dll4	Notch2	1.26393e-06	0	DLL4_NOTCH2	Dll4 - Notch2	NOTCH	Cell-Cell Contact	PMID: 22353464	HX	0.813079	26.0274	23.2143	0.0122513	0.3648	36.6876	30.2536	0.0233578
1937	Endothelial 2	Homeostatic astrocytes 3	Dll4	Notch1	1.26492e-06	0	DLL4_NOTCH1	Dll4 - Notch1	NOTCH	Cell-Cell Contact	PMID: 22353464	HX	0.298352	62.2807	53.8462	0.583468	0.357472	19.7299	17.3544	0.0195056
746	Pericyte	Homeostatic astrocytes 3	Cx3cl1	Cx3cr1	1.26557e-06	0	CX3CL1_CX3CR1	Cx3cl1 - Cx3cr1	CX3C	Secreted Signaling	KEGG: mmu04060	HX	1.48426	43.0643	36.9942	1.12709e-05	0.344421	19.2014	16.6566	0.0111959
1721	Exc 5-6	Piri 1	Efnb3	Epha4	1.2726e-06	0	EFNB3_EPHA4	Efnb3 - Epha4	EPHB	Cell-Cell Contact	PMID: 15114347	HX	0.536662	18.8945	11.8026	1.60525e-29	2.72445	66.9542	56.5663	1.23593e-16
996	Endothelial 1	Fibroblast 1	Gas6	Axl	1.27398e-06	0	GAS6_AXL	Gas6 - Axl	GAS	Secreted Signaling	PMID: 27801848	HX	1.1945	49.2291	44.3712	3.60357e-06	0.258686	24.9763	22.9085	0.134284
1068	Endothelial 1	Fibroblast 2	Gas6	Mertk	1.27573e-06	0	GAS6_MERTK	Gas6 - Mertk	GAS	Secreted Signaling	PMID: 27801848	HX	1.1945	49.2291	44.3712	3.60357e-06	0.6072	26.4151	15.942	1.74184e-05
1367	Exc 5-6	Ex 2-3	Efna2	Epha4	1.27769e-06	0	EFNA2_EPHA4	Efna2 - Epha4	EPHA	Cell-Cell Contact	PMID: 15114347	HX	0.307811	16.5226	10.7237	3.24359e-21	4.67279	92.0844	87.0931	3.583e-150
1026	Immature OL	Fibroblast 3	Gas6	Axl	1.27793e-06	0	GAS6_AXL	Gas6 - Axl	GAS	Secreted Signaling	PMID: 27801848	HX	0.370043	22.4195	17.7889	0.00826177	1.37949	57.7603	55.4217	0.0186908
1805	Fibroblast 1	Endothelial 1	Esam	Esam	1.27913e-06	0	ESAM_ESAM	Esam - Esam	ESAM	Cell-Cell Contact	KEGG: mmu04514; PMID: 11279107	HX	0.511485	14.8534	11.7279	0.0127275	1.47209	84.6358	83.4686	4.64557e-05
1817	Endothelial 1	Fibroblast 1	Esam	Esam	1.27913e-06	0	ESAM_ESAM	Esam - Esam	ESAM	Cell-Cell Contact	KEGG: mmu04514; PMID: 11279107	HX	1.47209	84.6358	83.4686	4.64557e-05	0.511485	14.8534	11.7279	0.0127275
913	Endothelial 1	Homeostatic astrocytes 3	Edn1	Ednrb	1.28222e-06	0	EDN1_EDNRB	Edn1 - Ednrb	EDN	Secreted Signaling	KEGG: mmu04080	HX	0.430696	28.2297	23.6308	0.000609251	0.661912	27.4222	22.3301	1.18326e-05
821	Mature OL	Microglia inflammatory 2	Il34	Csf1r	1.2829e-06	0	IL34_CSF1R	Il34 - Csf1r	CSF	Secreted Signaling	KEGG: mmu04060	HX	0.360483	11.9597	8.7766	0.000438694	8.48829	100	98.7395	2.98694e-05
2384	Endothelial 2	Pericyte	Sema6d	Plxna1	1.28632e-06	0	SEMA6D_PLXNA1	Sema6d - Plxna1	SEMA6	Cell-Cell Contact	PMID: 27533782	HX	0.288176	53.5088	56.9231	0.819417	0.426461	25.8512	20.0145	0.00015377
1487	Interneuron 2	Interneuron 1	Efna5	Epha7	1.28735e-06	0	EFNA5_EPHA7	Efna5 - Epha7	EPHA	Cell-Cell Contact	PMID: 15114347	HX	0.400082	21.645	16.903	0.000404704	0.918135	28.1915	18.2699	2.02707e-18
2202	Fibroblast 2	Fibroblast 1	Pecam1	Pecam1	1.29202e-06	0	PECAM1_PECAM1	Pecam1 - Pecam1	PECAM1	Cell-Cell Contact	KEGG: mmu04514	HX	1.46466	82.3899	80.4348	0.0170482	0.385842	13.9073	10.9461	0.020036
2209	Fibroblast 1	Fibroblast 2	Pecam1	Pecam1	1.29202e-06	0	PECAM1_PECAM1	Pecam1 - Pecam1	PECAM1	Cell-Cell Contact	KEGG: mmu04514	HX	0.385842	13.9073	10.9461	0.020036	1.46466	82.3899	80.4348	0.0170482
2008	Pericyte	Reactive astrocytes 1	Dll4	Notch2	1.30365e-06	0	DLL4_NOTCH2	Dll4 - Notch2	NOTCH	Cell-Cell Contact	PMID: 22353464	HX	0.407936	21.8789	18.0636	0.00458457	0.383006	41.3732	37.99	1.94292e-06
1043	Endothelial 2	Pericyte	Gas6	Axl	1.30378e-06	0	GAS6_AXL	Gas6 - Axl	GAS	Secreted Signaling	PMID: 27801848	HX	0.771733	25.4386	16.9231	0.186026	1.06843	48.5498	45.0145	0.000780273
128	Fibroblast 2	Fibroblast 4	Bmp7	BMPR1A_BMPR2	1.31094e-06	0	BMP7_BMPR1A_BMPR2	Bmp7 - (Bmpr1a+Bmpr2)	BMP	Secreted Signaling	KEGG: mmu04350; PMID:26893264	HX	0.56731	33.1237	28.0797	0.0560348	0.8371	42.8416	38.0515	0.0820212
1692	Fibroblast 1	Fibroblast 2	Efnb3	Epha4	1.31096e-06	0	EFNB3_EPHA4	Efnb3 - Epha4	EPHB	Cell-Cell Contact	PMID: 15114347	HX	0.451706	29.7067	26.3487	0.0245358	0.440851	37.1069	30.4348	0.0167822
371	Homeostatic astrocytes 2	Fibroblast 1	Fgf1	Fgfr1	1.31188e-06	0	FGF1_FGFR1	Fgf1 - Fgfr1	FGF	Secreted Signaling	PMC: 4393358	HX	0.250882	19.0101	18.6259	0.165275	0.392766	57.0482	55.8249	0.265123
554	Microglia inflammatory 1	Fibroblast 4	Pdgfb	Pdgfrb	1.32568e-06	0	PDGFB_PDGFRB	Pdgfb - Pdgfrb	PDGF	Secreted Signaling	PMID: 15207812	HX	0.558067	36.6412	30.9565	0.0679568	0.763444	39.6963	38.4191	0.316713
1565	Exc 6b / SP	Piri 1	Efnb2	Epha4	1.32785e-06	0	EFNB2_EPHA4	Efnb2 - Epha4	EPHB	Cell-Cell Contact	PMID: 15114347	HX	0.272182	33.4457	31.3327	0.243568	2.72445	66.9542	56.5663	1.23593e-16
236	Reactive astrocytes 1	Fibroblast 4	Wnt7a	FZD1_LRP6	1.32829e-06	0	WNT7A_FZD1_LRP6	Wnt7a - (Fzd1+Lrp6)	WNT	Secreted Signaling	KEGG: mmu04310; PMID: 23209147	HX	0.597807	44.0188	39.3056	4.98617e-11	0.601769	29.1757	22.4265	0.0762947
1916	Pericyte	Fibroblast 2	Dll4	Notch1	1.32938e-06	0	DLL4_NOTCH1	Dll4 - Notch1	NOTCH	Cell-Cell Contact	PMID: 22353464	HX	0.407936	21.8789	18.0636	0.00458457	1.56882	59.3291	51.2681	0.000177071
1165	Newly formed OL	Pericyte	Gas6	Mertk	1.33903e-06	0	GAS6_MERTK	Gas6 - Mertk	GAS	Secreted Signaling	PMID: 27801848	HX	1.78439	52.2152	40.752	9.80023e-08	0.284082	22.0681	16.6185	0.000200513
1152	Immature OL	Microglia inflammatory 2	Gas6	Mertk	1.34371e-06	0	GAS6_MERTK	Gas6 - Mertk	GAS	Secreted Signaling	PMID: 27801848	HX	0.370043	22.4195	17.7889	0.00826177	1.71673	69.9187	60.084	0.00466613
1614	Newly formed OL	Immature OL	Efnb2	Ephb1	1.34422e-06	0	EFNB2_EPHB1	Efnb2 - Ephb1	EPHB	Cell-Cell Contact	PMID: 15114347	HX	0.795343	35.9177	24.2886	9.03073e-07	0.957327	28.6349	21.862	0.000128398
629	Newly formed OL	Fibroblast 3	Vegfa	Flt1	1.34638e-06	0	VEGFA_VEGFR1	Vegfa - Vegfr1	VEGF	Secreted Signaling	KEGG: mmu04370; PMID: 16633338	HX	1.47082	31.962	18.1911	2.15662e-11	0.486737	43.8114	39.9598	0.141004
63	Fibroblast 1	OPC1	Bmp4	BMPR1A_BMPR2	1.3494e-06	0	BMP4_BMPR1A_BMPR2	Bmp4 - (Bmpr1a+Bmpr2)	BMP	Secreted Signaling	KEGG: mmu04350; PMID:26893264	HX	1.45951	55.913	54.1048	0.0018486	0.459437	27.6033	21.9317	0.000266992
537	Microglia inflammatory 2	Fibroblast 1	Pdgfb	Pdgfrb	1.35173e-06	0	PDGFB_PDGFRB	Pdgfb - Pdgfrb	PDGF	Secreted Signaling	PMID: 15207812	HX	0.447444	43.9024	43.6975	0.509378	0.886403	44.5601	37.4511	4.1869e-05
407	Fibroblast 4	Fibroblast 1	Fgf1	Fgfr2	1.35215e-06	0	FGF1_FGFR2	Fgf1 - Fgfr2	FGF	Secreted Signaling	PMC: 4393358	HX	0.399734	32.538	31.4338	0.402704	0.79642	36.6131	29.398	6.94449e-06
326	Fibroblast 2	Reactive astrocytes 1	Wnt5a	Fzd2	1.35516e-06	0	WNT5A_FZD2	Wnt5a - Fzd2	ncWNT	Secreted Signaling	KEGG: mmu04310	HX	0.26331	32.0755	26.9928	0.0859741	0.466939	37.2504	33.2158	2.90129e-08
710	Fibroblast 1	Fibroblast 2	Igf2	Igf2r	1.36258e-06	0	IGF2_IGF2R	Igf2 - Igf2r	IGF	Secreted Signaling	PMID: 14604834	HX	2.49517	92.4314	95.3088	0.649022	0.253485	11.5304	6.88406	0.00931176
1338	Fibroblast 4	Fibroblast 3	Efna1	Epha2	1.36586e-06	0	EFNA1_EPHA2	Efna1 - Epha2	EPHA	Cell-Cell Contact	PMID: 15114347	HX	1.36709	45.1193	41.1765	0.0244829	0.516544	25.5403	18.2731	0.00253541
1518	Interneuron 3	Exc 2-4	Efnb2	Epha4	1.36656e-06	0	EFNB2_EPHA4	Efnb2 - Epha4	EPHB	Cell-Cell Contact	PMID: 15114347	HX	0.719921	37.1573	31.4418	0.000259784	3.34153	70.7745	58.4308	5.10938e-121
2381	Pericyte	OPC1	Sema6d	Plxna1	1.36981e-06	0	SEMA6D_PLXNA1	Sema6d - Plxna1	SEMA6	Cell-Cell Contact	PMID: 27533782	HX	0.390288	45.7755	44.5087	0.208892	0.276235	21.5702	17.175	5.68185e-05
619	Pericyte	Fibroblast 2	Vegfa	Flt1	1.37243e-06	0	VEGFA_VEGFR1	Vegfa - Vegfr1	VEGF	Secreted Signaling	KEGG: mmu04370; PMID: 16633338	HX	0.283499	17.1501	12.211	0.000140971	2.8392	79.4549	71.9203	8.28349e-07
2387	Reactive astrocytes 1	Pericyte	Sema6d	Plxna1	1.38245e-06	0	SEMA6D_PLXNA1	Sema6d - Plxna1	SEMA6	Cell-Cell Contact	PMID: 27533782	HX	0.571293	37.7374	31.0186	2.50325e-18	0.426461	25.8512	20.0145	0.00015377
444	Fibroblast 4	Reactive astrocytes 1	Fgf1	Fgfr2	1.38316e-06	0	FGF1_FGFR2	Fgf1 - Fgfr2	FGF	Secreted Signaling	PMC: 4393358	HX	0.399734	32.538	31.4338	0.402704	0.693129	34.7509	23.9929	1.85492e-44
748	Reactive astrocytes 1	Homeostatic astrocytes 3	Cx3cl1	Cx3cr1	1.3836e-06	0	CX3CL1_CX3CR1	Cx3cl1 - Cx3cr1	CX3C	Secreted Signaling	KEGG: mmu04060	HX	1.3119	39.7825	32.0765	2.10738e-26	0.344421	19.2014	16.6566	0.0111959
513	Fibroblast 3	Newly formed OL	Pdgfb	Pdgfra	1.38409e-06	0	PDGFB_PDGFRA	Pdgfb - Pdgfra	PDGF	Secreted Signaling	PMID: 15207812	HX	0.633118	36.7387	32.5301	0.0409094	0.570795	33.2278	30.1829	0.176901
489	Microglia inflammatory 2	Fibroblast 1	Pdgfb	Pdgfra	1.39345e-06	0	PDGFB_PDGFRA	Pdgfb - Pdgfra	PDGF	Secreted Signaling	PMID: 15207812	HX	0.447444	43.9024	43.6975	0.509378	1.38495	45.79	35.0274	9.13475e-10
2293	Exc 6b / SP	Exc 5-6	Sema5a	Plxna1	1.39758e-06	0	SEMA5A_PLXNA1	Sema5a - Plxna1	SEMA5	Cell-Cell Contact	PMID: 27533782	HX	0.789905	42.3757	35.9223	0.00188675	0.9772	40.402	31.0526	2.95241e-32
893	Fibroblast 1	Reactive astrocytes 2	Mdk	Lrp1	1.40415e-06	0	MDK_LRP1	Mdk - Lrp1	MK	Secreted Signaling	PMID: 28356350	HX	0.594126	26.5847	20.2502	0.000115949	0.694843	39.7351	37.641	0.00186658
1500	Exc 5	SP	Efna5	Epha7	1.40724e-06	0	EFNA5_EPHA7	Efna5 - Epha7	EPHA	Cell-Cell Contact	PMID: 15114347	HX	0.288931	38.2913	36.889	0.0587055	1.59392	50.2907	39.4643	1.21123e-07
1575	Interneuron 3	SP	Efnb2	Epha4	1.4077e-06	0	EFNB2_EPHA4	Efnb2 - Epha4	EPHB	Cell-Cell Contact	PMID: 15114347	HX	0.719921	37.1573	31.4418	0.000259784	1.97512	55.814	43.125	1.66944e-10
233	Reactive astrocytes 1	Fibroblast 3	Wnt7a	FZD1_LRP6	1.41887e-06	0	WNT7A_FZD1_LRP6	Wnt7a - (Fzd1+Lrp6)	WNT	Secreted Signaling	KEGG: mmu04310; PMID: 23209147	HX	0.597807	44.0188	39.3056	4.98617e-11	0.371798	30.6483	23.3936	0.0056159
2304	Exc 6b / SP	Interneuron 1	Sema5a	Plxna1	1.4244e-06	0	SEMA5A_PLXNA1	Sema5a - Plxna1	SEMA5	Cell-Cell Contact	PMID: 27533782	HX	0.789905	42.3757	35.9223	0.00188675	1.45029	46.9858	35.1035	2.10264e-22
88	Fibroblast 1	Fibroblast 3	Bmp5	BMPR1A_BMPR2	1.43659e-06	0	BMP5_BMPR1A_BMPR2	Bmp5 - (Bmpr1a+Bmpr2)	BMP	Secreted Signaling	KEGG: mmu04350; PMID:26893264	HX	0.609185	36.14	29.8671	0.000486855	0.478673	38.0157	34.1365	0.202257
1099	Reactive astrocytes 1	Fibroblast 4	Gas6	Mertk	1.43873e-06	0	GAS6_MERTK	Gas6 - Mertk	GAS	Secreted Signaling	PMID: 27801848	HX	0.37536	35.0592	30.8694	1.64e-08	0.604287	34.9241	29.7794	0.0512415
1997	Endothelial 3	Microglia inflammatory 1	Dll4	Notch2	1.44098e-06	0	DLL4_NOTCH2	Dll4 - Notch2	NOTCH	Cell-Cell Contact	PMID: 22353464	HX	0.813079	26.0274	23.2143	0.0122513	0.450929	35.8779	30.4348	0.0901131
1802	SP	SP	Efnb3	Ephb1	1.44347e-06	0	EFNB3_EPHB1	Efnb3 - Ephb1	EPHB	Cell-Cell Contact	PMID: 15114347	HX	0.613892	22.8198	15.7143	0.000185524	0.545355	28.4884	19.5536	1.44085e-05
1734	Piri 1	SP	Efnb3	Epha4	1.44416e-06	0	EFNB3_EPHA4	Efnb3 - Epha4	EPHB	Cell-Cell Contact	PMID: 15114347	HX	0.400377	33.531	29.9808	0.0289506	1.97512	55.814	43.125	1.66944e-10
1897	Immature OL	Fibroblast 4	Dll1	Notch4	1.44791e-06	0	DLL1_NOTCH4	Dll1 - Notch4	NOTCH	Cell-Cell Contact	PMID: 22353464	HX	0.868044	17.3141	10.7232	2.23987e-06	0.530283	67.0282	67.2794	0.932134
1109	OPC1	Homeostatic astrocytes 2	Gas6	Mertk	1.44927e-06	0	GAS6_MERTK	Gas6 - Mertk	GAS	Secreted Signaling	PMID: 27801848	HX	0.384912	31.8595	25.817	2.03361e-06	0.55859	22.924	19.9078	6.10494e-08
252	Reactive astrocytes 1	Fibroblast 3	Wnt7a	FZD2_LRP6	1.45847e-06	0	WNT7A_FZD2_LRP6	Wnt7a - (Fzd2+Lrp6)	WNT	Secreted Signaling	KEGG: mmu04310; PMID: 23209147	HX	0.597807	44.0188	39.3056	4.98617e-11	0.27442	31.1395	25.4016	0.0904419
2450	Microglia inflammatory 2	OPC1	Cntn1	Notch1	1.45861e-06	0.02	CNTN1_NOTCH1	Cntn1 - Notch1	CNTN	Cell-Cell Contact	PMID:14567914	HX	0.31052	31.3008	34.8739	0.951674	0.585495	44.5041	39.3972	0.000102968
106	OPC1	Endothelial 1	Bmp7	BMPR1A_BMPR2	1.45944e-06	0	BMP7_BMPR1A_BMPR2	Bmp7 - (Bmpr1a+Bmpr2)	BMP	Secreted Signaling	KEGG: mmu04350; PMID:26893264	HX	0.334523	29.3802	25.817	0.00243682	1.14629	72.1956	69.9797	7.17681e-06
1119	Newly formed OL	Homeostatic astrocytes 3	Gas6	Mertk	1.46527e-06	0	GAS6_MERTK	Gas6 - Mertk	GAS	Secreted Signaling	PMID: 27801848	HX	1.78439	52.2152	40.752	9.80023e-08	0.541939	20.1996	16.3532	0.000221389
2154	Newly formed OL	Pericyte	Jag2	Notch3	1.47108e-06	0	JAG2_NOTCH3	Jag2 - Notch3	NOTCH	Cell-Cell Contact	PMID: 22353464	HX	0.250662	13.9241	9.7561	0.00780465	3.73956	83.4174	82.5867	3.25854e-07
683	Interneuron 2	Interneuron 2	Igf1	Igf1r	1.47366e-06	0	IGF1_IGF1R	Igf1 - Igf1r	IGF	Secreted Signaling	PMID: 14604834	HX	0.544295	20.202	13.4997	1.78535e-07	0.736706	32.1068	24.6739	6.30474e-07
396	Fibroblast 2	Reactive astrocytes 1	Fgf1	Fgfr1	1.47588e-06	0	FGF1_FGFR1	Fgf1 - Fgfr1	FGF	Secreted Signaling	PMC: 4393358	HX	0.71877	29.979	14.8551	1.26333e-08	0.483892	44.9115	41.2993	1.4755e-06
2063	Endothelial 3	Fibroblast 2	Dll4	Notch4	1.48816e-06	0	DLL4_NOTCH4	Dll4 - Notch4	NOTCH	Cell-Cell Contact	PMID: 22353464	HX	0.813079	26.0274	23.2143	0.0122513	0.773671	37.9455	30.7971	0.00828515
934	Fibroblast 2	OPC1	Edn1	Ednrb	1.49016e-06	0	EDN1_EDNRB	Edn1 - Ednrb	EDN	Secreted Signaling	KEGG: mmu04080	HX	0.72554	18.239	7.78986	3.65058e-07	1.8873	64.6694	57.9521	1.44346e-10
1086	OPC1	Fibroblast 3	Gas6	Mertk	1.49258e-06	0	GAS6_MERTK	Gas6 - Mertk	GAS	Secreted Signaling	PMID: 27801848	HX	0.384912	31.8595	25.817	2.03361e-06	0.489325	42.2397	37.5502	0.101897
2009	Endothelial 1	Endothelial 1	Dll4	Notch3	1.4935e-06	0	DLL4_NOTCH3	Dll4 - Notch3	NOTCH	Cell-Cell Contact	PMID: 22353464	HX	0.727941	52.6316	53.0933	0.249581	0.316054	14.3541	11.6633	0.00709351
1158	Endothelial 1	Pericyte	Gas6	Mertk	1.49466e-06	0	GAS6_MERTK	Gas6 - Mertk	GAS	Secreted Signaling	PMID: 27801848	HX	1.1945	49.2291	44.3712	3.60357e-06	0.284082	22.0681	16.6185	0.000200513
856	Pericyte	Microglia inflammatory 2	Csf1	Csf1r	1.49914e-06	0	CSF1_CSF1R	Csf1 - Csf1r	CSF	Secreted Signaling	KEGG: mmu04060	HX	0.253533	12.4212	7.36994	4.89781e-06	8.48829	100	98.7395	2.98694e-05
2038	Fibroblast 3	Fibroblast 4	Dll4	Notch3	1.50926e-06	0	DLL4_NOTCH3	Dll4 - Notch3	NOTCH	Cell-Cell Contact	PMID: 22353464	HX	0.383951	20.0393	19.6787	0.719956	1.8086	53.5792	51.1029	0.0667727
2309	Exc 6b / SP	Interneuron 2	Sema5a	Plxna1	1.51269e-06	0	SEMA5A_PLXNA1	Sema5a - Plxna1	SEMA5	Cell-Cell Contact	PMID: 27533782	HX	0.789905	42.3757	35.9223	0.00188675	1.54241	47.7633	37.6631	5.49311e-13
483	Immature OL	Pericyte	Pdgfa	Pdgfrb	1.51455e-06	0	PDGFA_PDGFRB	Pdgfa - Pdgfrb	PDGF	Secreted Signaling	PMID: 15207812	HX	0.338293	13.4295	10.3907	0.0220992	4.10116	86.1917	85.1156	9.35383e-07
1049	Immature OL	Pericyte	Gas6	Axl	1.51555e-06	0	GAS6_AXL	Gas6 - Axl	GAS	Secreted Signaling	PMID: 27801848	HX	0.370043	22.4195	17.7889	0.00826177	1.06843	48.5498	45.0145	0.000780273
1974	Fibroblast 3	Reactive astrocytes 1	Dll4	Notch1	1.51656e-06	0	DLL4_NOTCH1	Dll4 - Notch1	NOTCH	Cell-Cell Contact	PMID: 22353464	HX	0.383951	20.0393	19.6787	0.719956	0.85791	62.8145	58.7278	8.97654e-11
2221	Microglia inflammatory 2	Fibroblast 3	Pecam1	Pecam1	1.51937e-06	0	PECAM1_PECAM1	Pecam1 - Pecam1	PECAM1	Cell-Cell Contact	KEGG: mmu04514	HX	0.343252	34.1463	29.4118	0.210917	1.82071	49.7053	39.3574	0.000223115
2235	Fibroblast 3	Microglia inflammatory 2	Pecam1	Pecam1	1.51937e-06	0	PECAM1_PECAM1	Pecam1 - Pecam1	PECAM1	Cell-Cell Contact	KEGG: mmu04514	HX	1.82071	49.7053	39.3574	0.000223115	0.343252	34.1463	29.4118	0.210917
1037	Fibroblast 4	Homeostatic astrocytes 2	Gas6	Axl	1.52187e-06	0	GAS6_AXL	Gas6 - Axl	GAS	Secreted Signaling	PMID: 27801848	HX	2.28404	78.0911	77.7574	0.0189957	0.252912	13.9573	13.6001	0.186537
[truncated: 1,173 more rows]

## Sheet: SVZ_Downregulated
	source	target	ligand	receptor	prob	pval	interaction_name	interaction_name_2	pathway_name	annotation	evidence	datasets	ligand.logFC	ligand.pct.1	ligand.pct.2	ligand.pvalues	receptor.logFC	receptor.pct.1	receptor.pct.2	receptor.pvalues
[truncated: 4 more rows]

[truncated: 2 more sheets: Cortex_Celltype_Upregulated, SVZ_Upregulated]
